# Supplementary material for: Improvement of Predictive Ability by Uniform Coverage of the Target Genetic Space
Source: G3 (Bethesda). 2016 Sep 22;6(11):3733–47. doi: 10.1534/g3.116.035410 (PMC5100872; doi:10.1534/g3.116.035410)
Supplement: Supplemental Material [file supp_g3.116.035410_FileS1.csv]

geno!	group!	yield	heading
g0001	5	2.4	110.87
g0002	5	2.35	108.44
g0003	1	2.61	110.67
g0004	5	2.32	113.53
g0005	5	2.41	104.39
g0006	1	2.39	105.61
g0007	1	2.52	101.24
g0008	5	2.51	109.69
g0009	5	2.6	104.43
g0010	5	2.5	107.24
g0011	5	2.53	107.41
g0012	1	2.5	110.2
g0013	4	2.36	107.92
g0014	5	2.25	110.09
g0015	1	2.4	107.75
g0016	5	2.31	115.57
g0017	5	2.25	113.81
g0018	1	2.81	107.86
g0019	1	2.18	111.11
g0020	1	2.52	111.94
g0021	2	2.56	112.83
g0022	5	2.54	110.88
g0023	1	2.55	107.57
g0024	5	2.38	108.09
g0025	5	2.41	112.89
g0026	5	2.34	111.17
g0027	2	2.54	111.08
g0028	1	2.52	105.56
g0029	1	2.5	113.25
g0030	5	2.6	108.62
g0031	4	2.47	106.67
g0032	4	2.32	112.72
g0033	1	2.38	108.6
g0034	1	2.41	117.54
g0035	4	1.83	123.38
g0036	5	2.51	111.4
g0037	1	2.36	115.92
g0038	2	2.39	119.14
g0039	1	2.25	105.31
g0040	3	2.77	110.84
g0041	3	2.48	105.28
g0042	2	2.72	110.98
g0043	1	2.36	109.96
g0044	1	2.69	111.62
g0045	2	2.38	115.63
g0046	4	2.41	108.44
g0047	2	2.65	108.14
g0048	1	2.28	104.51
g0049	5	2.51	104.39
g0050	4	2.35	112.05
g0051	1	2.66	113.16
g0052	1	2.48	109.06
g0053	1	2.59	114.27
g0054	1	2.53	107.5
g0055	1	2.55	105.01
g0056	1	2.59	107.12
g0057	1	2.45	107.28
g0058	3	2.71	107.37
g0059	3	2.55	105.41
g0060	1	2.65	108.41
g0061	1	2.67	113.15
g0062	1	2.69	102.98
g0063	1	2.6	105.26
g0064	2	2.75	108.27
g0065	1	2.65	109.7
g0066	3	2.68	105.89
g0067	3	2.5	106.77
g0068	3	2.64	109.88
g0069	5	2.47	113.47
g0070	3	2.64	108.96
g0071	3	2.56	109.61
g0072	3	2.44	108.54
g0073	3	2.71	102.81
g0074	3	2.71	111.86
g0075	3	2.89	109.75
g0076	1	2.52	113.16
g0077	1	2.17	103.75
g0078	5	2.46	110.38
g0079	2	2.41	101.08
g0080	1	2.44	108.3
g0081	4	2.45	107.63
g0082	2	2.43	107.84
g0083	1	2.55	103.35
g0084	5	2.43	113.51
g0085	1	2.56	107.75
g0086	3	2.8	107.74
g0087	1	2.42	108.72
g0088	1	2.52	114.24
g0089	1	2.27	107.82
g0090	5	2.42	114.17
g0091	4	2.47	108.54
g0092	4	2.14	108.16
g0093	1	2.59	108.97
g0094	3	2.64	108.84
g0095	1	2.58	112.79
g0096	2	2.56	115.6
g0097	2	2.61	113.7
g0098	2	2.48	113.09
g0099	5	2.67	104.97
g0100	5	2.45	114.38
g0101	3	2.82	108.25
g0102	2	2.56	107.8
g0103	1	2.6	108.76
g0104	1	2.69	112.35
g0105	1	2.53	112.77
g0106	2	2.56	108.52
g0107	2	2.5	105.32
g0108	4	2.25	110.79
g0109	1	2.51	104.35
g0110	2	2.58	115.45
g0111	1	2.4	108.89
g0112	4	2.53	102.13
g0113	2	2.39	112.48
g0114	1	2.54	107.3
g0115	2	2.59	112.11
g0116	5	2.57	107.06
g0117	5	2.46	104.95
g0118	5	2.59	105.2
g0119	5	2.54	105.23
g0120	5	2.48	111.03
g0121	4	2.36	105.82
g0122	4	2.41	103.28
g0123	4	2.06	104.8
g0124	4	2.56	104.75
g0125	4	2.34	113.88
g0126	4	2.18	112.68
g0127	5	2.17	112.03
g0128	1	2.16	115.02
g0129	4	2.19	107.9
g0130	1	2.48	105.04
g0131	5	1.84	120.8
g0132	2	2.51	110.35
g0133	4	2.3	106.43
g0134	5	2.69	104.96
g0135	5	2.51	109.92
g0136	2	2.53	105.52
g0137	5	2.36	106.91
g0138	5	2.4	109.21
g0139	1	2.34	111.77
g0140	5	2.41	102.59
g0141	5	2.67	106.84
g0142	5	2.6	106.6
g0143	5	2.51	109.28
g0144	5	2.48	105.12
g0145	1	2.64	103.49
g0146	3	2.72	107.48
g0147	1	2.53	106.51
g0148	2	2.51	114.38
g0149	5	2.7	106.56
