# Supplementary material for: Improvement of Predictive Ability by Uniform Coverage of the Target Genetic Space
Source: G3 (Bethesda). 2016 Sep 22;6(11):3733–47. doi: 10.1534/g3.116.035410 (PMC5100872; doi:10.1534/g3.116.035410)
Supplement: Supplemental Material [file supp_g3.116.035410_FileS2.txt]

mk0001	1A	0.7
mk0002	1A	0.7
mk0003	1A	0.78
mk0004	1A	2.75
mk0005	1A	6.53
mk0006	1A	8.2
mk0007	1A	9.88
mk0008	1A	12.73
mk0009	1A	23.92
mk0010	1A	24.68
mk0011	1A	25.83
mk0012	1A	26.17
mk0013	1A	26.49
mk0014	1A	28.21
mk0015	1A	35.82
mk0016	1A	35.82
mk0017	1A	36.16
mk0018	1A	36.81
mk0019	1A	37.31
mk0020	1A	40.65
mk0021	1A	42.94
mk0022	1A	48.87
mk0023	1A	48.87
mk0024	1A	49.96
mk0025	1A	49.96
mk0026	1A	51.13
mk0027	1A	51.13
mk0028	1A	51.13
mk0029	1A	51.13
mk0030	1A	51.13
mk0031	1A	51.13
mk0032	1A	52.28
mk0033	1A	52.28
mk0034	1A	56.26
mk0035	1A	56.26
mk0036	1A	56.26
mk0037	1A	56.97
mk0038	1A	56.97
mk0039	1A	56.97
mk0040	1A	56.97
mk0041	1A	56.97
mk0042	1A	56.97
mk0043	1A	56.97
mk0044	1A	57.3
mk0045	1A	57.3
mk0046	1A	57.3
mk0047	1A	57.3
mk0048	1A	57.3
mk0049	1A	57.3
mk0050	1A	57.3
mk0051	1A	57.63
mk0052	1A	57.95
mk0053	1A	57.95
mk0054	1A	57.95
mk0055	1A	57.95
mk0056	1A	57.95
mk0057	1A	57.95
mk0058	1A	57.95
mk0059	1A	57.95
mk0060	1A	57.95
mk0061	1A	57.95
mk0062	1A	57.95
mk0063	1A	57.95
mk0064	1A	57.95
mk0065	1A	57.95
mk0066	1A	57.95
mk0067	1A	57.95
mk0068	1A	57.95
mk0069	1A	57.95
mk0070	1A	57.95
mk0071	1A	57.95
mk0072	1A	57.95
mk0073	1A	57.95
mk0074	1A	57.95
mk0075	1A	57.95
mk0076	1A	57.95
mk0077	1A	57.95
mk0078	1A	57.95
mk0079	1A	57.95
mk0080	1A	57.95
mk0081	1A	57.95
mk0082	1A	57.95
mk0083	1A	57.95
mk0084	1A	57.95
mk0085	1A	57.95
mk0086	1A	57.95
mk0087	1A	57.95
mk0088	1A	58.61
mk0089	1A	58.61
mk0090	1A	58.61
mk0091	1A	58.93
mk0092	1A	59.59
mk0093	1A	62.39
mk0094	1A	62.39
mk0095	1A	63.73
mk0096	1A	63.73
mk0097	1A	63.73
mk0098	1A	64.39
mk0099	1A	64.39
mk0100	1A	64.39
mk0101	1A	64.39
mk0102	1A	64.39
mk0103	1A	64.39
mk0104	1A	64.39
mk0105	1A	64.39
mk0106	1A	64.39
mk0107	1A	65.85
mk0108	1A	67.01
mk0109	1A	68.65
mk0110	1A	68.65
mk0111	1A	68.65
mk0112	1A	68.65
mk0113	1A	68.65
mk0114	1A	68.65
mk0115	1A	68.98
mk0116	1A	68.98
mk0117	1A	69.3
mk0118	1A	69.3
mk0119	1A	69.3
mk0120	1A	69.3
mk0121	1A	69.3
mk0122	1A	69.63
mk0123	1A	69.63
mk0124	1A	69.98
mk0125	1A	69.98
mk0126	1A	70.63
mk0127	1A	70.63
mk0128	1A	70.7
mk0129	1A	70.7
mk0130	1A	70.7
mk0131	1A	70.7
mk0132	1A	70.7
mk0133	1A	70.7
mk0134	1A	70.7
mk0135	1A	70.7
mk0136	1A	70.7
mk0137	1A	70.7
mk0138	1A	70.7
mk0139	1A	70.7
mk0140	1A	70.7
mk0141	1A	70.7
mk0142	1A	70.7
mk0143	1A	70.7
mk0144	1A	70.7
mk0145	1A	70.7
mk0146	1A	70.7
mk0147	1A	70.7
mk0148	1A	71.02
mk0149	1A	72.19
mk0150	1A	72.19
mk0151	1A	72.19
mk0152	1A	72.19
mk0153	1A	72.19
mk0154	1A	72.19
mk0155	1A	72.19
mk0156	1A	72.54
mk0157	1A	72.54
mk0158	1A	72.78
mk0159	1A	75.77
mk0160	1A	75.98
mk0161	1A	76.19
mk0162	1A	76.48
mk0163	1A	76.99
mk0164	1A	76.99
mk0165	1A	78.76
mk0166	1A	78.76
mk0167	1A	79.09
mk0168	1A	79.75
mk0169	1A	80.07
mk0170	1A	80.8
mk0171	1A	80.8
mk0172	1A	81.01
mk0173	1A	81.01
mk0174	1A	81.01
mk0175	1A	81.01
mk0176	1A	81.01
mk0177	1A	81.54
mk0178	1A	82.04
mk0179	1A	82.04
mk0180	1A	82.04
mk0181	1A	82.04
mk0182	1A	83.02
mk0183	1A	83.02
mk0184	1A	83.02
mk0185	1A	83.02
mk0186	1A	83.02
mk0187	1A	83.35
mk0188	1A	83.35
mk0189	1A	84.22
mk0190	1A	84.22
mk0191	1A	85.1
mk0192	1A	85.1
mk0193	1A	85.1
mk0194	1A	85.1
mk0195	1A	88.08
mk0196	1A	88.41
mk0197	1A	88.41
mk0198	1A	89.72
mk0199	1A	89.72
mk0200	1A	89.72
mk0201	1A	89.72
mk0202	1A	89.72
mk0203	1A	90.23
mk0204	1A	90.23
mk0205	1A	91.52
mk0206	1A	93.07
mk0207	1A	93.07
mk0208	1A	94.26
mk0209	1A	94.26
mk0210	1A	95.85
mk0211	1A	96.22
mk0212	1A	96.58
mk0213	1A	96.58
mk0214	1A	96.58
mk0215	1A	97.34
mk0216	1A	97.34
mk0217	1A	97.34
mk0218	1A	99.03
mk0219	1A	99.03
mk0220	1A	99.03
mk0221	1A	99.76
mk0222	1A	100.47
mk0223	1A	100.47
mk0224	1A	100.47
mk0225	1A	100.47
mk0226	1A	103.7
mk0227	1A	104.02
mk0228	1A	104.35
mk0229	1A	104.35
mk0230	1A	104.35
mk0231	1A	104.35
mk0232	1A	105.81
mk0233	1A	106.03
mk0234	1A	106.52
mk0235	1A	107.25
mk0236	1A	107.25
mk0237	1A	109.32
mk0238	1A	109.6
mk0239	1A	110.01
mk0240	1A	110.77
mk0241	1A	111.24
mk0242	1A	111.57
mk0243	1A	113.34
mk0244	1A	114.14
mk0245	1A	114.14
mk0246	1A	114.14
mk0247	1A	114.14
mk0248	1A	114.14
mk0249	1A	117
mk0250	1A	117
mk0251	1A	117
mk0252	1A	117
mk0253	1A	117
mk0254	1A	118.01
mk0255	1A	118.4
mk0256	1A	119.82
mk0257	1A	119.96
mk0258	1A	120.29
mk0259	1A	120.29
mk0260	1A	120.29
mk0261	1A	120.29
mk0262	1A	123.06
mk0263	1A	124.51
mk0264	1A	124.51
mk0265	1A	125.5
mk0266	1A	139.44
mk0267	1A	139.44
mk0268	1A	148.13
mk0269	1A	148.13
mk0270	1A	148.13
mk0271	1A	148.13
mk0272	1A	148.13
mk0273	1A	148.13
mk0274	1A	148.13
mk0275	1A	148.55
mk0276	1A	150.14
mk0277	1A	151.11
mk0278	1A	151.66
mk0279	1A	151.66
mk0280	1A	158.57
mk0281	1A	158.57
mk0282	1A	159.35
mk0283	1A	160.21
mk0284	1A	163.27
mk0285	1A	163.63
mk0286	1A	163.63
mk0287	1A	163.63
mk0288	1A	163.95
mk0289	1A	164.28
mk0290	1A	165.29
mk0291	1A	166.39
mk0292	1A	167.95
mk0293	1A	168.28
mk0294	1A	168.59
mk0295	1A	168.92
mk0296	1A	169.81
mk0297	1A	170.37
mk0298	1A	170.37
mk0299	1A	170.37
mk0300	1A	170.69
mk0301	1A	173.72
mk0302	1A	173.72
mk0303	1A	173.72
mk0304	1A	173.72
mk0305	1A	173.72
mk0306	1A	173.72
mk0307	1A	173.72
mk0308	1A	173.72
mk0309	1A	173.72
mk0310	1A	173.72
mk0311	1A	175.62
mk0312	1A	176.39
mk0313	1A	176.72
mk0314	1A	178
mk0315	1A	178.18
mk0316	1A	181.17
mk0317	1A	181.17
mk0318	1A	181.85
mk0319	1A	181.85
mk0320	1B	9.56
mk0321	1B	10.66
mk0322	1B	10.98
mk0323	1B	10.98
mk0324	1B	11.19
mk0325	1B	11.63
mk0326	1B	18.12
mk0327	1B	21.57
mk0328	1B	22.93
mk0329	1B	22.93
mk0330	1B	22.93
mk0331	1B	22.93
mk0332	1B	23.65
mk0333	1B	23.65
mk0334	1B	27.37
mk0335	1B	28.06
mk0336	1B	29.5
mk0337	1B	29.5
mk0338	1B	30.15
mk0339	1B	30.15
mk0340	1B	30.47
mk0341	1B	31.44
mk0342	1B	31.76
mk0343	1B	32.11
mk0344	1B	33.39
mk0345	1B	33.39
mk0346	1B	33.39
mk0347	1B	33.39
mk0348	1B	33.96
mk0349	1B	33.96
mk0350	1B	33.96
mk0351	1B	33.96
mk0352	1B	33.96
mk0353	1B	33.96
mk0354	1B	33.96
mk0355	1B	33.96
mk0356	1B	35.29
mk0357	1B	35.51
mk0358	1B	35.51
mk0359	1B	35.51
mk0360	1B	35.93
mk0361	1B	36.07
mk0362	1B	36.48
mk0363	1B	36.48
mk0364	1B	37.19
mk0365	1B	37.19
mk0366	1B	37.19
mk0367	1B	37.19
mk0368	1B	37.19
mk0369	1B	37.19
mk0370	1B	37.19
mk0371	1B	37.25
mk0372	1B	37.61
mk0373	1B	37.76
mk0374	1B	37.76
mk0375	1B	38.15
mk0376	1B	38.15
mk0377	1B	38.15
mk0378	1B	38.15
mk0379	1B	38.15
mk0380	1B	38.15
mk0381	1B	38.15
mk0382	1B	38.15
mk0383	1B	38.36
mk0384	1B	39.47
mk0385	1B	39.47
mk0386	1B	39.68
mk0387	1B	40.42
mk0388	1B	40.42
mk0389	1B	40.42
mk0390	1B	40.94
mk0391	1B	45.92
mk0392	1B	46.25
mk0393	1B	46.25
mk0394	1B	46.25
mk0395	1B	46.25
mk0396	1B	46.25
mk0397	1B	46.25
mk0398	1B	46.25
mk0399	1B	46.25
mk0400	1B	46.25
mk0401	1B	46.25
mk0402	1B	46.25
mk0403	1B	46.25
mk0404	1B	46.57
mk0405	1B	46.89
mk0406	1B	46.89
mk0407	1B	47.53
mk0408	1B	47.53
mk0409	1B	47.53
mk0410	1B	47.86
mk0411	1B	47.86
mk0412	1B	47.86
mk0413	1B	47.86
mk0414	1B	47.86
mk0415	1B	48.22
mk0416	1B	48.22
mk0417	1B	48.22
mk0418	1B	48.22
mk0419	1B	49.93
mk0420	1B	49.93
mk0421	1B	49.93
mk0422	1B	50.26
mk0423	1B	50.7
mk0424	1B	50.7
mk0425	1B	50.7
mk0426	1B	51.19
mk0427	1B	51.92
mk0428	1B	53.31
mk0429	1B	55.25
mk0430	1B	55.74
mk0431	1B	56.71
mk0432	1B	57.28
mk0433	1B	57.6
mk0434	1B	57.6
mk0435	1B	57.6
mk0436	1B	57.6
mk0437	1B	59.72
mk0438	1B	60.25
mk0439	1B	60.25
mk0440	1B	60.25
mk0441	1B	60.75
mk0442	1B	61.07
mk0443	1B	61.39
mk0444	1B	61.89
mk0445	1B	62.45
mk0446	1B	63.49
mk0447	1B	63.49
mk0448	1B	63.49
mk0449	1B	63.93
mk0450	1B	63.93
mk0451	1B	63.93
mk0452	1B	63.93
mk0453	1B	65.52
mk0454	1B	66.18
mk0455	1B	66.18
mk0456	1B	66.51
mk0457	1B	67.36
mk0458	1B	67.68
mk0459	1B	68
mk0460	1B	68
mk0461	1B	68
mk0462	1B	68
mk0463	1B	68
mk0464	1B	69.16
mk0465	1B	69.61
mk0466	1B	70.19
mk0467	1B	70.94
mk0468	1B	72.56
mk0469	1B	73.12
mk0470	1B	73.12
mk0471	1B	73.7
mk0472	1B	75.51
mk0473	1B	75.51
mk0474	1B	76.37
mk0475	1B	76.37
mk0476	1B	76.37
mk0477	1B	76.37
mk0478	1B	77.57
mk0479	1B	77.71
mk0480	1B	77.71
mk0481	1B	79.46
mk0482	1B	80.84
mk0483	1B	80.84
mk0484	1B	80.97
mk0485	1B	80.97
mk0486	1B	80.97
mk0487	1B	80.97
mk0488	1B	80.97
mk0489	1B	80.97
mk0490	1B	80.97
mk0491	1B	80.97
mk0492	1B	80.97
mk0493	1B	80.97
mk0494	1B	80.97
mk0495	1B	80.97
mk0496	1B	82.49
mk0497	1B	82.85
mk0498	1B	83.7
mk0499	1B	83.7
mk0500	1B	84.67
mk0501	1B	84.67
mk0502	1B	84.85
mk0503	1B	86.13
mk0504	1B	88.28
mk0505	1B	89.31
mk0506	1B	89.76
mk0507	1B	89.76
mk0508	1B	89.76
mk0509	1B	90.59
mk0510	1B	90.59
mk0511	1B	90.98
mk0512	1B	90.98
mk0513	1B	91.23
mk0514	1B	91.37
mk0515	1B	91.37
mk0516	1B	91.37
mk0517	1B	91.94
mk0518	1B	94.18
mk0519	1B	94.7
mk0520	1B	96.13
mk0521	1B	97.13
mk0522	1B	97.13
mk0523	1B	101.09
mk0524	1B	101.89
mk0525	1B	102.36
mk0526	1B	102.36
mk0527	1B	102.36
mk0528	1B	102.36
mk0529	1B	102.36
mk0530	1B	102.42
mk0531	1B	102.75
mk0532	1B	102.75
mk0533	1B	102.75
mk0534	1B	107.39
mk0535	1B	109.31
mk0536	1B	109.53
mk0537	1B	109.53
mk0538	1B	111.2
mk0539	1B	111.2
mk0540	1B	111.2
mk0541	1B	116.69
mk0542	1B	119.87
mk0543	1B	121.86
mk0544	1B	122
mk0545	1B	122
mk0546	1B	123.43
mk0547	1B	123.43
mk0548	1B	123.57
mk0549	1B	127.86
mk0550	1B	133.41
mk0551	1B	135.74
mk0552	1B	136.89
mk0553	1B	136.89
mk0554	1B	136.89
mk0555	1B	141.23
mk0556	1B	141.23
mk0557	1D	17.09
mk0558	1D	23.08
mk0559	1D	25.67
mk0560	1D	45.09
mk0561	1D	45.09
mk0562	1D	47.66
mk0563	1D	47.66
mk0564	1D	47.66
mk0565	1D	48.16
mk0566	1D	48.63
mk0567	1D	49.26
mk0568	1D	50.75
mk0569	1D	51.91
mk0570	1D	54.49
mk0571	1D	54.49
mk0572	1D	54.49
mk0573	1D	56.04
mk0574	1D	61.79
mk0575	1D	67.29
mk0576	1D	67.77
mk0577	1D	80.62
mk0578	1D	80.62
mk0579	1D	80.62
mk0580	1D	80.62
mk0581	1D	86.45
mk0582	1D	87.91
mk0583	1D	89.36
mk0584	1D	89.85
mk0585	1D	89.85
mk0586	1D	90.56
mk0587	1D	91.04
mk0588	1D	91.51
mk0589	1D	92.34
mk0590	1D	92.34
mk0591	1D	92.34
mk0592	1D	92.34
mk0593	1D	92.34
mk0594	1D	145.36
mk0595	1D	145.36
mk0596	2A	3.94
mk0597	2A	4.67
mk0598	2A	4.67
mk0599	2A	4.67
mk0600	2A	6.25
mk0601	2A	9.91
mk0602	2A	9.91
mk0603	2A	9.91
mk0604	2A	33.43
mk0605	2A	33.83
mk0606	2A	35.16
mk0607	2A	35.46
mk0608	2A	38.82
mk0609	2A	39.36
mk0610	2A	45.76
mk0611	2A	45.76
mk0612	2A	46.11
mk0613	2A	52.44
mk0614	2A	52.74
mk0615	2A	52.74
mk0616	2A	52.74
mk0617	2A	59.73
mk0618	2A	61.58
mk0619	2A	61.58
mk0620	2A	61.88
mk0621	2A	62.18
mk0622	2A	62.18
mk0623	2A	67.95
mk0624	2A	68.27
mk0625	2A	68.58
mk0626	2A	69.06
mk0627	2A	69.06
mk0628	2A	71.71
mk0629	2A	72.01
mk0630	2A	72.31
mk0631	2A	72.31
mk0632	2A	72.61
mk0633	2A	74
mk0634	2A	75.62
mk0635	2A	76.22
mk0636	2A	76.22
mk0637	2A	76.22
mk0638	2A	77.35
mk0639	2A	77.65
mk0640	2A	78.26
mk0641	2A	78.26
mk0642	2A	79.47
mk0643	2A	79.47
mk0644	2A	79.77
mk0645	2A	80.07
mk0646	2A	80.07
mk0647	2A	80.07
mk0648	2A	80.07
mk0649	2A	80.07
mk0650	2A	80.07
mk0651	2A	80.42
mk0652	2A	80.42
mk0653	2A	80.42
mk0654	2A	81.66
mk0655	2A	82.27
mk0656	2A	82.27
mk0657	2A	83.71
mk0658	2A	84.32
mk0659	2A	84.92
mk0660	2A	84.92
mk0661	2A	85.22
mk0662	2A	85.22
mk0663	2A	85.52
mk0664	2A	85.52
mk0665	2A	85.52
mk0666	2A	85.52
mk0667	2A	85.52
mk0668	2A	85.52
mk0669	2A	85.52
mk0670	2A	85.52
mk0671	2A	85.52
mk0672	2A	85.52
mk0673	2A	85.52
mk0674	2A	85.52
mk0675	2A	85.52
mk0676	2A	85.52
mk0677	2A	85.52
mk0678	2A	85.52
mk0679	2A	85.52
mk0680	2A	85.52
mk0681	2A	85.52
mk0682	2A	85.52
mk0683	2A	85.52
mk0684	2A	85.52
mk0685	2A	85.52
mk0686	2A	85.52
mk0687	2A	85.52
mk0688	2A	85.52
mk0689	2A	85.52
mk0690	2A	85.52
mk0691	2A	85.52
mk0692	2A	85.52
mk0693	2A	85.52
mk0694	2A	87.33
mk0695	2A	88.23
mk0696	2A	88.23
mk0697	2A	88.23
mk0698	2A	88.23
mk0699	2A	88.53
mk0700	2A	89.13
mk0701	2A	89.13
mk0702	2A	89.26
mk0703	2A	89.62
mk0704	2A	89.92
mk0705	2A	90.22
mk0706	2A	90.82
mk0707	2A	91.42
mk0708	2A	92.03
mk0709	2A	92.62
mk0710	2A	93.23
mk0711	2A	93.83
mk0712	2A	94.43
mk0713	2A	95.03
mk0714	2A	95.64
mk0715	2A	95.94
mk0716	2A	96.24
mk0717	2A	96.24
mk0718	2A	96.24
mk0719	2A	96.54
mk0720	2A	96.84
mk0721	2A	97.14
mk0722	2A	97.14
mk0723	2A	97.14
mk0724	2A	97.14
mk0725	2A	99.42
mk0726	2A	99.42
mk0727	2A	100.24
mk0728	2A	100.24
mk0729	2A	100.24
mk0730	2A	107.92
mk0731	2A	109.1
mk0732	2A	110.63
mk0733	2A	112.62
mk0734	2A	113.67
mk0735	2A	115.27
mk0736	2A	116.32
mk0737	2A	116.32
mk0738	2A	119.2
mk0739	2A	120.71
mk0740	2A	150.73
mk0741	2A	150.93
mk0742	2A	150.93
mk0743	2A	150.93
mk0744	2A	151.23
mk0745	2A	152.71
mk0746	2A	153.11
mk0747	2A	153.11
mk0748	2A	153.78
mk0749	2A	156.78
mk0750	2A	158.93
mk0751	2A	163.98
mk0752	2A	164.98
mk0753	2A	164.98
mk0754	2A	164.98
mk0755	2A	164.98
mk0756	2A	164.98
mk0757	2A	164.98
mk0758	2A	164.98
mk0759	2A	167.84
mk0760	2A	167.84
mk0761	2A	169.34
mk0762	2A	170.61
mk0763	2A	170.61
mk0764	2A	170.91
mk0765	2A	173.69
mk0766	2A	174.37
mk0767	2A	176.95
mk0768	2A	177.68
mk0769	2A	178.31
mk0770	2A	180.45
mk0771	2A	183.09
mk0772	2A	183.09
mk0773	2A	187.86
mk0774	2A	187.86
mk0775	2A	189.76
mk0776	2A	190.67
mk0777	2A	192.08
mk0778	2A	192.38
mk0779	2A	192.38
mk0780	2A	192.68
mk0781	2A	192.98
mk0782	2A	202.49
mk0783	2A	207.21
mk0784	2A	207.65
mk0785	2A	209.2
mk0786	2A	209.61
mk0787	2A	209.88
mk0788	2A	209.88
mk0789	2B	1.59
mk0790	2B	1.94
mk0791	2B	4.98
mk0792	2B	4.98
mk0793	2B	4.98
mk0794	2B	5.74
mk0795	2B	19.44
mk0796	2B	20.46
mk0797	2B	23.19
mk0798	2B	23.19
mk0799	2B	23.19
mk0800	2B	23.88
mk0801	2B	43.99
mk0802	2B	43.99
mk0803	2B	44.3
mk0804	2B	44.3
mk0805	2B	44.3
mk0806	2B	45.94
mk0807	2B	45.94
mk0808	2B	47.22
mk0809	2B	47.45
mk0810	2B	47.45
mk0811	2B	47.45
mk0812	2B	47.45
mk0813	2B	47.95
mk0814	2B	47.95
mk0815	2B	53.01
mk0816	2B	53.01
mk0817	2B	55.22
mk0818	2B	56.17
mk0819	2B	56.17
mk0820	2B	61.13
mk0821	2B	61.48
mk0822	2B	61.48
mk0823	2B	63.17
mk0824	2B	63.17
mk0825	2B	63.17
mk0826	2B	63.17
mk0827	2B	63.17
mk0828	2B	63.61
mk0829	2B	68.25
mk0830	2B	71.82
mk0831	2B	72.58
mk0832	2B	72.76
mk0833	2B	72.76
mk0834	2B	72.76
mk0835	2B	76.02
mk0836	2B	76.02
mk0837	2B	76.02
mk0838	2B	76.02
mk0839	2B	76.02
mk0840	2B	76.02
mk0841	2B	76.02
mk0842	2B	76.02
mk0843	2B	76.37
mk0844	2B	76.37
mk0845	2B	77.53
mk0846	2B	77.53
mk0847	2B	80.41
mk0848	2B	80.76
mk0849	2B	81.1
mk0850	2B	82.15
mk0851	2B	82.84
mk0852	2B	90.52
mk0853	2B	90.52
mk0854	2B	90.86
mk0855	2B	94.01
mk0856	2B	94.01
mk0857	2B	94.01
mk0858	2B	94.35
mk0859	2B	94.35
mk0860	2B	94.35
mk0861	2B	110.16
mk0862	2B	110.16
mk0863	2B	110.16
mk0864	2B	110.5
mk0865	2B	110.85
mk0866	2B	110.85
mk0867	2B	110.85
mk0868	2B	110.85
mk0869	2B	110.85
mk0870	2B	110.85
mk0871	2B	110.85
mk0872	2B	110.85
mk0873	2B	110.85
mk0874	2B	110.85
mk0875	2B	110.85
mk0876	2B	110.85
mk0877	2B	110.85
mk0878	2B	110.85
mk0879	2B	110.85
mk0880	2B	110.85
mk0881	2B	110.85
mk0882	2B	110.85
mk0883	2B	110.85
mk0884	2B	112.35
mk0885	2B	112.35
mk0886	2B	112.35
mk0887	2B	112.35
mk0888	2B	112.35
mk0889	2B	112.35
mk0890	2B	112.35
mk0891	2B	112.35
mk0892	2B	112.35
mk0893	2B	112.35
mk0894	2B	112.35
mk0895	2B	112.35
mk0896	2B	112.35
mk0897	2B	112.35
mk0898	2B	112.35
mk0899	2B	113.52
mk0900	2B	114.69
mk0901	2B	114.69
mk0902	2B	114.69
mk0903	2B	114.69
mk0904	2B	114.69
mk0905	2B	115.07
mk0906	2B	115.76
mk0907	2B	117.14
mk0908	2B	119.21
mk0909	2B	119.56
mk0910	2B	119.56
mk0911	2B	121.97
mk0912	2B	123.35
mk0913	2B	125.89
mk0914	2B	125.89
mk0915	2B	125.89
mk0916	2B	125.89
mk0917	2B	125.89
mk0918	2B	126.29
mk0919	2B	126.29
mk0920	2B	126.29
mk0921	2B	126.29
mk0922	2B	126.29
mk0923	2B	126.29
mk0924	2B	126.29
mk0925	2B	126.29
mk0926	2B	126.29
mk0927	2B	126.29
mk0928	2B	126.29
mk0929	2B	126.29
mk0930	2B	126.29
mk0931	2B	126.29
mk0932	2B	126.29
mk0933	2B	126.58
mk0934	2B	126.72
mk0935	2B	126.72
mk0936	2B	126.72
mk0937	2B	126.72
mk0938	2B	126.72
mk0939	2B	126.72
mk0940	2B	128.7
mk0941	2B	133.83
mk0942	2B	134.18
mk0943	2B	134.52
mk0944	2B	134.52
mk0945	2B	134.52
mk0946	2B	134.52
mk0947	2B	134.52
mk0948	2B	134.52
mk0949	2B	135.21
mk0950	2B	135.21
mk0951	2B	135.21
mk0952	2B	135.9
mk0953	2B	135.9
mk0954	2B	136.25
mk0955	2B	137.28
mk0956	2B	138.32
mk0957	2B	138.66
mk0958	2B	139
mk0959	2B	139
mk0960	2B	139.35
mk0961	2B	139.7
mk0962	2B	140.73
mk0963	2B	140.73
mk0964	2B	141.08
mk0965	2B	141.42
mk0966	2B	141.76
mk0967	2B	142.11
mk0968	2B	142.46
mk0969	2B	143.14
mk0970	2B	143.14
mk0971	2B	143.49
mk0972	2B	144.18
mk0973	2B	144.52
mk0974	2B	144.87
mk0975	2B	145.56
mk0976	2B	145.56
mk0977	2B	145.56
mk0978	2B	145.9
mk0979	2B	146.25
mk0980	2B	146.6
mk0981	2B	146.6
mk0982	2B	146.94
mk0983	2B	147.28
mk0984	2B	147.28
mk0985	2B	148.32
mk0986	2B	148.32
mk0987	2B	148.66
mk0988	2B	148.66
mk0989	2B	148.66
mk0990	2B	149.01
mk0991	2B	149.01
mk0992	2B	149.36
mk0993	2B	149.36
mk0994	2B	149.36
mk0995	2B	149.36
mk0996	2B	149.36
mk0997	2B	149.36
mk0998	2B	149.36
mk0999	2B	149.36
mk1000	2B	149.36
mk1001	2B	149.36
mk1002	2B	149.36
mk1003	2B	149.36
mk1004	2B	149.36
mk1005	2B	149.36
mk1006	2B	149.36
mk1007	2B	149.36
mk1008	2B	149.36
mk1009	2B	149.36
mk1010	2B	149.36
mk1011	2B	149.36
mk1012	2B	149.36
mk1013	2B	149.36
mk1014	2B	149.36
mk1015	2B	149.36
mk1016	2B	149.36
mk1017	2B	149.36
mk1018	2B	149.36
mk1019	2B	149.36
mk1020	2B	149.36
mk1021	2B	149.36
mk1022	2B	149.36
mk1023	2B	149.36
mk1024	2B	149.36
mk1025	2B	149.36
mk1026	2B	149.36
mk1027	2B	149.36
mk1028	2B	149.36
mk1029	2B	149.36
mk1030	2B	149.36
mk1031	2B	149.36
mk1032	2B	149.36
mk1033	2B	149.36
mk1034	2B	149.36
mk1035	2B	149.36
mk1036	2B	149.36
mk1037	2B	149.36
mk1038	2B	149.36
mk1039	2B	149.36
mk1040	2B	149.36
mk1041	2B	149.36
mk1042	2B	149.36
mk1043	2B	149.36
mk1044	2B	149.36
mk1045	2B	149.36
mk1046	2B	149.36
mk1047	2B	149.36
mk1048	2B	149.36
mk1049	2B	149.36
mk1050	2B	149.36
mk1051	2B	149.36
mk1052	2B	149.36
mk1053	2B	149.36
mk1054	2B	149.36
mk1055	2B	149.36
mk1056	2B	149.36
mk1057	2B	149.36
mk1058	2B	149.36
mk1059	2B	150.84
mk1060	2B	152.21
mk1061	2B	156.82
mk1062	2B	157.17
mk1063	2B	157.73
mk1064	2B	158.07
mk1065	2B	158.07
mk1066	2B	158.07
mk1067	2B	160.09
mk1068	2B	160.09
mk1069	2B	160.44
mk1070	2B	160.44
mk1071	2B	160.44
mk1072	2B	160.44
mk1073	2B	160.44
mk1074	2B	160.44
mk1075	2B	161.05
mk1076	2B	162.84
mk1077	2B	163.38
mk1078	2B	163.38
mk1079	2B	163.38
mk1080	2B	163.38
mk1081	2B	163.61
mk1082	2B	163.61
mk1083	2B	164.36
mk1084	2B	165.61
mk1085	2B	165.61
mk1086	2B	165.61
mk1087	2B	165.61
mk1088	2B	165.91
mk1089	2B	166.21
mk1090	2B	166.21
mk1091	2B	166.21
mk1092	2B	166.21
mk1093	2B	166.21
mk1094	2B	166.21
mk1095	2B	166.58
mk1096	2B	166.58
mk1097	2B	166.96
mk1098	2B	166.96
mk1099	2B	168.01
mk1100	2B	169.5
mk1101	2B	169.5
mk1102	2B	169.85
mk1103	2B	184.74
mk1104	2B	184.74
mk1105	2B	185.09
mk1106	2B	185.67
mk1107	2B	185.67
mk1108	2B	185.67
mk1109	2B	185.67
mk1110	2B	188.85
mk1111	2B	188.85
mk1112	2B	188.85
mk1113	2B	188.85
mk1114	2B	188.85
mk1115	2B	188.85
mk1116	2B	191
mk1117	2B	191.4
mk1118	2B	191.4
mk1119	2B	192.19
mk1120	2B	192.19
mk1121	2B	192.19
mk1122	2B	195.78
mk1123	2B	196.82
mk1124	2B	197.16
mk1125	2B	197.68
mk1126	2B	200.11
mk1127	2B	200.47
mk1128	2B	200.47
mk1129	2B	200.47
mk1130	2B	200.47
mk1131	2B	200.47
mk1132	2B	200.47
mk1133	2B	200.47
mk1134	2B	200.81
mk1135	2B	202.15
mk1136	2B	203.24
mk1137	2B	206.19
mk1138	2B	208.35
mk1139	2B	208.46
mk1140	2B	208.46
mk1141	2B	208.69
mk1142	2B	210.15
mk1143	2B	210.15
mk1144	2B	210.15
mk1145	2B	210.15
mk1146	2B	210.46
mk1147	2B	211.84
mk1148	2B	212.63
mk1149	2B	215.27
mk1150	2B	216.66
mk1151	2B	216.8
mk1152	2B	219.85
mk1153	2B	225.11
mk1154	2B	225.11
mk1155	2B	230.09
mk1156	2B	230.09
mk1157	2B	240.34
mk1158	2B	254.66
mk1159	2B	260.55
mk1160	2B	261.41
mk1161	2B	264.59
mk1162	2B	266.37
mk1163	2B	266.37
mk1164	2B	270.04
mk1165	2B	271.78
mk1166	2B	271.78
mk1167	2D	10.18
mk1168	2D	14.18
mk1169	2D	57.91
mk1170	2D	57.91
mk1171	2D	77.82
mk1172	2D	77.82
mk1173	2D	83.84
mk1174	2D	88.82
mk1175	2D	91.08
mk1176	2D	104.5
mk1177	2D	105.25
mk1178	2D	116.64
mk1179	2D	117.07
mk1180	2D	117.67
mk1181	2D	136.55
mk1182	2D	138.87
mk1183	2D	145.73
mk1184	2D	145.73
mk1185	2D	145.73
mk1186	2D	145.73
mk1187	2D	147.53
mk1188	2D	150.53
mk1189	2D	159.07
mk1190	2D	159.88
mk1191	2D	162.3
mk1192	2D	169.93
mk1193	2D	171.78
mk1194	2D	173.84
mk1195	2D	173.84
mk1196	2D	175.64
mk1197	2D	175.64
mk1198	2D	175.64
mk1199	2D	175.64
mk1200	2D	175.64
mk1201	2D	175.64
mk1202	2D	176.25
mk1203	2D	191.72
mk1204	3A	1.56
mk1205	3A	3.77
mk1206	3A	3.93
mk1207	3A	3.93
mk1208	3A	3.93
mk1209	3A	3.93
mk1210	3A	5.89
mk1211	3A	6.27
mk1212	3A	6.27
mk1213	3A	6.27
mk1214	3A	12.54
mk1215	3A	12.85
mk1216	3A	13.19
mk1217	3A	15.88
mk1218	3A	15.88
mk1219	3A	15.88
mk1220	3A	23.28
mk1221	3A	27.55
mk1222	3A	27.55
mk1223	3A	28.04
mk1224	3A	28.04
mk1225	3A	34.72
mk1226	3A	41.16
mk1227	3A	41.16
mk1228	3A	41.73
mk1229	3A	42.37
mk1230	3A	42.37
mk1231	3A	42.37
mk1232	3A	42.82
mk1233	3A	43.32
mk1234	3A	46.23
mk1235	3A	46.84
mk1236	3A	47.08
mk1237	3A	48.1
mk1238	3A	51.28
mk1239	3A	56.02
mk1240	3A	56.74
mk1241	3A	58.43
mk1242	3A	58.43
mk1243	3A	58.43
mk1244	3A	58.43
mk1245	3A	58.43
mk1246	3A	58.43
mk1247	3A	58.43
mk1248	3A	59.21
mk1249	3A	59.41
mk1250	3A	59.73
mk1251	3A	59.73
mk1252	3A	62.49
mk1253	3A	62.49
mk1254	3A	62.49
mk1255	3A	63.72
mk1256	3A	63.92
mk1257	3A	64.11
mk1258	3A	64.31
mk1259	3A	65.54
mk1260	3A	65.99
mk1261	3A	66.97
mk1262	3A	68.77
mk1263	3A	68.97
mk1264	3A	69.16
mk1265	3A	69.47
mk1266	3A	70.08
mk1267	3A	71
mk1268	3A	71
mk1269	3A	71.28
mk1270	3A	71.89
mk1271	3A	71.89
mk1272	3A	72.19
mk1273	3A	72.5
mk1274	3A	74.37
mk1275	3A	74.98
mk1276	3A	75.24
mk1277	3A	75.24
mk1278	3A	75.24
mk1279	3A	75.24
mk1280	3A	75.24
mk1281	3A	75.24
mk1282	3A	75.24
mk1283	3A	75.24
mk1284	3A	75.24
mk1285	3A	75.24
mk1286	3A	75.24
mk1287	3A	75.24
mk1288	3A	76.01
mk1289	3A	76.01
mk1290	3A	76.51
mk1291	3A	76.51
mk1292	3A	77.26
mk1293	3A	77.46
mk1294	3A	78.23
mk1295	3A	78.42
mk1296	3A	78.61
mk1297	3A	78.61
mk1298	3A	78.81
mk1299	3A	79
mk1300	3A	79.31
mk1301	3A	79.92
mk1302	3A	80.53
mk1303	3A	80.84
mk1304	3A	81.14
mk1305	3A	81.14
mk1306	3A	81.14
mk1307	3A	81.44
mk1308	3A	81.44
mk1309	3A	81.44
mk1310	3A	81.44
mk1311	3A	81.44
mk1312	3A	81.44
mk1313	3A	81.96
mk1314	3A	82.55
mk1315	3A	82.75
mk1316	3A	82.94
mk1317	3A	82.94
mk1318	3A	82.94
mk1319	3A	83.24
mk1320	3A	83.24
mk1321	3A	83.24
mk1322	3A	83.24
mk1323	3A	83.24
mk1324	3A	83.24
mk1325	3A	83.59
mk1326	3A	84.29
mk1327	3A	97.77
mk1328	3A	99.6
mk1329	3A	99.6
mk1330	3A	99.6
mk1331	3A	100.81
mk1332	3A	101.12
mk1333	3A	101.12
mk1334	3A	101.98
mk1335	3A	102.22
mk1336	3A	102.54
mk1337	3A	102.87
mk1338	3A	102.87
mk1339	3A	102.87
mk1340	3A	102.87
mk1341	3A	102.87
mk1342	3A	102.87
mk1343	3A	102.87
mk1344	3A	102.87
mk1345	3A	102.87
mk1346	3A	102.87
mk1347	3A	102.87
mk1348	3A	104.38
mk1349	3A	104.38
mk1350	3A	104.38
mk1351	3A	104.72
mk1352	3A	104.72
mk1353	3A	104.72
mk1354	3A	104.72
mk1355	3A	104.72
mk1356	3A	104.78
mk1357	3A	104.78
mk1358	3A	104.78
mk1359	3A	104.78
mk1360	3A	104.78
mk1361	3A	104.78
mk1362	3A	106.02
mk1363	3A	106.02
mk1364	3A	106.02
mk1365	3A	106.02
mk1366	3A	106.02
mk1367	3A	106.32
mk1368	3A	106.32
mk1369	3A	106.63
mk1370	3A	107.59
mk1371	3A	108.52
mk1372	3A	108.52
mk1373	3A	108.52
mk1374	3A	110.21
mk1375	3A	112.73
mk1376	3A	113.35
mk1377	3A	114.79
mk1378	3A	114.79
mk1379	3A	116.24
mk1380	3A	116.24
mk1381	3A	116.44
mk1382	3A	116.78
mk1383	3A	116.78
mk1384	3A	117.89
mk1385	3A	117.89
mk1386	3A	117.89
mk1387	3A	118.07
mk1388	3A	118.07
mk1389	3A	118.07
mk1390	3A	118.07
mk1391	3A	118.07
mk1392	3A	121.04
mk1393	3A	121.54
mk1394	3A	121.9
mk1395	3A	123.09
mk1396	3A	123.09
mk1397	3A	123.09
mk1398	3A	123.09
mk1399	3A	123.09
mk1400	3A	123.09
mk1401	3A	123.09
mk1402	3A	123.09
mk1403	3A	123.09
mk1404	3A	123.09
mk1405	3A	123.09
mk1406	3A	123.35
mk1407	3A	123.35
mk1408	3A	123.35
mk1409	3A	123.35
mk1410	3A	123.35
mk1411	3A	123.35
mk1412	3A	123.35
mk1413	3A	123.35
mk1414	3A	123.35
mk1415	3A	123.35
mk1416	3A	123.35
mk1417	3A	126.59
mk1418	3A	126.98
mk1419	3A	127.51
mk1420	3A	127.51
mk1421	3A	127.51
mk1422	3A	127.51
mk1423	3A	127.51
mk1424	3A	131.68
mk1425	3A	131.68
mk1426	3A	131.68
mk1427	3A	131.68
mk1428	3A	138.25
mk1429	3A	146.45
mk1430	3A	147.58
mk1431	3A	151.49
mk1432	3A	152.42
mk1433	3A	152.42
mk1434	3A	162.04
mk1435	3A	162.04
mk1436	3A	162.97
mk1437	3A	163.58
mk1438	3A	163.88
mk1439	3A	164.22
mk1440	3A	164.22
mk1441	3A	166.34
mk1442	3A	166.34
mk1443	3A	172.15
mk1444	3A	172.15
mk1445	3A	172.15
mk1446	3A	172.15
mk1447	3A	172.28
mk1448	3B	2.87
mk1449	3B	3.87
mk1450	3B	5.97
mk1451	3B	14.49
mk1452	3B	16.85
mk1453	3B	22.61
mk1454	3B	26.53
mk1455	3B	30.13
mk1456	3B	33.25
mk1457	3B	52.8
mk1458	3B	52.8
mk1459	3B	54.95
mk1460	3B	57.4
mk1461	3B	60.08
mk1462	3B	60.08
mk1463	3B	60.08
mk1464	3B	60.97
mk1465	3B	60.97
mk1466	3B	62.35
mk1467	3B	62.78
mk1468	3B	63.9
mk1469	3B	63.9
mk1470	3B	63.9
mk1471	3B	63.9
mk1472	3B	63.9
mk1473	3B	63.9
mk1474	3B	63.9
mk1475	3B	64.32
mk1476	3B	64.58
mk1477	3B	65.57
mk1478	3B	65.57
mk1479	3B	66.39
mk1480	3B	66.39
mk1481	3B	66.62
mk1482	3B	66.62
mk1483	3B	66.62
mk1484	3B	66.62
mk1485	3B	66.62
mk1486	3B	67.21
mk1487	3B	67.21
mk1488	3B	67.21
mk1489	3B	67.51
mk1490	3B	68.42
mk1491	3B	68.42
mk1492	3B	68.72
mk1493	3B	69.01
mk1494	3B	69.61
mk1495	3B	69.61
mk1496	3B	70.48
mk1497	3B	70.77
mk1498	3B	71.14
mk1499	3B	71.68
mk1500	3B	71.68
mk1501	3B	71.68
mk1502	3B	71.68
mk1503	3B	72.23
mk1504	3B	72.53
mk1505	3B	72.53
mk1506	3B	72.53
mk1507	3B	72.53
mk1508	3B	72.53
mk1509	3B	72.53
mk1510	3B	72.92
mk1511	3B	73.5
mk1512	3B	73.7
mk1513	3B	73.83
mk1514	3B	73.83
mk1515	3B	73.83
mk1516	3B	73.83
mk1517	3B	73.83
mk1518	3B	73.83
mk1519	3B	73.83
mk1520	3B	73.83
mk1521	3B	73.83
mk1522	3B	73.83
mk1523	3B	73.83
mk1524	3B	73.83
mk1525	3B	73.83
mk1526	3B	73.83
mk1527	3B	73.83
mk1528	3B	73.83
mk1529	3B	76.13
mk1530	3B	76.73
mk1531	3B	76.93
mk1532	3B	76.93
mk1533	3B	76.93
mk1534	3B	76.93
mk1535	3B	77.46
mk1536	3B	77.46
mk1537	3B	80.93
mk1538	3B	80.93
mk1539	3B	80.93
mk1540	3B	80.93
mk1541	3B	80.93
mk1542	3B	80.93
mk1543	3B	80.93
mk1544	3B	80.93
mk1545	3B	82.66
mk1546	3B	82.85
mk1547	3B	84.19
mk1548	3B	84.19
mk1549	3B	84.19
mk1550	3B	84.19
mk1551	3B	84.19
mk1552	3B	84.19
mk1553	3B	84.19
mk1554	3B	84.19
mk1555	3B	84.19
mk1556	3B	84.19
mk1557	3B	84.19
mk1558	3B	84.35
mk1559	3B	84.55
mk1560	3B	84.55
mk1561	3B	84.55
mk1562	3B	84.55
mk1563	3B	84.55
mk1564	3B	84.72
mk1565	3B	85.13
mk1566	3B	85.5
mk1567	3B	85.83
mk1568	3B	86.12
mk1569	3B	87.17
mk1570	3B	87.17
mk1571	3B	87.46
mk1572	3B	88.1
mk1573	3B	88.1
mk1574	3B	88.25
mk1575	3B	88.31
mk1576	3B	88.31
mk1577	3B	88.31
mk1578	3B	88.31
mk1579	3B	88.51
mk1580	3B	88.51
mk1581	3B	89.41
mk1582	3B	90.25
mk1583	3B	90.71
mk1584	3B	90.91
mk1585	3B	91.11
mk1586	3B	91.11
mk1587	3B	91.11
mk1588	3B	91.3
mk1589	3B	91.3
mk1590	3B	91.3
mk1591	3B	91.53
mk1592	3B	91.83
mk1593	3B	92.2
mk1594	3B	93.39
mk1595	3B	93.7
mk1596	3B	94.19
mk1597	3B	94.19
mk1598	3B	95.5
mk1599	3B	97.05
mk1600	3B	97.05
mk1601	3B	97.05
mk1602	3B	97.26
mk1603	3B	97.26
mk1604	3B	97.26
mk1605	3B	97.26
mk1606	3B	97.26
mk1607	3B	97.26
mk1608	3B	97.72
mk1609	3B	99.56
mk1610	3B	100.47
mk1611	3B	101.37
mk1612	3B	101.37
mk1613	3B	101.67
mk1614	3B	101.97
mk1615	3B	101.97
mk1616	3B	102.27
mk1617	3B	102.57
mk1618	3B	103.73
mk1619	3B	103.73
mk1620	3B	103.73
mk1621	3B	103.73
mk1622	3B	105.16
mk1623	3B	105.16
mk1624	3B	105.16
mk1625	3B	105.16
mk1626	3B	105.16
mk1627	3B	105.16
mk1628	3B	105.16
mk1629	3B	105.16
mk1630	3B	105.16
mk1631	3B	105.16
mk1632	3B	105.16
mk1633	3B	105.92
mk1634	3B	105.92
mk1635	3B	105.92
mk1636	3B	105.92
mk1637	3B	115.41
mk1638	3B	115.6
mk1639	3B	115.6
mk1640	3B	116.19
mk1641	3B	117.93
mk1642	3B	119.23
mk1643	3B	119.23
mk1644	3B	123.29
mk1645	3B	123.29
mk1646	3B	123.29
mk1647	3B	123.29
mk1648	3B	123.29
mk1649	3B	123.29
mk1650	3B	123.29
mk1651	3B	123.29
mk1652	3B	123.58
mk1653	3B	123.58
mk1654	3B	125.61
mk1655	3B	125.61
mk1656	3B	126.42
mk1657	3B	126.61
mk1658	3B	126.61
mk1659	3B	126.61
mk1660	3B	126.61
mk1661	3B	126.61
mk1662	3B	126.61
mk1663	3B	126.61
mk1664	3B	126.61
mk1665	3B	127.1
mk1666	3B	127.1
mk1667	3B	127.82
mk1668	3B	127.87
mk1669	3B	127.87
mk1670	3B	127.87
mk1671	3B	127.87
mk1672	3B	127.87
mk1673	3B	127.87
mk1674	3B	127.87
mk1675	3B	128.8
mk1676	3B	129.5
mk1677	3B	129.58
mk1678	3B	132.09
mk1679	3B	132.09
mk1680	3B	132.68
mk1681	3B	132.9
mk1682	3B	132.9
mk1683	3B	133.2
mk1684	3B	133.8
mk1685	3B	140.28
mk1686	3B	141.57
mk1687	3B	142.75
mk1688	3B	142.78
mk1689	3B	163.74
mk1690	3B	163.74
mk1691	3B	163.74
mk1692	3B	163.74
mk1693	3B	165.41
mk1694	3B	165.75
mk1695	3B	176.29
mk1696	3B	180.49
mk1697	3B	181.51
mk1698	3B	181.51
mk1699	3B	186.38
mk1700	3D3	4.66
mk1701	3D3	4.66
mk1702	3D3	11.41
mk1703	3D3	11.41
mk1704	3D3	12.94
mk1705	3D3	13.46
mk1706	3D3	14.32
mk1707	3D3	15.21
mk1708	3D3	15.21
mk1709	3D3	15.57
mk1710	3D3	15.66
mk1711	3D3	17.65
mk1712	3D3	20.7
mk1713	3D3	21.85
mk1714	4A	4.06
mk1715	4A	4.06
mk1716	4A	4.06
mk1717	4A	5.51
mk1718	4A	5.51
mk1719	4A	5.51
mk1720	4A	13.89
mk1721	4A	13.89
mk1722	4A	17.94
mk1723	4A	27.44
mk1724	4A	27.44
mk1725	4A	32.48
mk1726	4A	32.76
mk1727	4A	43.79
mk1728	4A	44.54
mk1729	4A	45.69
mk1730	4A	46.85
mk1731	4A	46.85
mk1732	4A	62.49
mk1733	4A	63
mk1734	4A	63.75
mk1735	4A	64.21
mk1736	4A	76.52
mk1737	4A	76.52
mk1738	4A	77.4
mk1739	4A	77.4
mk1740	4A	77.4
mk1741	4A	78.28
mk1742	4A	83.49
mk1743	4A	87.1
mk1744	4A	93.5
mk1745	4A	93.5
mk1746	4A	93.5
mk1747	4A	95.38
mk1748	4A	95.38
mk1749	4A	100.71
mk1750	4A	100.71
mk1751	4A	101.87
mk1752	4A	103.03
mk1753	4A	107.63
mk1754	4A	109.17
mk1755	4A	111.21
mk1756	4A	113.24
mk1757	4A	113.24
mk1758	4A	119.86
mk1759	4A	120.27
mk1760	4A	122.19
mk1761	4A	122.19
mk1762	4A	122.19
mk1763	4A	122.19
mk1764	4A	125.94
mk1765	4A	127.74
mk1766	4A	128.16
mk1767	4A	129.22
mk1768	4A	133.29
mk1769	4A	133.29
mk1770	4A	133.29
mk1771	4A	133.29
mk1772	4A	134.05
mk1773	4A	134.05
mk1774	4A	134.05
mk1775	4A	134.05
mk1776	4A	134.05
mk1777	4A	134.05
mk1778	4A	134.05
mk1779	4A	134.05
mk1780	4A	134.49
mk1781	4A	134.93
mk1782	4A	134.93
mk1783	4A	134.93
mk1784	4A	134.93
mk1785	4A	134.93
mk1786	4A	134.93
mk1787	4A	135.47
mk1788	4A	135.77
mk1789	4A	135.77
mk1790	4A	136.22
mk1791	4A	136.22
mk1792	4A	136.22
mk1793	4A	136.22
mk1794	4A	136.4
mk1795	4A	137.29
mk1796	4A	137.29
mk1797	4A	137.29
mk1798	4A	137.29
mk1799	4A	137.29
mk1800	4A	137.29
mk1801	4A	137.73
mk1802	4A	137.73
mk1803	4A	137.73
mk1804	4A	138.17
mk1805	4A	138.61
mk1806	4A	139.05
mk1807	4A	140.04
mk1808	4A	140.91
mk1809	4A	141.36
mk1810	4A	141.36
mk1811	4A	141.36
mk1812	4A	141.36
mk1813	4A	141.36
mk1814	4A	141.36
mk1815	4A	141.8
mk1816	4A	141.8
mk1817	4A	141.8
mk1818	4A	144.11
mk1819	4A	144.11
mk1820	4A	144.11
mk1821	4A	144.11
mk1822	4A	144.11
mk1823	4A	144.11
mk1824	4A	144.11
mk1825	4A	145.87
mk1826	4A	146.76
mk1827	4A	147.4
mk1828	4A	147.4
mk1829	4A	147.4
mk1830	4A	147.4
mk1831	4A	147.4
mk1832	4A	147.4
mk1833	4A	147.84
mk1834	4A	148.28
mk1835	4A	148.72
mk1836	4A	149.5
mk1837	4A	149.5
mk1838	4A	149.5
mk1839	4A	149.5
mk1840	4A	149.5
mk1841	4A	149.5
mk1842	4A	149.5
mk1843	4A	150.01
mk1844	4A	150.01
mk1845	4A	150.01
mk1846	4A	150.01
mk1847	4A	150.01
mk1848	4A	150.01
mk1849	4A	150.45
mk1850	4A	150.88
mk1851	4A	151.32
mk1852	4A	151.32
mk1853	4A	151.32
mk1854	4A	151.32
mk1855	4A	151.32
mk1856	4A	151.32
mk1857	4A	151.32
mk1858	4A	151.32
mk1859	4A	151.32
mk1860	4A	151.32
mk1861	4A	152.21
mk1862	4A	152.57
mk1863	4A	152.57
mk1864	4A	152.57
mk1865	4A	153.01
mk1866	4A	153.01
mk1867	4A	153.45
mk1868	4A	153.45
mk1869	4A	153.89
mk1870	4A	153.89
mk1871	4A	153.89
mk1872	4A	153.89
mk1873	4A	153.89
mk1874	4A	154.32
mk1875	4A	155.79
mk1876	4A	155.79
mk1877	4A	156.23
mk1878	4A	156.23
mk1879	4A	156.23
mk1880	4A	156.67
mk1881	4A	156.67
mk1882	4A	156.67
mk1883	4A	156.67
mk1884	4A	157.54
mk1885	4A	157.54
mk1886	4A	157.54
mk1887	4A	157.54
mk1888	4A	157.98
mk1889	4A	158.42
mk1890	4A	159.21
mk1891	4A	159.21
mk1892	4A	159.21
mk1893	4A	159.21
mk1894	4A	159.21
mk1895	4A	159.21
mk1896	4A	159.5
mk1897	4A	159.5
mk1898	4A	159.5
mk1899	4A	159.5
mk1900	4A	159.5
mk1901	4A	159.5
mk1902	4A	159.5
mk1903	4A	159.5
mk1904	4A	159.5
mk1905	4A	159.5
mk1906	4A	159.5
mk1907	4A	159.5
mk1908	4A	160.7
mk1909	4A	161.72
mk1910	4A	162.61
mk1911	4A	162.61
mk1912	4A	162.61
mk1913	4A	162.61
mk1914	4A	162.61
mk1915	4A	162.61
mk1916	4A	162.61
mk1917	4A	162.61
mk1918	4A	162.61
mk1919	4A	162.61
mk1920	4A	163.49
mk1921	4A	164.68
mk1922	4A	166.47
mk1923	4A	167.15
mk1924	4A	167.15
mk1925	4A	167.15
mk1926	4A	167.15
mk1927	4A	167.15
mk1928	4A	167.15
mk1929	4A	167.15
mk1930	4A	168.4
mk1931	4A	171.87
mk1932	4A	171.87
mk1933	4A	171.87
mk1934	4A	171.87
mk1935	4A	171.87
mk1936	4A	171.87
mk1937	4A	171.87
mk1938	4A	171.87
mk1939	4A	171.87
mk1940	4A	173.17
mk1941	4A	174.06
mk1942	4A	174.5
mk1943	4A	175.83
mk1944	4A	175.93
mk1945	4A	176.91
mk1946	4A	177.43
mk1947	4A	182.01
mk1948	4A	190.05
mk1949	4A	191.31
mk1950	4A	192.37
mk1951	4A	192.37
mk1952	4A	194.14
mk1953	4A	198.84
mk1954	4A	208.88
mk1955	4A	211.13
mk1956	4B	0
mk1957	4B	1.2
mk1958	4B	10.92
mk1959	4B	14.8
mk1960	4B	14.8
mk1961	4B	14.8
mk1962	4B	14.8
mk1963	4B	14.8
mk1964	4B	16.37
mk1965	4B	16.74
mk1966	4B	20.64
mk1967	4B	22.34
mk1968	4B	25.6
mk1969	4B	26
mk1970	4B	26.4
mk1971	4B	26.4
mk1972	4B	27.2
mk1973	4B	37.86
mk1974	4B	39.19
mk1975	4B	39.19
mk1976	4B	44.15
mk1977	4B	56.91
mk1978	4B	59.75
mk1979	4B	59.75
mk1980	4B	60.24
mk1981	4B	60.74
mk1982	4B	60.99
mk1983	4B	61.79
mk1984	4B	61.79
mk1985	4B	62.79
mk1986	4B	63.97
mk1987	4B	64.24
mk1988	4B	64.5
mk1989	4B	64.76
mk1990	4B	65.28
mk1991	4B	65.82
mk1992	4B	65.82
mk1993	4B	65.82
mk1994	4B	65.82
mk1995	4B	65.82
mk1996	4B	65.82
mk1997	4B	65.82
mk1998	4B	65.82
mk1999	4B	65.82
mk2000	4B	65.82
[truncated: 1,754 more rows]
