# Supplementary material for: Improvement of Predictive Ability by Uniform Coverage of the Target Genetic Space
Source: G3 (Bethesda). 2016 Sep 22;6(11):3733–47. doi: 10.1534/g3.116.035410 (PMC5100872; doi:10.1534/g3.116.035410)
Supplement: Supplemental Material [file supp_g3.116.035410_FileS3.txt]

	g0001	g0002	g0003	g0004	g0005	g0006	g0007	g0008	g0009	g0010	g0011	g0012	g0013	g0014	g0015	g0016	g0017	g0018	g0019	g0020	g0021	g0022	g0023	g0024	g0025	g0026	g0027	g0028	g0029	g0030	g0031	g0032	g0033	g0034	g0035	g0036	g0037	g0038	g0039	g0040	g0041	g0042	g0043	g0044	g0045	g0046	g0047	g0048	g0049
mk0001	A/A	A/A	A/A	A/A	B/B	A/A	B/B	A/A	B/B	B/B	B/B	B/B	A/A	A/A	A/A	A/A	A/A	B/B	A/A	A/A	A/A	A/A	A/A	B/B	A/A	A/A	B/B	A/A	B/B	A/A	B/B	A/A	A/A	A/A	A/A	A/A	A/A	B/B	A/A	B/B	A/A	A/A	B/B	B/B	B/B	A/A	B/B	A/A	A/A
mk0002	A/A	A/A	A/A	A/A	B/B	A/A	B/B	A/A	B/B	B/B	B/B	B/B	A/A	A/A	A/A	A/A	A/A	B/B	A/A	A/A	A/A	A/A	A/A	B/B	A/A	A/A	B/B	A/A	B/B	A/A	B/B	A/A	A/A	A/A	A/A	A/A	A/A	B/B	A/A	B/B	A/A	A/A	B/B	B/B	B/B	A/A	B/B	A/A	A/A
mk0003	B/B	B/B	A/A	B/B	B/B	B/B	B/B	B/B	B/B	B/B	B/B	B/B	B/B	B/B	B/B	B/B	B/B	B/B	A/A	A/A	B/B	B/B	B/B	B/B	B/B	B/B	B/B	A/A	B/B	B/B	A/A	B/B	A/A	B/B	A/A	B/B	A/A	B/B	B/B	B/B	B/B	A/A	B/B	B/B	B/B	A/A	B/B	A/A	B/B
mk0004	B/B	B/B	B/B	B/B	B/B	B/B	B/B	B/B	B/B	B/B	B/B	B/B	A/A	B/B	B/B	B/B	B/B	B/B	B/B	A/A	B/B	B/B	B/B	B/B	B/B	B/B	B/B	B/B	B/B	B/B	B/B	A/A	B/B	B/B	B/B	B/B	A/A	B/B	B/B	B/B	B/B	A/A	B/B	B/B	B/B	A/A	B/B	B/B	B/B
mk0005	B/B	B/B	A/A	B/B	B/B	B/B	A/A	B/B	B/B	B/B	B/B	A/A	B/B	B/B	B/B	B/B	B/B	B/B	B/B	A/A	B/B	B/B	B/B	B/B	B/B	B/B	A/A	B/B	B/B	B/B	A/A	B/B	A/A	B/B	A/A	B/B	A/A	A/A	B/B	B/B	B/B	A/A	B/B	A/A	A/A	A/A	B/B	A/A	B/B
mk0006	A/A	A/A	A/A	A/A	A/A	A/A	A/A	A/A	A/A	A/A	A/A	A/A	B/B	A/A	A/A	A/A	A/A	A/A	A/A	B/B	A/A	A/A	A/A	A/A	A/A	A/A	A/A	A/A	B/B	A/A	A/A	B/B	A/A	B/B	A/A	A/A	B/B	A/A	A/A	A/A	A/A	B/B	A/A	B/B	A/A	B/B	A/A	A/A	A/A
mk0007	B/B	B/B	B/B	B/B	B/B	B/B	A/A	B/B	B/B	B/B	B/B	B/B	B/B	B/B	B/B	B/B	B/B	B/B	B/B	B/B	B/B	B/B	B/B	B/B	B/B	B/B	A/A	B/B	B/B	B/B	B/B	B/B	B/B	B/B	B/B	B/B	B/B	A/A	B/B	B/B	B/B	B/B	B/B	B/B	A/A	B/B	B/B	B/B	B/B
mk0008	B/B	B/B	B/B	B/B	B/B	B/B	B/B	B/B	B/B	B/B	B/B	B/B	B/B	B/B	B/B	B/B	B/B	B/B	B/B	A/A	B/B	B/B	B/B	B/B	B/B	B/B	B/B	B/B	B/B	B/B	B/B	B/B	B/B	B/B	B/B	B/B	A/A	B/B	B/B	B/B	B/B	A/A	B/B	B/B	B/B	A/A	B/B	B/B	B/B
mk0009	A/A	A/A	A/A	A/A	B/B	A/A	B/B	A/A	A/A	A/A	A/A	A/A	A/A	A/A	A/A	A/A	A/A	A/A	A/A	A/A	A/A	A/A	A/A	B/B	A/A	A/A	B/B	B/B	A/A	A/A	A/A	A/A	A/A	A/A	A/A	A/A	A/A	B/B	A/A	A/A	B/B	A/A	A/A	A/A	A/A	A/A	B/B	A/A	A/A
mk0010	B/B	B/B	B/B	B/B	B/B	B/B	B/B	B/B	B/B	B/B	B/B	B/B	B/B	B/B	B/B	B/B	B/B	B/B	B/B	A/A	B/B	B/B	B/B	B/B	B/B	B/B	B/B	B/B	B/B	B/B	B/B	B/B	B/B	B/B	B/B	B/B	B/B	B/B	B/B	B/B	B/B	A/A	B/B	B/B	B/B	B/B	B/B	B/B	B/B
mk0011	A/A	A/A	A/A	A/A	A/A	A/A	A/A	A/A	A/A	A/A	A/A	A/A	A/A	A/A	A/A	A/A	A/A	A/A	A/A	B/B	A/A	A/A	A/A	A/A	A/A	A/A	A/A	A/A	A/A	A/A	A/A	A/A	A/A	A/A	A/A	A/A	A/A	A/A	A/A	A/A	A/A	B/B	A/A	A/A	A/A	A/A	A/A	A/A	A/A
mk0012	B/B	B/B	A/A	B/B	A/A	A/A	A/A	B/B	A/A	B/B	A/A	A/A	A/A	B/B	A/A	A/A	B/B	A/A	A/A	A/A	B/B	B/B	A/A	A/A	A/A	B/B	A/A	A/A	A/A	B/B	B/B	A/A	A/A	A/A	A/A	B/B	A/A	A/A	A/A	B/B	A/A	A/A	B/B	A/A	A/A	A/A	A/A	A/A	B/B
mk0013	B/B	B/B	A/A	B/B	A/A	B/B	A/A	B/B	A/A	B/B	A/A	A/A	A/A	B/B	B/B	A/A	B/B	A/A	A/A	B/B	B/B	B/B	B/B	A/A	A/A	B/B	A/A	A/A	A/A	B/B	B/B	A/A	A/A	A/A	A/A	B/B	A/A	A/A	B/B	B/B	A/A	B/B	B/B	B/B	A/A	A/A	A/A	A/A	B/B
mk0014	B/B	B/B	B/B	B/B	A/A	B/B	A/A	B/B	B/B	B/B	B/B	B/B	B/B	B/B	A/A	B/B	B/B	B/B	B/B	A/A	B/B	B/B	B/B	A/A	B/B	B/B	A/A	B/B	A/A	B/B	B/B	B/B	B/B	A/A	B/B	B/B	A/A	A/A	B/B	B/B	A/A	A/A	B/B	B/B	A/A	B/B	A/A	B/B	B/B
mk0015	A/A	A/A	B/B	A/A	A/A	B/B	B/B	A/A	A/A	A/A	B/B	B/B	B/B	B/B	B/B	B/B	A/A	B/B	B/B	B/B	B/B	A/A	B/B	A/A	B/B	A/A	B/B	B/B	A/A	B/B	A/A	B/B	B/B	A/A	B/B	A/A	A/A	A/A	A/A	A/A	A/A	B/B	A/A	B/B	B/B	A/A	A/A	B/B	B/B
mk0016	B/B	B/B	A/A	B/B	B/B	A/A	A/A	A/B	B/B	B/B	A/A	A/A	A/A	A/A	A/A	A/A	B/B	A/A	A/A	A/A	A/A	B/B	A/A	B/B	A/A	B/B	A/A	A/A	B/B	A/A	B/B	A/A	A/A	B/B	A/A	B/B	B/B	B/B	B/B	B/B	B/B	A/A	B/B	A/A	A/A	B/B	B/B	A/A	A/A
mk0017	B/B	B/B	B/B	B/B	B/B	B/B	A/A	A/B	B/B	B/B	B/B	A/A	A/A	A/A	A/A	B/B	B/B	A/A	B/B	A/A	B/B	B/B	A/A	B/B	A/A	B/B	B/B	A/A	B/B	B/B	B/B	A/A	B/B	B/B	A/A	B/B	B/B	B/B	B/B	B/B	B/B	A/A	B/B	B/B	B/B	B/B	B/B	B/B	B/B
mk0018	A/A	A/A	A/A	A/A	A/A	A/A	B/B	A/A	A/A	A/A	A/A	B/B	B/B	B/B	B/B	A/A	A/A	B/B	A/A	B/B	A/A	A/A	B/B	A/A	B/B	A/A	A/A	B/B	A/A	A/A	A/A	B/B	A/A	A/A	B/B	A/A	A/A	A/A	A/A	A/A	A/A	B/B	A/A	A/A	A/A	A/A	A/A	A/A	A/A
mk0019	A/A	A/A	A/A	A/A	A/A	A/A	B/B	A/A	A/A	A/A	A/A	B/B	B/B	B/B	B/B	A/A	A/A	B/B	A/A	B/B	A/A	A/A	B/B	A/A	B/B	A/A	A/A	B/B	A/A	A/A	A/A	B/B	A/A	A/A	B/B	A/A	A/A	A/A	A/A	A/A	A/A	B/B	A/A	A/A	A/A	A/A	A/A	A/A	A/A
mk0020	A/A	A/A	B/B	A/A	B/B	B/B	B/B	A/A	A/A	A/A	B/B	B/B	A/A	B/B	B/B	B/B	A/A	B/B	B/B	B/B	B/B	A/A	B/B	B/B	A/A	A/A	B/B	A/A	B/B	B/B	A/A	A/A	B/B	B/B	A/A	A/A	A/A	B/B	B/B	B/B	B/B	B/B	B/B	B/B	B/B	B/B	B/B	B/B	B/B
mk0021	A/A	A/A	A/A	A/A	A/A	A/A	B/B	A/A	A/A	A/A	A/A	A/A	A/A	B/B	A/A	A/A	A/A	A/A	A/A	B/B	B/B	A/A	A/A	A/A	A/A	A/A	B/B	A/A	B/B	A/A	A/A	A/A	A/A	B/B	A/A	A/A	A/A	B/B	B/B	B/B	B/B	B/B	A/A	B/B	B/B	A/A	A/A	A/A	A/A
mk0022	B/B	B/B	A/A	B/B	A/A	A/A	B/B	B/B	B/B	B/B	B/B	B/B	B/B	B/B	A/A	A/A	B/B	B/B	A/A	B/B	A/A	B/B	A/A	A/A	B/B	B/B	A/A	B/B	A/A	A/A	B/B	B/B	A/A	A/A	B/B	B/B	B/B	B/B	B/B	B/B	B/B	B/B	A/A	B/B	A/A	B/B	B/B	A/A	B/B
mk0023	B/B	B/B	A/A	B/B	A/A	A/A	B/B	B/B	B/B	B/B	B/B	B/B	B/B	B/B	A/A	A/A	B/B	B/B	A/A	B/B	A/A	B/B	A/A	A/A	B/B	B/B	A/A	B/B	A/A	A/A	B/B	B/B	A/A	A/A	B/B	B/B	B/B	B/B	B/B	B/B	B/B	B/B	A/A	B/B	A/A	B/B	B/B	A/A	B/B
mk0024	A/A	A/A	B/B	A/A	A/A	A/A	B/B	A/A	A/A	A/A	B/B	A/A	B/B	B/B	A/A	A/A	A/A	B/B	A/A	B/B	B/B	A/A	A/A	A/A	B/B	A/A	B/B	A/A	A/A	A/A	B/B	B/B	A/A	A/A	A/A	A/A	A/A	B/B	B/B	B/B	B/B	B/B	A/A	A/A	B/B	B/B	B/B	A/A	B/B
mk0025	A/A	A/A	B/B	A/A	A/A	A/A	B/B	A/A	A/A	A/A	B/B	A/A	B/B	B/B	A/A	A/A	A/A	B/B	A/A	B/B	B/B	A/A	A/A	A/A	B/B	A/A	B/B	A/A	A/A	A/A	B/B	B/B	A/A	A/A	A/A	A/A	A/A	B/B	B/B	B/B	B/B	B/B	A/A	A/A	B/B	B/B	B/B	A/A	B/B
mk0026	B/B	B/B	B/B	B/B	A/A	A/A	B/B	B/B	B/B	B/B	B/B	B/B	B/B	B/B	A/A	A/A	A/A	B/B	A/A	B/B	B/B	B/B	A/A	A/A	B/B	B/B	B/B	A/A	B/B	A/A	B/B	B/B	A/A	B/B	A/A	B/B	A/A	B/B	B/B	B/B	B/B	B/B	A/A	A/A	B/B	B/B	B/B	A/A	B/B
mk0027	A/A	A/A	B/B	A/A	B/B	B/B	B/B	A/A	A/A	A/A	B/B	A/A	B/B	B/B	B/B	B/B	B/B	B/B	B/B	B/B	B/B	A/A	B/B	B/B	B/B	A/A	B/B	B/B	A/A	B/B	B/B	B/B	B/B	A/A	B/B	A/A	B/B	B/B	B/B	B/B	B/B	B/B	B/B	B/B	B/B	B/B	B/B	B/B	B/B
mk0028	A/A	A/A	A/A	A/A	B/B	B/B	A/A	A/A	A/A	A/A	A/A	A/A	A/A	A/A	B/B	B/B	B/B	A/A	B/B	A/A	A/A	A/A	B/B	B/B	A/A	A/A	A/A	B/B	A/A	B/B	A/A	A/A	B/B	A/A	B/B	A/A	B/B	A/A	A/A	A/A	A/A	A/A	B/B	B/B	A/A	A/A	A/A	B/B	A/A
mk0029	A/A	A/A	A/A	A/A	B/B	B/B	A/A	A/A	A/A	A/A	A/A	A/A	A/A	A/A	B/B	B/B	B/B	A/A	B/B	A/A	A/A	A/A	B/B	B/B	A/A	A/A	A/A	B/B	A/A	B/B	A/A	A/A	B/B	A/A	B/B	A/A	B/B	A/A	A/A	A/A	A/A	A/A	B/B	B/B	A/A	A/A	A/A	B/B	A/A
mk0030	B/B	B/B	B/B	B/B	A/A	A/A	B/B	B/B	B/B	B/B	B/B	B/B	B/B	B/B	A/A	A/A	B/B	B/B	A/A	B/B	B/B	B/B	A/A	A/A	B/B	B/B	B/B	B/B	B/B	A/A	B/B	B/B	A/A	B/B	A/A	B/B	A/A	B/B	B/B	B/B	B/B	B/B	A/A	A/A	B/B	B/B	B/B	A/A	B/B
mk0031	A/A	A/A	A/A	A/A	B/B	B/B	A/A	A/A	A/A	A/A	A/A	A/A	A/A	A/A	B/B	B/B	B/B	A/A	B/B	A/A	A/A	A/A	B/B	B/B	A/A	A/A	A/A	B/B	A/A	B/B	A/A	A/A	B/B	A/A	B/B	A/A	B/B	A/A	A/A	A/A	A/A	A/A	B/B	B/B	A/A	A/A	A/A	B/B	A/A
mk0032	B/B	B/B	B/B	B/B	A/A	A/A	B/B	B/B	B/B	B/B	B/B	B/B	B/B	B/B	A/A	B/B	B/B	B/B	A/A	B/B	A/A	B/B	B/B	A/A	B/B	B/B	A/A	B/B	A/A	B/B	B/B	B/B	A/A	A/A	B/B	B/B	B/B	B/B	B/B	B/B	B/B	B/B	A/A	B/B	A/A	B/B	B/B	A/A	B/B
mk0033	B/B	B/B	A/A	B/B	A/A	A/A	A/A	B/B	B/B	B/B	A/A	B/B	A/A	A/A	A/A	A/A	B/B	A/A	A/A	A/A	A/A	B/B	A/A	A/A	A/A	B/B	A/A	B/B	B/B	B/B	A/A	A/A	A/A	B/B	A/A	B/B	A/A	A/A	A/A	A/A	A/A	A/A	A/A	A/A	A/A	A/A	A/A	A/A	A/A
mk0034	A/A	A/A	A/A	A/A	A/A	B/B	A/A	A/A	A/A	A/A	A/A	A/A	A/A	A/A	B/B	A/A	A/A	A/A	B/B	A/A	B/B	A/A	A/A	A/A	A/A	A/A	B/B	A/A	A/A	A/A	A/A	A/A	B/B	A/A	A/A	A/A	A/A	A/A	A/A	A/A	A/A	A/A	B/B	A/A	B/B	A/A	A/A	B/B	A/A
mk0035	B/B	B/B	B/B	B/B	B/B	A/A	B/B	B/B	B/B	B/B	B/B	B/B	B/B	B/B	A/A	B/B	B/B	B/B	A/A	B/B	A/A	B/B	B/B	B/B	B/B	B/B	A/A	B/B	B/B	B/B	B/B	B/B	A/A	B/B	B/B	B/B	B/B	B/B	B/B	B/B	B/B	B/B	A/A	B/B	A/A	B/B	B/B	A/A	B/B
mk0036	B/B	B/B	B/B	B/B	B/B	A/A	B/B	B/B	B/B	B/B	B/B	B/B	B/B	B/B	A/A	B/B	B/B	B/B	A/A	B/B	A/A	B/B	B/B	B/B	B/B	B/B	A/A	B/B	B/B	B/B	B/B	B/B	A/A	B/B	B/B	B/B	B/B	B/B	B/B	B/B	B/B	B/B	A/A	B/B	A/A	B/B	B/B	A/A	B/B
mk0037	A/A	A/A	A/A	A/A	A/A	B/B	A/A	A/A	A/A	A/A	A/A	A/A	A/A	A/A	B/B	A/A	A/A	A/A	B/B	A/A	B/B	A/A	A/A	A/A	A/A	A/A	B/B	A/A	A/A	A/A	A/A	A/A	B/B	A/A	A/A	A/A	A/A	A/A	A/A	A/A	A/A	A/A	B/B	A/A	B/B	A/A	A/A	B/B	A/A
mk0038	B/B	B/B	B/B	B/B	B/B	A/A	B/B	B/B	B/B	B/B	B/B	B/B	B/B	B/B	A/A	B/B	B/B	B/B	A/A	B/B	A/A	B/B	B/B	B/B	B/B	B/B	A/A	B/B	B/B	B/B	B/B	B/B	A/A	B/B	B/B	B/B	B/B	B/B	B/B	B/B	B/B	B/B	A/A	B/B	A/A	B/B	B/B	A/A	B/B
mk0039	A/A	A/A	A/A	A/A	A/A	B/B	A/A	A/A	A/A	A/A	A/A	A/A	A/A	A/A	B/B	A/A	A/A	A/A	B/B	A/A	B/B	A/A	A/A	A/A	A/A	A/A	B/B	A/A	A/A	A/A	A/A	A/A	B/B	A/A	A/A	A/A	A/A	A/A	A/A	A/A	A/A	A/A	B/B	A/A	B/B	A/A	A/A	B/B	A/A
mk0040	A/A	A/A	A/A	A/A	A/A	B/B	A/A	A/A	A/A	A/A	A/A	A/A	A/A	A/A	B/B	A/A	A/A	A/A	B/B	A/A	B/B	A/A	A/A	A/A	A/A	A/A	B/B	A/A	A/A	A/A	A/A	A/A	B/B	A/A	A/A	A/A	A/A	A/A	A/A	A/A	A/A	A/A	B/B	A/A	B/B	A/A	A/A	B/B	A/A
mk0041	B/B	B/B	B/B	B/B	B/B	A/A	B/B	B/B	B/B	B/B	B/B	B/B	B/B	B/B	A/A	B/B	B/B	B/B	A/A	B/B	A/A	B/B	B/B	B/B	B/B	B/B	A/A	B/B	B/B	B/B	B/B	B/B	A/A	B/B	B/B	B/B	B/B	B/B	B/B	B/B	B/B	B/B	A/A	B/B	A/A	B/B	B/B	A/A	B/B
mk0042	B/B	B/B	B/B	B/B	B/B	A/A	B/B	B/B	B/B	B/B	B/B	B/B	B/B	B/B	A/A	B/B	B/B	B/B	A/A	B/B	A/A	B/B	B/B	B/B	B/B	B/B	A/A	B/B	B/B	B/B	B/B	B/B	A/A	B/B	B/B	B/B	B/B	B/B	B/B	B/B	B/B	B/B	A/A	B/B	A/A	B/B	B/B	A/A	B/B
mk0043	B/B	B/B	B/B	B/B	B/B	A/A	B/B	B/B	B/B	B/B	B/B	B/B	B/B	B/B	A/A	B/B	B/B	B/B	A/A	B/B	A/A	B/B	B/B	B/B	B/B	B/B	A/A	B/B	B/B	B/B	B/B	B/B	A/A	B/B	B/B	B/B	B/B	B/B	B/B	B/B	B/B	B/B	A/A	B/B	A/A	B/B	B/B	A/A	B/B
mk0044	B/B	B/B	B/B	B/B	B/B	A/A	B/B	B/B	B/B	B/B	B/B	B/B	B/B	B/B	A/A	B/B	B/B	B/B	A/A	B/B	A/A	B/B	B/B	B/B	B/B	B/B	A/A	B/B	B/B	B/B	B/B	B/B	A/A	B/B	B/B	B/B	B/B	B/B	B/B	B/B	B/B	B/B	A/A	B/B	A/A	B/B	B/B	A/A	B/B
mk0045	A/A	A/A	A/A	A/A	A/A	B/B	A/A	A/A	A/A	A/A	A/A	A/A	A/A	A/A	B/B	A/A	A/A	A/A	B/B	A/A	B/B	A/A	A/A	A/A	A/A	A/A	B/B	A/A	A/A	A/A	A/A	A/A	B/B	A/A	A/A	A/A	A/A	A/A	A/A	A/A	A/A	A/A	B/B	A/A	B/B	A/A	A/A	B/B	A/A
mk0046	B/B	B/B	B/B	B/B	B/B	A/A	B/B	B/B	B/B	B/B	B/B	B/B	B/B	B/B	A/A	B/B	B/B	B/B	A/A	B/B	A/A	B/B	B/B	B/B	B/B	B/B	A/A	B/B	B/B	B/B	B/B	B/B	A/A	B/B	B/B	B/B	B/B	B/B	B/B	B/B	B/B	B/B	A/A	B/B	A/A	B/B	B/B	A/A	B/B
mk0047	B/B	B/B	B/B	B/B	B/B	A/A	B/B	B/B	B/B	B/B	B/B	B/B	B/B	B/B	A/A	B/B	B/B	B/B	A/A	B/B	A/A	B/B	B/B	B/B	B/B	B/B	A/A	B/B	B/B	B/B	B/B	B/B	A/A	B/B	B/B	B/B	B/B	B/B	B/B	B/B	B/B	B/B	A/A	B/B	A/A	B/B	B/B	A/A	B/B
mk0048	B/B	B/B	B/B	B/B	B/B	A/A	B/B	B/B	B/B	B/B	B/B	B/B	B/B	B/B	A/A	B/B	B/B	B/B	A/A	B/B	A/A	B/B	B/B	B/B	B/B	B/B	A/A	B/B	B/B	B/B	B/B	B/B	A/A	B/B	B/B	B/B	B/B	B/B	B/B	B/B	B/B	B/B	A/A	B/B	A/A	B/B	B/B	A/A	B/B
mk0049	B/B	B/B	B/B	B/B	B/B	A/A	B/B	B/B	B/B	B/B	B/B	B/B	B/B	B/B	A/A	B/B	B/B	B/B	A/A	B/B	A/A	B/B	B/B	B/B	B/B	B/B	A/A	B/B	B/B	B/B	B/B	B/B	A/A	B/B	B/B	B/B	B/B	B/B	B/B	B/B	B/B	B/B	A/A	B/B	A/A	B/B	B/B	A/A	B/B
mk0050	B/B	B/B	B/B	B/B	B/B	A/A	B/B	B/B	B/B	B/B	B/B	B/B	B/B	B/B	A/A	B/B	B/B	B/B	A/A	B/B	A/A	B/B	B/B	B/B	B/B	B/B	A/A	B/B	B/B	B/B	B/B	B/B	A/A	B/B	B/B	B/B	B/B	B/B	B/B	B/B	B/B	B/B	A/A	B/B	A/A	B/B	B/B	A/A	B/B
mk0051	B/B	B/B	B/B	B/B	B/B	B/B	B/B	B/B	B/B	B/B	B/B	B/B	B/B	B/B	B/B	B/B	B/B	B/B	B/B	B/B	A/A	B/B	B/B	B/B	B/B	B/B	A/A	B/B	B/B	B/B	B/B	B/B	B/B	B/B	B/B	B/B	B/B	B/B	B/B	B/B	B/B	B/B	A/A	B/B	A/A	B/B	B/B	B/B	B/B
mk0052	B/B	B/B	B/B	B/B	B/B	B/B	B/B	B/B	B/B	B/B	B/B	B/B	B/B	B/B	B/B	B/B	B/B	B/B	B/B	B/B	A/A	B/B	B/B	B/B	B/B	B/B	A/A	B/B	B/B	B/B	B/B	B/B	B/B	B/B	B/B	B/B	B/B	B/B	B/B	B/B	B/B	B/B	A/A	B/B	A/A	B/B	B/B	B/B	B/B
mk0053	B/B	B/B	B/B	B/B	B/B	B/B	B/B	B/B	B/B	B/B	B/B	B/B	B/B	B/B	B/B	B/B	B/B	B/B	B/B	B/B	A/A	B/B	B/B	B/B	B/B	B/B	A/A	B/B	B/B	B/B	B/B	B/B	B/B	B/B	B/B	B/B	B/B	B/B	B/B	B/B	B/B	B/B	A/A	B/B	A/A	B/B	B/B	B/B	B/B
mk0054	B/B	B/B	B/B	B/B	B/B	A/A	B/B	B/B	B/B	B/B	B/B	B/B	B/B	B/B	A/A	B/B	B/B	B/B	A/A	B/B	A/A	B/B	B/B	B/B	B/B	B/B	A/A	B/B	B/B	B/B	B/B	B/B	A/A	B/B	B/B	B/B	B/B	B/B	B/B	B/B	B/B	B/B	A/A	B/B	A/A	B/B	B/B	A/A	B/B
mk0055	B/B	B/B	B/B	B/B	B/B	B/B	B/B	B/B	B/B	B/B	B/B	B/B	B/B	B/B	B/B	B/B	B/B	B/B	B/B	B/B	A/A	B/B	B/B	B/B	B/B	B/B	A/A	B/B	B/B	B/B	B/B	B/B	B/B	B/B	B/B	B/B	B/B	B/B	B/B	B/B	B/B	B/B	A/A	B/B	A/A	B/B	B/B	B/B	B/B
mk0056	B/B	B/B	B/B	B/B	B/B	B/B	B/B	B/B	B/B	B/B	B/B	B/B	B/B	B/B	B/B	B/B	B/B	B/B	B/B	B/B	A/A	B/B	B/B	B/B	B/B	B/B	A/A	B/B	B/B	B/B	B/B	B/B	B/B	B/B	B/B	B/B	B/B	B/B	B/B	B/B	B/B	B/B	A/A	B/B	A/A	B/B	B/B	B/B	B/B
mk0057	B/B	B/B	B/B	B/B	B/B	B/B	B/B	B/B	B/B	B/B	B/B	B/B	B/B	B/B	B/B	B/B	B/B	B/B	B/B	B/B	A/A	B/B	B/B	B/B	B/B	B/B	A/A	B/B	B/B	B/B	B/B	B/B	B/B	B/B	B/B	B/B	B/B	B/B	B/B	B/B	B/B	B/B	A/A	B/B	A/A	B/B	B/B	B/B	B/B
mk0058	B/B	B/B	B/B	B/B	B/B	B/B	B/B	B/B	B/B	B/B	B/B	B/B	B/B	B/B	B/B	B/B	B/B	B/B	B/B	B/B	A/A	B/B	B/B	B/B	B/B	B/B	A/A	B/B	B/B	B/B	B/B	B/B	B/B	B/B	B/B	B/B	B/B	B/B	B/B	B/B	B/B	B/B	A/A	B/B	A/A	B/B	B/B	B/B	B/B
mk0059	B/B	B/B	B/B	B/B	B/B	B/B	B/B	B/B	B/B	B/B	B/B	B/B	B/B	B/B	B/B	B/B	B/B	B/B	B/B	B/B	A/A	B/B	B/B	B/B	B/B	B/B	A/A	B/B	B/B	B/B	B/B	B/B	B/B	B/B	B/B	B/B	B/B	B/B	B/B	B/B	B/B	B/B	A/A	B/B	A/A	B/B	B/B	B/B	B/B
mk0060	A/A	A/A	A/A	A/A	A/A	A/A	A/A	A/A	A/A	A/A	A/A	A/A	A/A	A/A	A/A	A/A	A/A	A/A	A/A	A/A	B/B	A/A	A/A	A/A	A/A	A/A	B/B	A/A	A/A	A/A	A/A	A/A	A/A	A/A	A/A	A/A	A/A	A/A	A/A	A/A	A/A	A/A	B/B	A/A	B/B	A/A	A/A	A/A	A/A
mk0061	B/B	B/B	B/B	B/B	B/B	B/B	B/B	B/B	B/B	B/B	B/B	B/B	B/B	B/B	B/B	B/B	B/B	B/B	B/B	B/B	A/A	B/B	B/B	B/B	B/B	B/B	A/A	B/B	B/B	B/B	B/B	B/B	B/B	B/B	B/B	B/B	B/B	B/B	B/B	B/B	B/B	B/B	A/A	B/B	A/A	B/B	B/B	B/B	B/B
mk0062	A/A	A/A	A/A	A/A	A/A	B/B	A/A	A/A	A/A	A/A	A/A	A/A	A/A	A/A	B/B	A/A	A/A	A/A	B/B	A/A	B/B	A/A	A/A	A/A	A/A	A/A	B/B	A/A	A/A	A/A	A/A	A/A	B/B	A/A	A/A	A/A	A/A	A/A	A/A	A/A	A/A	A/A	B/B	A/A	B/B	A/A	A/A	B/B	A/A
mk0063	B/B	B/B	B/B	B/B	B/B	B/B	B/B	B/B	B/B	B/B	B/B	B/B	B/B	B/B	B/B	B/B	B/B	B/B	B/B	B/B	A/A	B/B	B/B	B/B	B/B	B/B	A/A	B/B	B/B	B/B	B/B	B/B	B/B	B/B	B/B	B/B	B/B	B/B	B/B	B/B	B/B	B/B	A/A	B/B	A/A	B/B	B/B	B/B	B/B
mk0064	B/B	B/B	B/B	B/B	B/B	B/B	B/B	B/B	B/B	B/B	B/B	B/B	B/B	B/B	B/B	B/B	B/B	B/B	B/B	B/B	A/A	B/B	B/B	B/B	B/B	B/B	A/A	B/B	B/B	B/B	B/B	B/B	B/B	B/B	B/B	B/B	B/B	B/B	B/B	B/B	B/B	B/B	A/A	B/B	A/A	B/B	B/B	B/B	B/B
mk0065	B/B	B/B	B/B	B/B	B/B	B/B	B/B	B/B	B/B	B/B	B/B	B/B	B/B	B/B	B/B	B/B	B/B	B/B	B/B	B/B	A/A	B/B	B/B	B/B	B/B	B/B	A/A	B/B	B/B	B/B	B/B	B/B	B/B	B/B	B/B	B/B	B/B	B/B	B/B	B/B	B/B	B/B	A/A	B/B	A/A	B/B	B/B	B/B	B/B
mk0066	B/B	B/B	B/B	B/B	B/B	B/B	B/B	B/B	B/B	B/B	B/B	B/B	B/B	B/B	B/B	B/B	B/B	B/B	B/B	B/B	A/A	B/B	B/B	B/B	B/B	B/B	A/A	B/B	B/B	B/B	B/B	B/B	B/B	B/B	B/B	B/B	B/B	B/B	B/B	B/B	B/B	B/B	A/A	B/B	A/A	B/B	B/B	B/B	B/B
mk0067	A/A	A/A	A/A	A/A	A/A	A/A	A/A	A/A	A/A	A/A	A/A	A/A	A/A	A/A	A/A	A/A	A/A	A/A	A/A	A/A	B/B	A/A	A/A	A/A	A/A	A/A	B/B	A/A	A/A	A/A	A/A	A/A	A/A	A/A	A/A	A/A	A/A	A/A	A/A	A/A	A/A	A/A	B/B	A/A	B/B	A/A	A/A	A/A	A/A
mk0068	A/A	A/A	A/A	A/A	A/A	A/A	A/A	A/A	A/A	A/A	A/A	A/A	A/A	A/A	A/A	A/A	A/A	A/A	A/A	A/A	B/B	A/A	A/A	A/A	A/A	A/A	B/B	A/A	A/A	A/A	A/A	A/A	A/A	A/A	A/A	A/A	A/A	A/A	A/A	A/A	A/A	A/A	B/B	A/A	B/B	A/A	A/A	A/A	A/A
mk0069	B/B	B/B	B/B	B/B	B/B	B/B	B/B	B/B	B/B	B/B	B/B	B/B	B/B	B/B	B/B	B/B	B/B	B/B	B/B	B/B	A/A	B/B	B/B	B/B	B/B	B/B	A/A	B/B	B/B	B/B	B/B	B/B	B/B	B/B	B/B	B/B	B/B	B/B	B/B	B/B	B/B	B/B	A/A	B/B	A/A	B/B	B/B	B/B	B/B
mk0070	B/B	B/B	B/B	B/B	B/B	B/B	B/B	B/B	B/B	B/B	B/B	B/B	B/B	B/B	B/B	B/B	B/B	B/B	B/B	B/B	A/A	B/B	B/B	B/B	B/B	B/B	A/A	B/B	B/B	B/B	B/B	B/B	B/B	B/B	B/B	B/B	B/B	B/B	B/B	B/B	B/B	B/B	A/A	B/B	A/A	B/B	B/B	B/B	B/B
mk0071	A/A	A/A	A/A	A/A	A/A	A/A	A/A	A/A	A/A	A/A	A/A	A/A	A/A	A/A	A/A	A/A	A/A	A/A	A/A	A/A	B/B	A/A	A/A	A/A	A/A	A/A	B/B	A/A	A/A	A/A	A/A	A/A	A/A	A/A	A/A	A/A	A/A	A/A	A/A	A/A	A/A	A/A	B/B	A/A	B/B	A/A	A/A	A/A	A/A
mk0072	A/A	A/A	A/A	A/A	A/A	A/A	A/A	A/A	A/A	A/A	A/A	A/A	A/A	A/A	A/A	A/A	A/A	A/A	A/A	A/A	B/B	A/A	A/A	A/A	A/A	A/A	B/B	A/A	A/A	A/A	A/A	A/A	A/A	A/A	A/A	A/A	A/A	A/A	A/A	A/A	A/A	A/A	B/B	A/A	B/B	A/A	A/A	A/A	A/A
mk0073	B/B	B/B	B/B	B/B	B/B	B/B	B/B	B/B	B/B	B/B	B/B	B/B	B/B	B/B	B/B	B/B	B/B	B/B	B/B	B/B	A/A	B/B	B/B	B/B	B/B	B/B	A/A	B/B	B/B	B/B	B/B	B/B	B/B	B/B	B/B	B/B	B/B	B/B	B/B	B/B	B/B	B/B	A/A	B/B	A/A	B/B	B/B	B/B	B/B
mk0074	B/B	B/B	B/B	B/B	B/B	B/B	B/B	B/B	B/B	B/B	B/B	B/B	B/B	B/B	B/B	B/B	B/B	B/B	B/B	B/B	A/A	B/B	B/B	B/B	B/B	B/B	A/A	B/B	B/B	B/B	B/B	B/B	B/B	B/B	B/B	B/B	B/B	B/B	B/B	B/B	B/B	B/B	A/A	B/B	A/A	B/B	B/B	B/B	B/B
mk0075	A/A	A/A	A/A	A/A	A/A	A/A	A/A	A/A	A/A	A/A	A/A	A/A	A/A	A/A	A/A	A/A	A/A	A/A	A/A	A/A	B/B	A/A	A/A	A/A	A/A	A/A	B/B	A/A	A/A	A/A	A/A	A/A	A/A	A/A	A/A	A/A	A/A	A/A	A/A	A/A	A/A	A/A	B/B	A/A	B/B	A/A	A/A	A/A	A/A
mk0076	A/A	A/A	A/A	A/A	A/A	A/A	A/A	A/A	A/A	A/A	A/A	A/A	A/A	A/A	A/A	A/A	A/A	A/A	A/A	A/A	B/B	A/A	A/A	A/A	A/A	A/A	B/B	A/A	A/A	A/A	A/A	A/A	A/A	A/A	A/A	A/A	A/A	A/A	A/A	A/A	A/A	A/A	B/B	A/A	B/B	A/A	A/A	A/A	A/A
mk0077	B/B	B/B	B/B	B/B	B/B	B/B	B/B	B/B	B/B	B/B	B/B	B/B	B/B	B/B	B/B	B/B	B/B	B/B	B/B	B/B	A/A	B/B	B/B	B/B	B/B	B/B	A/A	B/B	B/B	B/B	B/B	B/B	B/B	B/B	B/B	B/B	B/B	B/B	B/B	B/B	B/B	B/B	A/A	B/B	A/A	B/B	B/B	B/B	B/B
mk0078	B/B	B/B	B/B	B/B	B/B	B/B	B/B	B/B	B/B	B/B	B/B	B/B	B/B	B/B	B/B	B/B	B/B	B/B	B/B	B/B	A/A	B/B	B/B	B/B	B/B	B/B	A/A	B/B	B/B	B/B	B/B	B/B	B/B	B/B	B/B	B/B	B/B	B/B	B/B	B/B	B/B	B/B	A/A	B/B	A/A	B/B	B/B	B/B	B/B
mk0079	B/B	B/B	B/B	B/B	B/B	B/B	B/B	B/B	B/B	B/B	B/B	B/B	B/B	B/B	B/B	B/B	B/B	B/B	B/B	B/B	A/A	B/B	B/B	B/B	B/B	B/B	A/A	B/B	B/B	B/B	B/B	B/B	B/B	B/B	B/B	B/B	B/B	B/B	B/B	B/B	B/B	B/B	A/A	B/B	A/A	B/B	B/B	B/B	B/B
mk0080	B/B	B/B	B/B	B/B	B/B	B/B	B/B	B/B	B/B	B/B	B/B	B/B	B/B	B/B	B/B	B/B	B/B	B/B	B/B	B/B	A/A	B/B	B/B	B/B	B/B	B/B	A/A	B/B	B/B	B/B	B/B	B/B	B/B	B/B	B/B	B/B	B/B	B/B	B/B	B/B	B/B	B/B	A/A	B/B	A/A	B/B	B/B	B/B	B/B
mk0081	A/A	A/A	A/A	A/A	A/A	B/B	A/A	A/A	A/A	A/A	A/A	A/A	A/A	A/A	B/B	A/A	A/A	A/A	B/B	A/A	B/B	A/A	A/A	A/A	A/A	A/A	B/B	A/A	A/A	A/A	A/A	A/A	B/B	A/A	A/A	A/A	A/A	A/A	A/A	A/A	A/A	A/A	B/B	A/A	B/B	A/A	A/A	B/B	A/A
mk0082	A/A	A/A	A/A	A/A	A/A	B/B	A/A	A/A	A/A	A/A	A/A	A/A	A/A	A/A	B/B	A/A	A/A	A/A	B/B	A/A	B/B	A/A	A/A	A/A	A/A	A/A	B/B	A/A	A/A	A/A	A/A	A/A	B/B	A/A	A/A	A/A	A/A	A/A	A/A	A/A	A/A	A/A	B/B	A/A	B/B	A/A	A/A	B/B	A/A
mk0083	A/A	A/A	A/A	A/A	A/A	A/A	A/A	A/A	A/A	A/A	A/A	A/A	A/A	A/A	A/A	A/A	A/A	A/A	A/A	A/A	B/B	A/A	A/A	A/A	A/A	A/A	B/B	A/A	A/A	A/A	A/A	A/A	A/A	A/A	A/A	A/A	A/A	A/A	A/A	A/A	A/A	A/A	B/B	A/A	B/B	A/A	A/A	A/A	A/A
mk0084	A/A	A/A	A/A	A/A	A/A	A/A	A/A	A/A	A/A	A/A	A/A	A/A	A/A	A/A	A/A	A/A	A/A	A/A	A/A	A/A	B/B	A/A	A/A	A/A	A/A	A/A	B/B	A/A	A/A	A/A	A/A	A/A	A/A	A/A	A/A	A/A	A/A	A/A	A/A	A/A	A/A	A/A	B/B	A/A	B/B	A/A	A/A	A/A	A/A
mk0085	B/B	B/B	B/B	B/B	B/B	B/B	B/B	B/B	B/B	B/B	B/B	B/B	B/B	B/B	B/B	B/B	B/B	B/B	B/B	B/B	A/A	B/B	B/B	B/B	B/B	B/B	A/A	B/B	B/B	B/B	B/B	B/B	B/B	B/B	B/B	B/B	B/B	B/B	B/B	B/B	B/B	B/B	A/A	B/B	A/A	B/B	B/B	B/B	B/B
mk0086	A/A	A/A	A/A	A/A	A/A	A/A	A/A	A/A	A/A	A/A	A/A	A/A	A/A	A/A	A/A	A/A	A/A	A/A	A/A	A/A	B/B	A/A	A/A	A/A	A/A	A/A	B/B	A/A	A/A	A/A	A/A	A/A	A/A	A/A	A/A	A/A	A/A	A/A	A/A	A/A	A/A	A/A	B/B	A/A	B/B	A/A	A/A	A/A	A/A
mk0087	A/A	A/A	A/A	A/A	A/A	A/A	A/A	A/A	A/A	A/A	A/A	A/A	A/A	A/A	A/A	A/A	A/A	A/A	A/A	A/A	B/B	A/A	A/A	A/A	A/A	A/A	B/B	A/A	A/A	A/A	A/A	A/A	A/A	A/A	A/A	A/A	A/A	A/A	A/A	A/A	A/A	A/A	B/B	A/A	B/B	A/A	A/A	A/A	A/A
mk0088	B/B	B/B	B/B	B/B	B/B	B/B	B/B	B/B	B/B	B/B	B/B	B/B	B/B	B/B	B/B	B/B	B/B	B/B	B/B	B/B	A/A	B/B	B/B	B/B	B/B	B/B	A/A	B/B	B/B	B/B	B/B	B/B	B/B	B/B	B/B	B/B	B/B	B/B	B/B	B/B	B/B	B/B	A/A	B/B	A/A	B/B	B/B	B/B	B/B
mk0089	A/A	A/A	A/A	A/A	A/A	A/A	A/A	A/A	A/A	A/A	A/A	A/A	A/A	A/A	A/A	A/A	A/A	A/A	A/A	A/A	B/B	A/A	A/A	A/A	A/A	A/A	B/B	A/A	A/A	A/A	A/A	A/A	A/A	A/A	A/A	A/A	A/A	A/A	A/A	A/A	A/A	A/A	B/B	A/A	B/B	A/A	A/A	A/A	A/A
mk0090	A/A	A/A	A/A	A/A	A/A	A/A	A/A	A/A	A/A	A/A	A/A	A/A	A/A	A/A	A/A	A/A	A/A	A/A	A/A	A/A	B/B	A/A	A/A	A/A	A/A	A/A	B/B	A/A	A/A	A/A	A/A	A/A	A/A	A/A	A/A	A/A	A/A	A/A	A/A	A/A	A/A	A/A	B/B	A/A	B/B	A/A	A/A	A/A	A/A
mk0091	B/B	B/B	B/B	B/B	B/B	B/B	B/B	B/B	B/B	B/B	B/B	B/B	B/B	B/B	B/B	B/B	B/B	B/B	B/B	B/B	A/A	B/B	B/B	B/B	B/B	B/B	A/A	B/B	B/B	B/B	B/B	B/B	B/B	B/B	B/B	B/B	B/B	B/B	B/B	B/B	B/B	B/B	A/A	B/B	A/A	B/B	B/B	B/B	B/B
mk0092	B/B	B/B	B/B	B/B	B/B	A/A	B/B	B/B	B/B	B/B	B/B	B/B	B/B	B/B	A/A	B/B	B/B	B/B	A/A	B/B	A/A	B/B	B/B	B/B	B/B	B/B	A/A	B/B	B/B	B/B	B/B	B/B	A/A	B/B	B/B	B/B	B/B	B/B	B/B	B/B	B/B	B/B	A/A	B/B	A/A	B/B	B/B	A/A	B/B
mk0093	B/B	B/B	B/B	B/B	A/A	A/A	B/B	B/B	B/B	B/B	B/B	B/B	B/B	B/B	A/A	A/A	A/A	B/B	A/A	B/B	B/B	B/B	A/A	A/A	B/B	B/B	B/B	A/A	B/B	A/A	B/B	B/B	A/A	B/B	A/A	B/B	A/A	B/B	B/B	B/B	B/B	B/B	A/A	A/A	B/B	B/B	B/B	A/A	B/B
mk0094	A/A	A/A	A/A	A/A	B/B	B/B	A/A	A/A	A/A	A/A	A/A	A/A	A/A	A/A	B/B	B/B	B/B	A/A	B/B	A/A	A/A	A/A	B/B	B/B	A/A	A/A	A/A	B/B	A/A	B/B	A/A	A/A	B/B	A/A	B/B	A/A	B/B	A/A	A/A	A/A	A/A	A/A	B/B	B/B	A/A	A/A	A/A	B/B	A/A
mk0095	A/A	A/A	A/A	A/A	A/A	B/B	A/A	A/A	A/A	A/A	A/A	A/A	A/A	A/A	B/B	A/A	A/A	A/A	B/B	A/A	B/B	A/A	A/A	A/A	A/A	A/A	B/B	A/A	A/A	A/A	A/A	A/A	B/B	A/A	A/A	A/A	A/A	A/A	A/A	A/A	A/A	A/A	B/B	A/A	B/B	A/A	A/A	B/B	A/A
mk0096	A/A	A/A	A/A	A/A	A/A	B/B	A/A	A/A	A/A	A/A	A/A	A/A	A/A	A/A	B/B	A/A	A/A	A/A	B/B	A/A	B/B	A/A	A/A	A/A	A/A	A/A	B/B	A/A	A/A	A/A	A/A	A/A	B/B	A/A	A/A	A/A	A/A	A/A	A/A	A/A	A/A	A/A	B/B	A/A	B/B	A/A	A/A	B/B	A/A
mk0097	A/A	A/A	A/A	A/A	A/A	B/B	A/A	A/A	A/A	A/A	A/A	A/A	A/A	A/A	B/B	A/A	A/A	A/A	B/B	A/A	B/B	A/A	A/A	A/A	A/A	A/A	B/B	A/A	A/A	A/A	A/A	A/A	B/B	A/A	A/A	A/A	A/A	A/A	A/A	A/A	A/A	A/A	B/B	A/A	B/B	A/A	A/A	B/B	A/A
mk0098	B/B	B/B	B/B	B/B	B/B	B/B	B/B	B/B	B/B	B/B	B/B	B/B	B/B	B/B	B/B	B/B	B/B	B/B	B/B	B/B	A/A	B/B	B/B	B/B	B/B	B/B	A/A	B/B	B/B	B/B	B/B	B/B	B/B	B/B	B/B	B/B	B/B	B/B	B/B	B/B	B/B	B/B	A/A	B/B	A/A	B/B	B/B	B/B	B/B
mk0099	B/B	B/B	B/B	B/B	B/B	B/B	B/B	B/B	B/B	B/B	B/B	B/B	B/B	B/B	B/B	B/B	B/B	B/B	B/B	B/B	A/A	B/B	B/B	B/B	B/B	B/B	A/A	B/B	B/B	B/B	B/B	B/B	B/B	B/B	B/B	B/B	B/B	B/B	B/B	B/B	B/B	B/B	A/A	B/B	A/A	B/B	B/B	B/B	B/B
mk0100	A/A	A/A	A/A	A/A	A/A	A/A	A/A	A/A	A/A	A/A	A/A	A/A	A/A	A/A	A/A	A/A	A/A	A/A	A/A	A/A	B/B	A/A	A/A	A/A	A/A	A/A	B/B	A/A	A/A	A/A	A/A	A/A	A/A	A/A	A/A	A/A	A/A	A/A	A/A	A/A	A/A	A/A	B/B	A/A	B/B	A/A	A/A	A/A	A/A
mk0101	B/B	B/B	B/B	B/B	B/B	B/B	B/B	B/B	B/B	B/B	B/B	B/B	B/B	B/B	B/B	B/B	B/B	B/B	B/B	B/B	A/A	B/B	B/B	B/B	B/B	B/B	A/A	B/B	B/B	B/B	B/B	B/B	B/B	B/B	B/B	B/B	B/B	B/B	B/B	B/B	B/B	B/B	A/A	B/B	A/A	B/B	B/B	B/B	B/B
mk0102	B/B	B/B	B/B	B/B	B/B	B/B	B/B	B/B	B/B	B/B	B/B	B/B	B/B	B/B	B/B	B/B	B/B	B/B	B/B	B/B	A/A	B/B	B/B	B/B	B/B	B/B	A/A	B/B	B/B	B/B	B/B	B/B	B/B	B/B	B/B	B/B	B/B	B/B	B/B	B/B	B/B	B/B	A/A	B/B	A/A	B/B	B/B	B/B	B/B
mk0103	B/B	B/B	B/B	B/B	B/B	B/B	B/B	B/B	B/B	B/B	B/B	B/B	B/B	B/B	B/B	B/B	B/B	B/B	B/B	B/B	A/A	B/B	B/B	B/B	B/B	B/B	A/A	B/B	B/B	B/B	B/B	B/B	B/B	B/B	B/B	B/B	B/B	B/B	B/B	B/B	B/B	B/B	A/A	B/B	A/A	B/B	B/B	B/B	B/B
mk0104	A/A	A/A	A/A	A/A	A/A	A/A	A/A	A/A	A/A	A/A	A/A	A/A	A/A	A/A	A/A	A/A	A/A	A/A	A/A	A/A	B/B	A/A	A/A	A/A	A/A	A/A	B/B	A/A	A/A	A/A	A/A	A/A	A/A	A/A	A/A	A/A	A/A	A/A	A/A	A/A	A/A	A/A	B/B	A/A	B/B	A/A	A/A	A/A	A/A
mk0105	B/B	B/B	B/B	B/B	B/B	B/B	B/B	B/B	B/B	B/B	B/B	B/B	B/B	B/B	B/B	B/B	B/B	B/B	B/B	B/B	A/A	B/B	B/B	B/B	B/B	B/B	A/A	B/B	B/B	B/B	B/B	B/B	B/B	B/B	B/B	B/B	B/B	B/B	B/B	B/B	B/B	B/B	A/A	B/B	A/A	B/B	B/B	B/B	B/B
mk0106	A/A	A/A	A/A	A/A	A/A	A/A	A/A	A/A	A/A	A/A	A/A	A/A	A/A	A/A	A/A	A/A	A/A	A/A	A/A	A/A	B/B	A/A	A/A	A/A	A/A	A/A	B/B	A/A	A/A	A/A	A/A	A/A	A/A	A/A	A/A	A/A	A/A	A/A	A/A	A/A	A/A	A/A	B/B	A/A	B/B	A/A	A/A	A/A	A/A
mk0107	A/A	A/A	A/A	A/A	A/A	B/B	A/A	A/A	A/A	A/A	A/A	B/B	A/A	A/A	B/B	A/A	A/A	A/A	B/B	A/A	B/B	A/A	A/A	A/A	A/A	A/A	B/B	A/A	A/A	A/A	A/A	A/A	B/B	A/A	A/A	A/A	A/A	A/A	A/A	A/A	A/A	A/A	B/B	A/A	B/B	A/A	A/A	B/B	A/A
mk0108	A/A	A/A	A/A	A/A	A/A	A/A	A/A	A/A	A/A	A/A	A/A	A/A	A/A	A/A	A/A	A/A	A/A	A/A	A/A	A/A	B/B	A/A	A/A	A/A	A/A	A/A	B/B	A/A	A/A	A/A	A/A	A/A	A/A	A/A	A/A	A/A	A/A	A/A	A/A	A/A	A/A	A/A	B/B	A/A	B/B	A/A	A/A	A/A	A/A
mk0109	B/B	B/B	A/A	B/B	A/A	A/A	A/A	B/B	B/B	B/B	A/A	B/B	A/A	A/A	A/A	A/A	B/B	A/A	A/A	A/A	B/B	B/B	A/A	A/A	A/A	B/B	B/B	B/B	B/B	A/A	A/A	A/A	A/A	B/B	A/A	B/B	A/A	A/A	A/A	A/A	A/A	A/A	A/A	A/A	B/B	A/A	A/A	A/A	A/A
mk0110	A/A	A/A	B/B	A/A	B/B	B/B	B/B	A/A	A/A	A/A	B/B	A/A	B/B	B/B	B/B	B/B	A/A	B/B	B/B	B/B	A/A	A/A	B/B	B/B	B/B	A/A	A/A	A/A	A/A	B/B	B/B	B/B	B/B	A/A	B/B	A/A	B/B	B/B	B/B	B/B	B/B	B/B	B/B	B/B	A/A	B/B	B/B	B/B	B/B
mk0111	B/B	B/B	A/A	B/B	A/A	A/A	A/A	B/B	B/B	B/B	A/A	B/B	A/A	A/A	A/A	A/A	B/B	A/A	A/A	A/A	B/B	B/B	A/A	A/A	A/A	B/B	B/B	B/B	B/B	A/A	A/A	A/A	A/A	B/B	A/A	B/B	A/A	A/A	A/A	A/A	A/A	A/A	A/A	A/A	B/B	A/A	A/A	A/A	A/A
mk0112	B/B	B/B	A/A	B/B	A/A	A/A	A/A	B/B	B/B	B/B	A/A	B/B	A/A	A/A	A/A	A/A	B/B	A/A	A/A	A/A	B/B	B/B	A/A	A/A	A/A	B/B	B/B	B/B	B/B	A/A	A/A	A/A	A/A	B/B	A/A	B/B	A/A	A/A	A/A	A/A	A/A	A/A	A/A	A/A	B/B	A/A	A/A	A/A	A/A
mk0113	B/B	B/B	A/A	B/B	A/A	A/A	A/A	B/B	B/B	B/B	A/A	B/B	A/A	A/A	A/A	A/A	B/B	A/A	A/A	A/A	B/B	B/B	A/A	A/A	A/A	B/B	B/B	B/B	B/B	A/A	A/A	A/A	A/A	B/B	A/A	B/B	A/A	A/A	A/A	A/A	A/A	A/A	A/A	A/A	B/B	A/A	A/A	A/A	A/A
mk0114	B/B	B/B	A/A	B/B	A/A	A/A	A/A	B/B	B/B	B/B	A/A	B/B	A/A	A/A	A/A	A/A	B/B	A/A	A/A	A/A	B/B	B/B	A/A	A/A	A/A	B/B	B/B	B/B	B/B	A/A	A/A	A/A	A/A	B/B	A/A	B/B	A/A	A/A	A/A	A/A	A/A	A/A	A/A	A/A	B/B	A/A	A/A	A/A	A/A
mk0115	A/A	A/A	A/A	A/A	B/B	B/B	A/A	A/A	A/A	A/A	A/A	A/A	A/A	A/A	B/B	B/B	B/B	A/A	B/B	A/A	B/B	A/A	B/B	B/B	A/A	A/A	B/B	B/B	A/A	B/B	A/A	A/A	B/B	A/A	B/B	A/A	B/B	A/A	A/A	A/A	A/A	A/A	B/B	B/B	B/B	A/A	A/A	B/B	A/A
mk0116	B/B	B/B	B/B	B/B	A/A	A/A	B/B	B/B	B/B	B/B	B/B	B/B	B/B	B/B	A/A	A/A	A/A	B/B	A/A	B/B	A/A	B/B	A/A	A/A	B/B	B/B	A/A	A/A	B/B	A/A	B/B	B/B	A/A	B/B	A/A	B/B	A/A	B/B	B/B	B/B	B/B	B/B	A/A	A/A	A/A	B/B	B/B	A/A	B/B
mk0117	B/B	B/B	B/B	B/B	A/A	A/A	B/B	B/B	B/B	B/B	B/B	B/B	B/B	B/B	A/A	A/A	A/A	B/B	A/A	B/B	A/A	B/B	A/A	A/A	B/B	B/B	A/A	A/A	B/B	A/A	B/B	B/B	A/A	B/B	A/A	B/B	A/A	B/B	B/B	B/B	B/B	B/B	A/A	A/A	A/A	B/B	B/B	A/A	B/B
mk0118	B/B	B/B	B/B	B/B	A/A	A/A	B/B	B/B	B/B	B/B	B/B	B/B	B/B	B/B	A/A	A/A	A/A	B/B	A/A	B/B	A/A	B/B	A/A	A/A	B/B	B/B	A/A	A/A	B/B	A/A	B/B	B/B	A/A	B/B	A/A	B/B	A/A	B/B	B/B	B/B	B/B	B/B	A/A	A/A	A/A	B/B	B/B	A/A	B/B
mk0119	A/A	A/A	A/A	A/A	B/B	B/B	A/A	A/A	A/A	A/A	A/A	A/A	A/A	A/A	B/B	B/B	B/B	A/A	B/B	A/A	B/B	A/A	B/B	B/B	A/A	A/A	B/B	B/B	A/A	B/B	A/A	A/A	B/B	A/A	B/B	A/A	B/B	A/A	A/A	A/A	A/A	A/A	B/B	B/B	B/B	A/A	A/A	B/B	A/A
mk0120	A/A	A/A	A/A	A/A	B/B	B/B	A/A	A/A	A/A	A/A	A/A	A/A	A/A	A/A	B/B	B/B	B/B	A/A	B/B	A/A	B/B	A/A	B/B	B/B	A/A	A/A	B/B	B/B	A/A	B/B	A/A	A/A	B/B	A/A	B/B	A/A	B/B	A/A	A/A	A/A	A/A	A/A	B/B	B/B	B/B	A/A	A/A	B/B	A/A
mk0121	A/A	A/A	A/A	A/A	B/B	B/B	A/A	A/A	A/A	A/A	A/A	A/A	A/A	A/A	B/B	B/B	B/B	A/A	B/B	A/A	B/B	A/A	B/B	B/B	A/A	A/A	B/B	B/B	A/A	B/B	A/A	A/A	B/B	A/A	B/B	A/A	B/B	A/A	A/A	A/A	A/A	A/A	B/B	B/B	B/B	A/A	A/A	B/B	A/A
mk0122	A/A	A/A	A/A	A/A	B/B	B/B	A/A	A/A	A/A	A/A	A/A	A/A	A/A	A/A	B/B	B/B	B/B	A/A	B/B	A/A	B/B	A/A	B/B	B/B	A/A	A/A	B/B	B/B	A/A	B/B	A/A	A/A	B/B	A/A	B/B	A/A	B/B	A/A	A/A	A/A	A/A	A/A	B/B	B/B	B/B	A/A	A/A	B/B	A/A
mk0123	B/B	B/B	B/B	B/B	A/A	A/A	B/B	B/B	B/B	B/B	B/B	B/B	B/B	B/B	A/A	A/A	A/A	B/B	A/A	B/B	A/A	B/B	A/A	A/A	B/B	B/B	A/A	A/A	B/B	A/A	B/B	B/B	A/A	B/B	A/A	B/B	A/A	B/B	B/B	B/B	B/B	B/B	A/A	A/A	A/A	B/B	B/B	A/A	B/B
mk0124	A/A	A/A	A/A	B/B	B/B	B/B	A/A	A/A	A/A	A/A	A/A	A/A	A/A	A/A	B/B	B/B	B/B	A/A	B/B	A/A	B/B	A/A	B/B	B/B	A/A	A/A	B/B	B/B	B/B	B/B	A/A	A/A	B/B	B/B	B/B	A/A	B/B	A/A	A/A	A/A	A/A	A/A	B/B	B/B	B/B	A/A	A/A	B/B	A/A
mk0125	A/A	A/A	A/A	B/B	B/B	B/B	A/A	A/A	A/A	A/A	A/A	A/A	A/A	A/A	B/B	B/B	B/B	A/A	B/B	A/A	B/B	A/A	B/B	B/B	A/A	A/A	B/B	B/B	B/B	B/B	A/A	A/A	B/B	B/B	B/B	A/A	B/B	A/A	A/A	A/A	A/A	A/A	B/B	B/B	B/B	A/A	A/A	B/B	A/A
mk0126	A/A	A/A	A/A	B/B	B/B	B/B	A/A	A/A	A/A	A/A	A/A	A/A	A/A	A/A	B/B	B/B	B/B	A/A	B/B	A/A	B/B	A/A	B/B	B/B	A/A	A/A	B/B	B/B	B/B	B/B	A/A	A/A	B/B	B/B	B/B	A/A	B/B	A/A	A/A	A/A	A/A	A/A	B/B	B/B	B/B	A/A	A/A	B/B	A/A
mk0127	A/A	A/A	A/A	B/B	B/B	B/B	A/A	A/A	A/A	A/A	A/A	A/A	A/A	A/A	B/B	B/B	B/B	A/A	B/B	A/A	A/A	A/A	B/B	B/B	A/A	A/A	A/A	B/B	A/A	B/B	A/A	A/A	B/B	A/A	B/B	A/A	B/B	A/A	A/A	A/A	A/A	A/A	B/B	B/B	A/A	A/A	A/A	B/B	A/A
mk0128	B/B	B/B	B/B	A/A	A/A	A/A	B/B	B/B	B/B	B/B	B/B	B/B	B/B	B/B	A/A	A/A	A/A	B/B	A/A	B/B	B/B	B/B	A/A	A/A	B/B	B/B	B/B	A/A	B/B	A/A	B/B	B/B	A/A	B/B	A/A	B/B	A/A	B/B	B/B	B/B	B/B	B/B	A/A	A/A	B/B	B/B	B/B	A/A	B/B
mk0129	A/A	A/A	A/A	B/B	B/B	B/B	A/A	A/A	A/A	A/A	A/A	A/A	A/A	A/A	B/B	B/B	B/B	A/A	B/B	A/A	A/A	A/A	B/B	B/B	A/A	A/A	A/A	B/B	A/A	B/B	A/A	A/A	B/B	A/A	B/B	A/A	B/B	A/A	A/A	A/A	A/A	A/A	B/B	B/B	A/A	A/A	A/A	B/B	A/A
mk0130	A/A	A/A	A/A	B/B	B/B	B/B	A/A	A/A	A/A	A/A	A/A	A/A	A/A	A/A	B/B	B/B	B/B	A/A	B/B	A/A	A/A	A/A	B/B	B/B	A/A	A/A	A/A	B/B	A/A	B/B	A/A	A/A	B/B	A/A	B/B	A/A	B/B	A/A	A/A	A/A	A/A	A/A	B/B	B/B	A/A	A/A	A/A	B/B	A/A
mk0131	A/A	A/A	A/A	B/B	B/B	B/B	A/A	A/A	A/A	A/A	A/A	A/A	A/A	A/A	B/B	B/B	B/B	A/A	B/B	A/A	A/A	A/A	B/B	B/B	A/A	A/A	A/A	B/B	A/A	B/B	A/A	A/A	B/B	A/A	B/B	A/A	B/B	A/A	A/A	A/A	A/A	A/A	B/B	B/B	A/A	A/A	A/A	B/B	A/A
mk0132	B/B	B/B	B/B	A/A	A/A	A/A	B/B	B/B	B/B	B/B	B/B	B/B	B/B	B/B	A/A	A/A	A/A	B/B	A/A	B/B	B/B	B/B	A/A	A/A	B/B	B/B	B/B	A/A	B/B	A/A	B/B	B/B	A/A	B/B	A/A	B/B	A/A	B/B	B/B	B/B	B/B	B/B	A/A	A/A	B/B	B/B	B/B	A/A	B/B
mk0133	A/A	A/A	A/A	B/B	B/B	B/B	A/A	A/A	A/A	A/A	A/A	A/A	A/A	A/A	B/B	B/B	B/B	A/A	B/B	A/A	A/A	A/A	B/B	B/B	A/A	A/A	A/A	B/B	A/A	B/B	A/A	A/A	B/B	A/A	B/B	A/A	B/B	A/A	A/A	A/A	A/A	A/A	B/B	B/B	A/A	A/A	A/A	B/B	A/A
mk0134	A/A	A/A	A/A	B/B	B/B	B/B	A/A	A/A	A/A	A/A	A/A	A/A	A/A	A/A	B/B	B/B	B/B	A/A	B/B	A/A	A/A	A/A	B/B	B/B	A/A	A/A	A/A	B/B	A/A	B/B	A/A	A/A	B/B	A/A	B/B	A/A	B/B	A/A	A/A	A/A	A/A	A/A	B/B	B/B	A/A	A/A	A/A	B/B	A/A
mk0135	B/B	B/B	B/B	A/A	A/A	A/A	B/B	B/B	B/B	B/B	B/B	B/B	B/B	B/B	A/A	A/A	A/A	B/B	A/A	B/B	A/A	B/B	A/A	A/A	B/B	B/B	A/A	A/A	A/A	A/A	B/B	B/B	A/A	A/A	A/A	B/B	A/A	B/B	B/B	B/B	B/B	B/B	A/A	A/A	A/A	B/B	B/B	A/A	B/B
mk0136	B/B	B/B	B/B	A/A	A/A	A/A	B/B	B/B	B/B	B/B	B/B	B/B	B/B	B/B	A/A	A/A	A/A	B/B	A/A	B/B	A/A	B/B	A/A	A/A	B/B	B/B	A/A	A/A	A/A	A/A	B/B	B/B	A/A	A/A	A/A	B/B	A/A	B/B	B/B	B/B	B/B	B/B	A/A	A/A	A/A	B/B	B/B	A/A	B/B
mk0137	B/B	B/B	B/B	A/A	A/A	A/A	B/B	B/B	B/B	B/B	B/B	B/B	B/B	B/B	A/A	A/A	A/A	B/B	A/A	B/B	B/B	B/B	A/A	A/A	B/B	B/B	B/B	A/A	B/B	A/A	B/B	B/B	A/A	B/B	A/A	B/B	A/A	B/B	B/B	B/B	B/B	B/B	A/A	A/A	B/B	B/B	B/B	A/A	B/B
mk0138	A/A	A/A	A/A	B/B	B/B	B/B	A/A	A/A	A/A	A/A	A/A	A/A	A/A	A/A	B/B	B/B	B/B	A/A	B/B	A/A	A/A	A/A	B/B	B/B	A/A	A/A	A/A	B/B	A/A	B/B	A/A	A/A	B/B	A/A	B/B	A/A	B/B	A/A	A/A	A/A	A/A	A/A	B/B	B/B	A/A	A/A	A/A	B/B	A/A
mk0139	A/A	A/A	A/A	B/B	B/B	B/B	A/A	A/A	A/A	A/A	A/A	A/A	A/A	A/A	B/B	B/B	B/B	A/A	B/B	A/A	A/A	A/A	B/B	B/B	A/A	A/A	A/A	B/B	A/A	B/B	A/A	A/A	B/B	A/A	B/B	A/A	B/B	A/A	A/A	A/A	A/A	A/A	B/B	B/B	A/A	A/A	A/A	B/B	A/A
mk0140	B/B	B/B	B/B	A/A	A/A	A/A	B/B	B/B	B/B	B/B	B/B	B/B	B/B	B/B	A/A	A/A	A/A	B/B	A/A	B/B	A/A	B/B	A/A	A/A	B/B	B/B	A/A	A/A	A/A	A/A	B/B	B/B	A/A	A/A	A/A	B/B	A/A	B/B	B/B	B/B	B/B	B/B	A/A	A/A	A/A	B/B	B/B	A/A	B/B
mk0141	B/B	B/B	B/B	A/A	A/A	A/A	B/B	B/B	B/B	B/B	B/B	B/B	B/B	B/B	A/A	A/A	A/A	B/B	A/A	B/B	B/B	B/B	A/A	A/A	B/B	B/B	B/B	A/A	B/B	A/A	B/B	B/B	A/A	B/B	A/A	B/B	A/A	B/B	B/B	B/B	B/B	B/B	A/A	A/A	B/B	B/B	B/B	A/A	B/B
mk0142	A/A	A/A	A/A	B/B	B/B	B/B	A/A	A/A	A/A	A/A	A/A	A/A	A/A	A/A	B/B	B/B	B/B	A/A	B/B	A/A	A/A	A/A	B/B	B/B	A/A	A/A	A/A	B/B	A/A	B/B	A/A	A/A	B/B	A/A	B/B	A/A	B/B	A/A	A/A	A/A	A/A	A/A	B/B	B/B	A/A	A/A	A/A	B/B	A/A
mk0143	A/A	A/A	A/A	B/B	B/B	B/B	A/A	A/A	A/A	A/A	A/A	A/A	A/A	A/A	B/B	B/B	B/B	A/A	B/B	A/A	A/A	A/A	B/B	B/B	A/A	A/A	A/A	B/B	A/A	B/B	A/A	A/A	B/B	A/A	B/B	A/A	B/B	A/A	A/A	A/A	A/A	A/A	B/B	B/B	A/A	A/A	A/A	B/B	A/A
mk0144	B/B	B/B	B/B	A/A	A/A	A/A	B/B	B/B	B/B	B/B	B/B	B/B	B/B	B/B	A/A	A/A	A/A	B/B	A/A	B/B	B/B	B/B	A/A	A/A	B/B	B/B	B/B	A/A	B/B	A/A	B/B	B/B	A/A	B/B	A/A	B/B	A/A	B/B	B/B	B/B	B/B	B/B	A/A	A/A	B/B	B/B	B/B	A/A	B/B
mk0145	A/A	A/A	A/A	B/B	B/B	B/B	A/A	A/A	A/A	A/A	A/A	A/A	A/A	A/A	B/B	B/B	B/B	A/A	B/B	A/A	A/A	A/A	B/B	B/B	A/A	A/A	A/A	B/B	A/A	B/B	A/A	A/A	B/B	A/A	B/B	A/A	B/B	A/A	A/A	A/A	A/A	A/A	B/B	B/B	A/A	A/A	A/A	B/B	A/A
mk0146	A/A	A/A	A/A	B/B	B/B	B/B	A/A	A/A	A/A	A/A	A/A	A/A	A/A	A/A	B/B	B/B	B/B	A/A	B/B	A/A	A/A	A/A	B/B	B/B	A/A	A/A	A/A	B/B	A/A	B/B	A/A	A/A	B/B	A/A	B/B	A/A	B/B	A/A	A/A	A/A	A/A	A/A	B/B	B/B	A/A	A/A	A/A	B/B	A/A
mk0147	A/A	A/A	A/A	B/B	B/B	B/B	A/A	A/A	A/A	A/A	A/A	A/A	A/A	A/A	B/B	B/B	B/B	A/A	B/B	A/A	A/A	A/A	B/B	B/B	A/A	A/A	A/A	B/B	A/A	B/B	A/A	A/A	B/B	A/A	B/B	A/A	B/B	A/A	A/A	A/A	A/A	A/A	B/B	B/B	A/A	A/A	A/A	B/B	A/A
mk0148	A/A	A/A	A/A	B/B	B/B	B/B	A/A	A/A	A/A	A/A	A/A	A/A	A/A	A/A	B/B	B/B	B/B	A/A	B/B	A/A	B/B	A/A	B/B	B/B	A/A	A/A	B/B	B/B	B/B	B/B	A/A	A/A	B/B	B/B	B/B	A/A	B/B	A/A	A/A	A/A	A/A	A/A	B/B	B/B	B/B	A/A	A/A	B/B	A/A
mk0149	A/A	A/A	A/A	A/A	B/B	B/B	A/A	A/A	A/A	A/A	A/A	A/A	A/A	A/A	B/B	B/B	B/B	A/A	B/B	A/A	A/A	A/A	B/B	B/B	A/A	A/A	A/A	B/B	A/A	B/B	A/A	A/A	B/B	A/A	B/B	A/A	A/A	A/A	A/A	A/A	A/A	A/A	B/B	B/B	A/A	A/A	A/A	B/B	A/A
mk0150	B/B	B/B	B/B	B/B	A/A	A/A	B/B	B/B	B/B	B/B	B/B	B/B	B/B	B/B	A/A	A/A	A/A	B/B	A/A	B/B	B/B	B/B	A/A	A/A	B/B	B/B	B/B	A/A	B/B	A/A	B/B	B/B	A/A	B/B	A/A	B/B	B/B	B/B	B/B	B/B	B/B	B/B	A/A	A/A	B/B	B/B	B/B	A/A	B/B
mk0151	B/B	B/B	B/B	B/B	A/A	A/A	B/B	B/B	B/B	B/B	B/B	B/B	B/B	B/B	A/A	A/A	A/A	B/B	A/A	B/B	B/B	B/B	A/A	A/A	B/B	B/B	B/B	A/A	B/B	A/A	B/B	B/B	A/A	B/B	A/A	B/B	B/B	B/B	B/B	B/B	B/B	B/B	A/A	A/A	B/B	B/B	B/B	A/A	B/B
mk0152	B/B	B/B	B/B	B/B	A/A	A/A	B/B	B/B	B/B	B/B	B/B	B/B	B/B	B/B	A/A	A/A	A/A	B/B	A/A	B/B	B/B	B/B	A/A	A/A	B/B	B/B	B/B	A/A	B/B	A/A	B/B	B/B	A/A	B/B	A/A	B/B	B/B	B/B	B/B	B/B	B/B	B/B	A/A	A/A	B/B	B/B	B/B	A/A	B/B
mk0153	B/B	B/B	B/B	B/B	A/A	A/A	B/B	B/B	B/B	B/B	B/B	B/B	B/B	B/B	A/A	A/A	A/A	B/B	A/A	B/B	B/B	B/B	A/A	A/A	B/B	B/B	B/B	A/A	B/B	A/A	B/B	B/B	A/A	B/B	A/A	B/B	B/B	B/B	B/B	B/B	B/B	B/B	A/A	A/A	B/B	B/B	B/B	A/A	B/B
mk0154	B/B	B/B	B/B	B/B	A/A	A/A	B/B	B/B	B/B	B/B	B/B	B/B	B/B	B/B	A/A	A/A	A/A	B/B	A/A	B/B	B/B	B/B	A/A	A/A	B/B	B/B	B/B	A/A	B/B	A/A	B/B	B/B	A/A	B/B	A/A	B/B	B/B	B/B	B/B	B/B	B/B	B/B	A/A	A/A	B/B	B/B	B/B	A/A	B/B
mk0155	B/B	B/B	B/B	B/B	A/A	A/A	B/B	B/B	B/B	B/B	B/B	B/B	B/B	B/B	A/A	A/A	A/A	B/B	A/A	B/B	B/B	B/B	A/A	A/A	B/B	B/B	B/B	A/A	B/B	A/A	B/B	B/B	A/A	B/B	A/A	B/B	B/B	B/B	B/B	B/B	B/B	B/B	A/A	A/A	B/B	B/B	B/B	A/A	B/B
mk0156	B/B	B/B	A/A	A/A	A/A	A/A	A/A	B/B	B/B	B/B	A/A	B/B	A/A	A/A	A/A	A/A	A/A	A/A	A/A	A/A	A/A	B/B	A/A	A/A	A/A	B/B	A/A	A/A	A/A	A/A	A/A	A/A	A/A	A/A	A/A	B/B	A/A	A/A	A/A	A/A	A/A	A/A	A/A	A/A	A/A	A/A	A/A	A/A	A/A
mk0157	B/B	B/B	A/A	A/A	A/A	A/A	A/A	B/B	B/B	B/B	A/A	B/B	A/A	A/A	A/A	A/A	A/A	A/A	A/A	A/A	A/A	B/B	A/A	A/A	A/A	B/B	A/A	A/A	A/A	A/A	A/A	A/A	A/A	A/A	A/A	B/B	A/A	A/A	A/A	A/A	A/A	A/A	A/A	A/A	A/A	A/A	A/A	A/A	A/A
mk0158	B/B	B/B	B/B	A/A	A/A	A/A	B/B	B/B	B/B	B/B	B/B	B/B	B/B	B/B	A/A	A/A	A/A	B/B	A/A	B/B	B/B	B/B	A/A	A/A	B/B	B/B	B/B	A/A	B/B	A/A	B/B	B/B	A/A	B/B	A/A	B/B	A/A	B/B	B/B	B/B	B/B	B/B	A/A	A/A	B/B	B/B	B/B	A/A	B/B
mk0159	B/B	B/B	A/A	B/B	B/B	B/B	A/A	B/B	B/B	B/B	A/A	B/B	A/A	A/A	B/B	B/B	B/B	A/A	B/B	A/A	B/B	B/B	B/B	B/B	A/A	B/B	B/B	B/B	B/B	B/B	A/A	A/A	B/B	B/B	A/A	B/B	A/A	A/A	A/A	A/A	A/A	A/A	B/B	B/B	B/B	A/A	A/A	B/B	A/A
mk0160	A/A	A/A	A/A	B/B	B/B	A/A	A/A	A/A	A/A	A/A	A/A	B/B	A/A	A/A	A/A	B/B	B/B	A/A	A/A	A/A	A/A	A/A	B/B	B/B	A/A	A/A	A/A	B/B	B/B	B/B	A/A	A/A	A/A	B/B	A/A	A/A	A/A	A/A	A/A	A/A	A/A	A/A	A/A	A/A	A/A	A/A	A/A	A/A	A/A
mk0161	B/B	B/B	B/B	A/A	A/A	B/B	B/B	B/B	B/B	B/B	B/B	A/A	B/B	B/B	B/B	A/A	A/A	B/B	B/B	B/B	B/B	B/B	A/A	A/A	B/B	B/B	B/B	A/A	A/A	A/A	B/B	B/B	B/B	A/A	B/B	B/B	B/B	B/B	B/B	B/B	B/B	B/B	B/B	B/B	B/B	B/B	B/B	B/B	B/B
mk0162	A/A	A/A	A/A	B/B	B/B	A/A	A/A	A/A	A/A	A/A	A/A	B/B	A/A	A/A	A/A	B/B	B/B	A/A	A/A	A/A	A/A	A/A	B/B	B/B	A/A	A/A	A/A	B/B	B/B	B/B	A/A	A/A	A/A	B/B	A/A	A/A	A/A	A/A	A/A	A/A	A/A	A/A	A/A	A/A	A/A	A/A	A/A	A/A	A/A
mk0163	A/A	A/A	A/A	A/A	A/A	A/A	A/A	A/A	A/A	A/A	A/A	B/B	A/A	A/A	A/A	A/A	A/A	A/A	A/A	A/A	A/A	A/A	A/A	A/A	A/A	A/A	A/A	A/A	B/B	A/A	A/A	A/A	A/A	B/B	A/A	A/A	A/A	A/A	A/A	A/A	A/A	A/A	A/A	A/A	A/A	A/A	A/A	A/A	A/A
mk0164	A/A	A/A	A/A	A/A	A/A	A/A	A/A	A/A	A/A	A/A	A/A	B/B	A/A	A/A	A/A	A/A	A/A	A/A	A/A	A/A	A/A	A/A	A/A	A/A	A/A	A/A	A/A	A/A	B/B	A/A	A/A	A/A	A/A	B/B	A/A	A/A	A/A	A/A	A/A	A/A	A/A	A/A	A/A	A/A	A/A	A/A	A/A	A/A	A/A
mk0165	B/B	B/B	B/B	B/B	B/B	B/B	B/B	B/B	B/B	B/B	B/B	A/A	B/B	B/B	B/B	B/B	B/B	B/B	B/B	B/B	A/A	B/B	B/B	B/B	B/B	B/B	A/A	B/B	A/A	B/B	B/B	B/B	B/B	A/A	B/B	B/B	B/B	B/B	B/B	B/B	B/B	B/B	B/B	B/B	A/A	B/B	B/B	B/B	B/B
mk0166	B/B	B/B	B/B	B/B	B/B	B/B	B/B	B/B	B/B	B/B	B/B	A/A	B/B	B/B	B/B	B/B	B/B	B/B	B/B	B/B	A/A	B/B	B/B	B/B	B/B	B/B	A/A	B/B	A/A	B/B	B/B	B/B	B/B	A/A	B/B	B/B	B/B	B/B	B/B	B/B	B/B	B/B	B/B	B/B	A/A	B/B	B/B	B/B	B/B
mk0167	A/A	A/A	A/A	A/A	A/A	B/B	A/A	A/A	A/A	A/A	A/A	B/B	A/A	A/A	B/B	A/A	A/A	A/A	B/B	A/A	B/B	A/A	B/B	A/A	A/A	A/A	B/B	A/A	B/B	A/A	A/A	A/A	B/B	B/B	A/A	A/A	A/A	A/A	A/A	A/A	A/A	A/A	B/B	B/B	B/B	A/A	A/A	B/B	A/A
mk0168	A/A	A/A	A/A	A/A	A/A	B/B	A/A	A/A	A/A	A/A	A/A	B/B	A/A	A/A	B/B	A/A	A/A	A/A	B/B	A/A	B/B	A/A	B/B	A/A	A/A	A/A	B/B	A/A	B/B	A/A	A/A	A/A	B/B	B/B	A/A	A/A	A/A	A/A	A/A	A/A	A/A	A/A	B/B	B/B	B/B	A/A	A/A	B/B	A/A
mk0169	A/A	A/A	A/A	A/A	A/A	A/A	A/A	A/A	A/A	A/A	A/A	B/B	A/A	A/A	A/A	A/A	A/A	A/A	A/A	A/A	B/B	A/A	A/A	A/A	A/A	A/A	B/B	A/A	B/B	A/A	A/A	A/A	A/A	B/B	A/A	A/A	A/A	A/A	A/A	A/A	A/A	A/A	A/A	A/A	B/B	A/A	A/A	A/A	A/A
mk0170	A/A	A/A	B/B	A/A	A/A	B/B	A/A	A/A	A/A	A/A	A/A	B/B	A/A	A/A	B/B	A/A	A/A	A/A	B/B	A/A	B/B	A/A	B/B	A/A	A/A	A/A	B/B	A/A	B/B	A/A	A/A	A/A	B/B	B/B	A/A	A/A	A/A	A/A	A/A	A/A	A/A	A/A	B/B	B/B	B/B	A/A	A/A	B/B	A/A
mk0171	B/B	B/B	A/A	B/B	B/B	A/A	B/B	B/B	B/B	B/B	B/B	A/A	B/B	B/B	A/A	B/B	B/B	B/B	A/A	B/B	A/A	B/B	A/A	B/B	B/B	B/B	A/A	B/B	A/A	B/B	B/B	B/B	A/A	A/A	B/B	B/B	B/B	B/B	B/B	B/B	B/B	B/B	A/A	A/A	A/A	B/B	B/B	A/A	B/B
mk0172	A/A	A/A	A/A	A/A	A/A	A/A	B/B	A/A	A/A	A/A	A/B	A/A	A/A	B/B	A/A	A/A	A/A	B/B	A/A	B/B	A/A	A/A	A/A	A/A	A/A	A/A	A/A	A/A	A/A	A/A	B/B	B/B	A/A	A/A	B/B	A/A	B/B	B/B	B/B	B/B	B/B	B/B	A/A	A/A	A/A	A/A	B/B	A/A	B/B
mk0173	B/B	B/B	B/B	B/B	B/B	B/B	A/A	B/B	B/B	B/B	A/A	B/B	B/B	A/A	B/B	B/B	B/B	A/A	B/B	A/A	B/B	B/B	B/B	B/B	B/B	B/B	B/B	B/B	B/B	B/B	A/A	A/A	B/B	B/B	A/A	B/B	A/A	A/A	A/A	B/B	B/B	A/A	B/B	B/B	B/B	B/B	A/A	B/B	A/A
mk0174	A/A	A/A	A/A	A/A	A/A	A/A	B/B	A/A	B/B	A/A	A/A	A/A	B/B	B/B	A/A	A/A	A/A	B/B	A/A	B/B	A/A	A/A	A/A	A/A	A/A	A/A	A/A	A/A	A/A	A/A	B/B	B/B	A/A	A/A	B/B	A/A	B/B	B/B	B/B	B/B	B/B	B/B	A/A	A/A	A/A	A/A	B/B	A/A	B/B
mk0175	B/B	B/B	B/B	B/B	B/B	B/B	A/A	B/B	B/B	B/B	B/B	B/B	B/B	A/A	B/B	B/B	B/B	A/A	B/B	A/A	B/B	B/B	B/B	B/B	B/B	B/B	B/B	B/B	B/B	B/B	A/A	A/A	B/B	B/B	A/A	B/B	A/A	A/A	A/A	B/B	B/B	A/A	B/B	B/B	B/B	B/B	A/A	B/B	A/A
mk0176	B/B	B/B	B/B	B/B	B/B	B/B	A/A	B/B	B/B	B/B	A/B	B/B	B/B	A/A	B/B	B/B	B/B	A/A	B/B	A/A	B/B	B/B	B/B	B/B	B/B	B/B	B/B	B/B	B/B	B/B	A/A	A/A	B/B	B/B	A/A	B/B	A/A	A/A	A/A	A/A	A/A	A/A	B/B	B/B	B/B	B/B	A/A	B/B	A/A
mk0177	A/A	A/A	A/A	A/A	A/A	A/A	A/A	A/A	A/A	A/A	A/A	B/B	A/A	A/A	A/A	A/A	A/A	A/A	A/A	A/A	B/B	A/A	A/A	A/A	A/A	A/A	B/B	A/A	B/B	A/A	A/A	A/A	A/A	B/B	A/A	A/A	A/A	A/A	A/A	A/A	A/A	A/A	A/A	A/A	B/B	A/A	A/A	A/A	A/A
mk0178	B/B	B/B	B/B	B/B	B/B	B/B	B/B	B/B	B/B	B/B	B/B	A/A	B/B	B/B	B/B	B/B	B/B	B/B	B/B	B/B	A/A	B/B	B/B	B/B	B/B	B/B	A/A	B/B	A/A	B/B	B/B	B/B	B/B	A/A	B/B	B/B	B/B	B/B	B/B	B/B	B/B	B/B	B/B	B/B	A/A	B/B	B/B	B/B	B/B
mk0179	A/A	A/A	B/B	A/A	A/A	B/B	A/A	A/A	A/A	A/A	A/A	B/B	A/A	A/A	B/B	A/A	A/A	A/A	B/B	A/A	B/B	A/A	B/B	A/A	A/A	A/A	B/B	A/A	B/B	A/A	A/A	A/A	B/B	B/B	A/A	A/A	A/A	A/A	A/A	A/A	A/A	A/A	B/B	B/B	B/B	A/A	A/A	B/B	A/A
mk0180	B/B	B/B	A/A	B/B	B/B	A/A	B/B	B/B	B/B	B/B	B/B	A/A	B/B	B/B	A/A	B/B	B/B	B/B	A/A	B/B	A/A	B/B	A/A	B/B	B/B	B/B	A/A	B/B	A/A	B/B	B/B	B/B	A/A	A/A	B/B	B/B	B/B	B/B	B/B	B/B	B/B	B/B	A/A	A/A	A/A	B/B	B/B	A/A	B/B
mk0181	A/A	A/A	B/B	A/A	A/A	B/B	A/A	A/A	A/A	A/A	A/A	B/B	A/A	A/A	B/B	A/A	A/A	A/A	B/B	A/A	B/B	A/A	B/B	A/A	A/A	A/A	B/B	A/A	B/B	A/A	A/A	A/A	B/B	B/B	A/A	A/A	A/A	A/A	A/A	A/A	A/A	A/A	B/B	B/B	B/B	A/A	A/A	B/B	A/A
mk0182	A/A	A/A	B/B	A/A	A/A	B/B	A/A	A/A	A/A	A/A	A/A	A/A	A/A	A/A	B/B	A/A	A/A	A/A	B/B	A/A	A/A	A/A	B/B	A/A	A/A	A/A	A/A	A/A	A/A	A/A	A/A	A/A	B/B	A/A	A/A	A/A	A/A	A/A	A/A	A/A	A/A	A/A	B/B	B/B	A/A	A/A	A/A	B/B	A/A
mk0183	B/B	B/B	B/B	B/B	B/B	B/B	B/B	B/B	B/B	B/B	B/B	A/A	B/B	B/B	B/B	B/B	B/B	B/B	B/B	B/B	A/A	B/B	B/B	B/B	B/B	B/B	A/A	B/B	A/A	B/B	B/B	B/B	B/B	A/A	B/B	B/B	B/B	B/B	B/B	B/B	B/B	B/B	B/B	B/B	A/A	B/B	B/B	B/B	B/B
mk0184	A/A	A/A	B/B	A/A	A/A	B/B	A/A	A/A	A/A	A/A	A/A	A/A	A/A	A/A	B/B	A/A	A/A	A/A	B/B	A/A	A/A	A/A	B/B	A/A	A/A	A/A	A/A	A/A	A/A	A/A	A/A	A/A	B/B	A/A	A/A	A/A	A/A	A/A	A/A	A/A	A/A	A/A	B/B	B/B	A/A	A/A	A/A	B/B	A/A
mk0185	B/B	B/B	A/A	B/B	B/B	A/A	B/B	B/B	B/B	B/B	B/B	B/B	B/B	B/B	A/A	B/B	B/B	B/B	A/A	B/B	B/B	B/B	A/A	B/B	B/B	B/B	B/B	B/B	B/B	B/B	B/B	B/B	A/A	B/B	B/B	B/B	B/B	B/B	B/B	B/B	B/B	B/B	A/A	A/A	B/B	B/B	B/B	A/A	B/B
mk0186	B/B	B/B	A/A	B/B	B/B	A/A	B/B	B/B	B/B	B/B	B/B	A/A	B/B	B/B	A/A	B/B	B/B	B/B	A/A	B/B	A/A	B/B	A/A	B/B	B/B	B/B	A/A	B/B	A/A	B/B	B/B	B/B	A/A	A/A	B/B	B/B	B/B	B/B	B/B	B/B	B/B	B/B	A/A	A/A	A/A	B/B	B/B	A/A	B/B
mk0187	A/A	A/A	B/B	A/A	A/A	B/B	A/A	A/A	A/A	A/A	A/A	B/B	A/A	A/A	B/B	A/A	A/A	A/A	B/B	A/A	B/B	A/A	B/B	A/A	A/A	A/A	B/B	A/A	B/B	A/A	A/A	A/A	B/B	B/B	A/A	A/A	A/A	A/A	A/A	A/A	A/A	A/A	B/B	B/B	B/B	A/A	A/A	B/B	A/A
mk0188	B/B	B/B	B/B	B/B	B/B	B/B	B/B	B/B	B/B	B/B	B/B	A/A	B/B	B/B	B/B	B/B	B/B	B/B	B/B	B/B	A/A	B/B	B/B	B/B	B/B	B/B	A/A	B/B	A/A	B/B	B/B	B/B	B/B	A/A	B/B	B/B	B/B	B/B	B/B	B/B	B/B	B/B	B/B	B/B	A/A	B/B	B/B	B/B	B/B
mk0189	A/A	A/A	B/B	A/A	A/A	B/B	A/A	A/A	A/A	A/A	A/A	B/B	A/A	A/A	B/B	A/A	A/A	A/A	B/B	A/A	B/B	A/A	B/B	A/A	A/A	A/A	B/B	A/A	B/B	A/A	A/A	A/A	B/B	B/B	A/A	A/A	A/A	A/A	A/A	A/A	A/A	A/A	B/B	B/B	B/B	A/A	A/A	B/B	A/A
mk0190	A/A	A/A	B/B	A/A	A/A	B/B	A/A	A/A	A/A	A/A	A/A	B/B	A/A	A/A	B/B	A/A	A/A	A/A	B/B	A/A	B/B	A/A	B/B	A/A	A/A	A/A	B/B	A/A	B/B	A/A	A/A	A/A	B/B	B/B	A/A	A/A	A/A	A/A	A/A	A/A	A/A	A/A	B/B	B/B	B/B	A/A	A/A	B/B	A/A
mk0191	A/A	A/A	A/A	A/A	A/A	A/A	B/B	A/A	A/A	A/A	A/A	A/A	B/B	B/B	A/A	A/A	A/A	B/B	A/A	B/B	B/B	A/A	A/A	A/A	A/A	A/A	B/B	A/A	A/A	A/A	B/B	B/B	A/A	A/A	B/B	A/A	B/B	B/B	B/B	B/B	B/B	B/B	A/A	A/A	B/B	B/B	B/B	A/A	B/B
mk0192	B/B	B/B	B/B	B/B	B/B	B/B	B/B	B/B	B/B	B/B	B/B	A/A	B/B	B/B	B/B	B/B	B/B	B/B	B/B	B/B	A/A	B/B	B/B	B/B	B/B	B/B	A/A	B/B	A/A	B/B	B/B	B/B	B/B	A/A	B/B	B/B	B/B	B/B	B/B	B/B	B/B	B/B	B/B	B/B	A/A	B/B	B/B	B/B	B/B
mk0193	B/B	B/B	A/A	B/B	B/B	A/A	B/B	B/B	B/B	B/B	B/B	A/A	B/B	B/B	A/A	B/B	B/B	B/B	A/A	B/B	A/A	B/B	A/A	B/B	B/B	B/B	A/A	B/B	A/A	B/B	B/B	B/B	A/A	A/A	B/B	B/B	B/B	B/B	B/B	B/B	B/B	B/B	A/A	A/A	A/A	B/B	B/B	A/A	B/B
mk0194	A/A	A/A	B/B	A/A	A/A	B/B	A/A	A/A	A/A	A/A	A/A	B/B	A/A	A/A	B/B	A/A	A/A	A/A	B/B	A/A	B/B	A/A	B/B	A/A	A/A	A/A	B/B	A/A	B/B	A/A	A/A	A/A	B/B	B/B	A/A	A/A	A/A	A/A	A/A	A/A	A/A	A/A	B/B	B/B	B/B	A/A	A/A	B/B	A/A
mk0195	A/A	A/A	A/A	A/A	A/A	A/A	B/B	A/A	B/B	A/A	B/B	B/B	B/B	B/B	A/A	B/B	A/A	A/A	A/A	A/A	A/A	A/A	A/A	A/A	A/A	A/A	A/A	A/A	B/B	A/A	B/B	B/B	A/A	B/B	B/B	A/A	B/B	A/A	B/B	A/A	A/A	B/B	A/A	A/A	A/A	B/B	B/B	A/A	B/B
mk0196	B/B	B/B	B/B	B/B	B/B	B/B	A/A	B/B	A/A	B/B	A/A	B/B	A/A	A/A	B/B	B/B	B/B	B/B	B/B	B/B	B/B	B/B	B/B	B/B	B/B	B/B	B/B	B/B	A/A	B/B	A/A	A/A	B/B	A/A	A/A	B/B	A/A	B/B	A/A	B/B	B/B	A/A	B/B	B/B	B/B	A/A	A/A	B/B	A/A
mk0197	A/A	A/A	A/A	A/A	A/A	A/A	B/B	A/A	B/B	A/A	A/B	A/A	B/B	B/B	A/A	A/A	A/A	A/A	A/A	A/A	A/A	A/A	A/A	A/A	A/A	A/A	A/A	A/A	B/B	A/A	B/B	B/B	A/A	B/B	B/B	A/A	B/B	A/A	B/B	A/A	A/A	B/B	A/A	A/A	A/A	B/B	B/B	A/A	B/B
mk0198	B/B	B/B	A/A	B/B	A/A	A/A	A/A	B/B	A/A	B/B	A/B	B/B	A/A	A/A	A/A	A/A	B/B	A/A	A/A	A/A	A/A	B/B	A/A	A/A	B/B	B/B	A/A	B/B	B/B	B/B	A/A	A/A	A/A	B/B	A/A	B/B	A/A	A/A	A/A	A/A	A/A	A/A	A/A	A/A	A/A	A/A	A/A	A/A	A/A
mk0199	A/A	A/A	B/B	A/A	B/B	B/B	B/B	A/A	B/B	A/A	A/B	A/A	A/A	B/B	B/B	A/A	A/A	B/B	B/B	B/B	B/B	A/A	B/B	B/B	A/A	A/A	B/B	A/A	A/A	A/A	B/B	B/B	B/B	A/A	B/B	A/A	B/B	B/B	B/B	B/B	B/B	B/B	B/B	B/B	B/B	A/A	B/B	B/B	B/B
mk0200	B/B	B/B	A/A	B/B	A/A	A/A	A/A	A/A	A/A	B/B	A/A	A/A	B/B	A/A	A/A	A/A	B/B	A/A	A/A	A/A	A/A	B/B	A/A	A/A	A/A	B/B	A/A	A/A	A/A	A/A	A/A	A/A	A/A	A/A	A/A	B/B	A/A	A/A	A/A	A/A	A/A	A/A	A/A	A/A	A/A	B/B	A/A	A/A	A/A
mk0201	A/A	A/A	B/B	A/A	B/B	B/B	B/B	B/B	B/B	A/A	B/B	B/B	A/A	B/B	B/B	B/B	A/A	B/B	B/B	B/B	B/B	A/A	B/B	B/B	B/B	A/A	B/B	B/B	B/B	B/B	B/B	B/B	B/B	B/B	B/B	A/A	B/B	B/B	B/B	B/B	B/B	B/B	B/B	B/B	B/B	A/A	B/B	B/B	B/B
mk0202	B/B	B/B	B/B	B/B	B/B	B/B	A/A	B/B	A/A	B/B	A/A	B/B	B/B	A/A	B/B	A/A	B/B	B/B	B/B	B/B	B/B	B/B	B/B	B/B	B/B	B/B	B/B	B/B	B/B	B/B	A/A	A/A	B/B	B/B	A/A	B/B	A/A	B/B	A/A	B/B	B/B	A/A	B/B	B/B	B/B	B/B	A/A	B/B	A/A
mk0203	A/A	A/A	B/B	A/A	B/B	B/B	A/A	A/A	A/A	A/A	A/A	A/A	B/B	A/A	B/B	A/A	A/A	B/B	B/B	B/B	B/B	A/A	B/B	B/B	A/A	A/A	B/B	A/A	A/A	A/A	A/A	A/A	B/B	A/A	A/A	A/A	A/A	B/B	A/A	B/B	B/B	A/A	B/B	B/B	B/B	B/B	A/A	B/B	A/A
mk0204	A/A	A/A	B/B	A/A	B/B	B/B	A/A	A/A	A/B	A/A	A/A	A/A	B/B	A/A	B/B	A/A	A/A	B/B	B/B	B/B	B/B	A/A	B/B	B/B	A/A	A/A	B/B	A/A	A/A	A/A	A/A	A/A	B/B	A/A	A/A	A/A	A/A	B/B	A/A	B/B	B/B	A/A	B/B	B/B	B/B	B/B	A/A	B/B	A/A
mk0205	A/A	A/A	A/A	A/A	A/A	A/A	A/A	B/B	A/A	A/A	A/A	B/B	A/A	A/A	A/A	B/B	A/A	A/A	A/A	A/A	A/A	A/A	A/A	A/A	B/B	A/A	A/A	B/B	B/B	B/B	A/A	A/A	A/A	B/B	A/A	A/A	A/A	A/A	A/A	A/A	A/A	A/A	A/A	A/A	A/A	A/A	A/A	A/A	A/A
mk0206	A/A	A/A	B/B	A/A	B/B	B/B	A/A	B/B	A/A	A/A	A/A	B/B	B/B	A/A	B/B	A/A	A/A	B/B	B/B	A/A	A/A	A/A	B/B	B/B	B/B	A/A	A/A	B/B	B/B	B/B	A/A	A/A	B/B	B/B	A/A	A/A	A/A	B/B	A/A	B/B	B/B	A/A	B/B	B/B	A/A	B/B	A/A	B/B	A/A
mk0207	A/A	A/A	B/B	A/A	B/B	B/B	A/A	B/B	A/A	A/A	A/A	B/B	B/B	A/A	B/B	B/B	A/A	B/B	B/B	B/B	A/A	A/A	B/B	B/B	B/B	A/A	A/A	B/B	B/B	B/B	A/A	A/A	B/B	B/B	A/A	A/A	A/A	B/B	A/A	B/B	B/B	A/A	B/B	B/B	A/A	B/B	A/A	B/B	A/A
mk0208	A/A	A/A	A/A	A/A	A/A	A/A	A/A	B/B	A/A	A/A	A/A	B/B	B/B	A/A	A/A	B/B	A/A	A/A	A/A	B/B	A/A	A/A	A/A	A/A	B/B	A/A	A/A	B/B	B/B	B/B	A/A	A/A	A/A	B/B	A/A	A/A	A/A	A/A	A/A	A/A	A/A	A/A	A/A	A/A	A/A	B/B	A/A	A/A	A/A
mk0209	B/B	B/B	B/B	B/B	B/B	B/B	B/B	A/A	B/B	B/B	B/B	A/A	A/A	B/B	B/B	A/A	B/B	B/B	B/B	A/A	B/B	B/B	B/B	B/B	A/A	B/B	B/B	A/A	A/A	A/A	B/B	B/B	B/B	A/A	B/B	B/B	B/B	B/B	B/B	B/B	B/B	B/B	B/B	B/B	B/B	A/A	B/B	B/B	B/B
mk0210	B/B	B/B	B/B	B/B	B/B	B/B	B/B	A/A	B/B	B/B	B/B	A/A	B/B	B/B	B/B	B/B	B/B	B/B	B/B	A/A	A/A	B/B	B/B	B/B	A/A	B/B	A/A	A/A	B/B	A/A	B/B	B/B	B/B	B/B	B/B	B/B	B/B	B/B	B/B	B/B	B/B	B/B	B/B	B/B	A/A	B/B	B/B	B/B	B/B
mk0211	B/B	B/B	A/A	B/B	A/A	A/A	B/B	B/B	B/B	B/B	B/B	B/B	A/A	B/B	A/A	B/B	B/B	A/A	A/A	B/B	A/A	B/B	A/A	A/A	B/B	B/B	A/A	B/B	A/A	B/B	B/B	B/B	A/A	A/A	B/B	B/B	B/B	B/B	B/B	A/A	A/A	B/B	A/A	A/A	A/A	A/A	B/B	A/A	B/B
mk0212	A/A	A/A	B/B	A/A	B/B	B/B	A/A	B/B	B/B	B/B	A/A	B/B	B/B	A/A	B/B	A/A	A/A	B/B	B/B	A/A	A/A	A/A	B/B	B/B	B/B	A/A	A/A	B/B	B/B	B/B	A/A	A/A	B/B	B/B	A/A	A/A	A/A	B/B	A/A	B/B	B/B	A/A	B/B	B/B	A/A	B/B	A/A	B/B	A/A
mk0213	A/A	A/A	B/B	A/A	B/B	B/B	A/A	B/B	B/B	B/B	A/A	B/B	B/B	A/A	B/B	A/A	A/A	B/B	B/B	A/A	A/A	A/A	B/B	B/B	B/B	A/A	A/A	B/B	B/B	B/B	A/A	A/A	B/B	B/B	A/A	A/A	A/A	B/B	A/A	B/B	B/B	A/A	B/B	B/B	A/A	B/B	A/A	B/B	A/A
mk0214	B/B	B/B	A/A	B/B	A/A	A/A	B/B	A/A	A/A	A/A	B/B	A/A	A/A	B/B	A/A	B/B	B/B	A/A	A/A	B/B	B/B	B/B	A/A	A/A	A/A	B/B	B/B	A/A	A/A	A/A	B/B	B/B	A/A	A/A	B/B	B/B	B/B	A/A	B/B	A/A	A/A	B/B	A/A	A/A	B/B	A/A	B/B	A/A	B/B
mk0215	B/B	B/B	B/B	B/B	A/A	A/A	B/B	A/A	B/B	B/B	B/B	A/A	A/A	B/B	A/A	B/B	B/B	B/B	B/B	B/B	B/B	B/B	A/A	A/A	A/A	B/B	B/B	A/A	A/A	A/A	B/B	B/B	B/B	A/A	B/B	B/B	B/B	A/A	B/B	A/A	A/A	B/B	B/B	A/A	B/B	A/A	B/B	B/B	B/B
mk0216	A/A	A/A	A/A	A/A	A/A	A/A	A/A	B/B	A/A	A/A	A/A	B/B	A/A	A/A	A/A	A/A	A/A	A/A	A/A	A/A	A/A	A/A	A/A	A/A	B/B	A/A	A/A	B/B	A/A	B/B	A/A	A/A	A/A	A/A	A/A	A/A	A/A	B/B	A/A	A/A	A/A	A/A	A/A	A/A	A/A	A/A	A/A	A/A	A/A
mk0217	B/B	B/B	B/B	B/B	B/B	B/B	B/B	A/A	B/B	B/B	B/B	A/A	B/B	B/B	B/B	B/B	B/B	B/B	B/B	B/B	B/B	B/B	B/B	B/B	A/A	B/B	B/B	A/A	B/B	A/A	B/B	B/B	B/B	B/B	B/B	B/B	B/B	A/A	B/B	B/B	B/B	B/B	B/B	B/B	B/B	B/B	B/B	B/B	B/B
mk0218	A/A	A/A	A/A	A/A	B/B	B/B	A/A	A/A	A/A	A/A	A/A	A/A	B/B	A/A	B/B	A/A	A/A	A/A	A/A	A/A	A/A	A/A	B/B	B/B	A/A	A/A	A/A	A/A	A/A	A/A	A/A	A/A	A/A	A/A	A/A	A/A	A/A	A/A	A/A	B/B	B/B	A/A	A/A	B/B	A/A	A/A	A/A	A/A	A/A
mk0219	A/A	A/A	A/A	A/A	B/B	B/B	A/A	A/A	A/A	A/A	A/A	A/A	B/B	A/A	B/B	A/A	A/A	A/A	A/A	A/A	A/A	A/A	B/B	B/B	A/A	A/A	A/A	A/A	A/A	A/A	A/A	A/A	A/A	A/A	A/A	A/A	A/A	A/A	A/A	B/B	B/B	A/A	A/A	B/B	A/A	A/A	A/A	A/A	A/A
mk0220	A/A	A/A	A/A	B/B	A/A	A/A	B/B	B/B	A/B	A/A	B/B	B/B	A/A	A/A	A/A	B/B	A/A	A/A	A/A	A/A	A/A	A/A	A/A	A/A	B/B	A/A	A/A	B/B	A/A	B/B	B/B	B/B	A/A	A/A	B/B	A/A	B/B	A/A	B/B	A/A	A/A	B/B	A/A	A/A	A/A	B/B	B/B	A/A	B/B
mk0221	A/A	A/A	B/B	B/B	A/A	A/A	B/B	B/B	B/B	A/A	B/B	B/B	A/A	A/A	A/A	B/B	A/A	B/B	B/B	A/A	B/B	A/A	A/A	A/A	B/B	A/A	B/B	B/B	B/B	B/B	B/B	B/B	B/B	B/B	B/B	A/A	B/B	B/B	B/B	A/A	A/A	B/B	B/B	A/A	B/B	B/B	B/B	B/B	B/B
mk0222	A/A	A/A	B/B	A/A	B/B	B/B	A/A	B/B	A/A	B/B	A/A	B/B	B/B	B/B	B/B	B/B	B/B	B/B	B/B	B/B	A/A	A/A	B/B	B/B	A/A	A/A	A/A	A/A	B/B	A/A	A/A	A/A	B/B	B/B	A/A	A/A	A/A	A/A	A/A	B/B	B/B	A/A	B/B	B/B	A/A	A/A	A/A	B/B	A/A
mk0223	B/B	B/B	A/A	B/B	A/A	A/A	B/B	B/B	B/B	B/B	B/B	B/B	A/A	B/B	A/A	B/B	B/B	A/A	A/A	A/A	B/B	B/B	A/A	A/A	B/B	B/B	B/B	B/B	B/B	B/B	B/B	B/B	A/A	B/B	B/B	B/B	B/B	B/B	B/B	A/A	A/A	B/B	A/A	A/A	B/B	B/B	B/B	A/A	B/B
mk0224	B/B	B/B	A/A	B/B	A/A	A/A	B/B	B/B	B/B	B/B	B/B	B/B	A/A	B/B	A/A	B/B	B/B	A/A	A/A	A/A	B/B	B/B	A/A	A/A	B/B	B/B	B/B	B/B	B/B	B/B	B/B	B/B	A/A	B/B	B/B	B/B	B/B	B/B	B/B	A/A	A/A	B/B	A/A	A/A	B/B	B/B	B/B	A/A	B/B
mk0225	B/B	B/B	A/A	B/B	A/A	A/A	B/B	A/A	B/B	A/A	B/B	A/A	A/A	B/B	A/A	A/A	A/A	A/A	A/A	A/A	B/B	B/B	A/A	A/A	B/B	B/B	B/B	B/B	A/A	B/B	B/B	B/B	A/A	A/A	B/B	B/B	B/B	B/B	B/B	A/A	A/A	B/B	A/A	A/A	B/B	B/B	B/B	A/A	B/B
mk0226	B/B	B/B	A/A	B/B	A/A	A/A	B/B	B/B	B/B	A/A	B/B	A/A	A/A	A/A	A/A	B/B	B/B	A/A	A/A	A/A	B/B	B/B	A/A	A/A	B/B	B/B	B/B	B/B	B/B	B/B	B/B	B/B	A/A	B/B	B/B	B/B	B/B	B/B	B/B	A/A	A/A	B/B	A/A	A/A	B/B	B/B	B/B	A/A	B/B
mk0227	B/B	B/B	A/A	B/B	A/A	A/A	B/B	B/B	B/B	A/A	B/B	A/A	A/A	A/A	A/A	B/B	A/A	A/A	A/A	A/A	B/B	B/B	A/A	A/A	B/B	B/B	B/B	B/B	A/A	B/B	B/B	B/B	A/A	A/A	B/B	B/B	B/B	B/B	B/B	A/A	A/A	B/B	A/A	A/A	B/B	B/B	B/B	A/A	B/B
mk0228	B/B	B/B	A/A	B/B	A/A	A/A	B/B	B/B	B/B	A/A	B/B	A/A	A/A	A/A	A/A	B/B	A/A	A/A	A/A	A/A	B/B	B/B	A/A	A/A	B/B	B/B	B/B	B/B	A/A	B/B	B/B	B/B	A/A	A/A	B/B	B/B	B/B	B/B	B/B	A/A	A/A	B/B	A/A	A/A	B/B	B/B	B/B	A/A	B/B
mk0229	B/B	B/B	A/A	B/B	A/A	A/A	B/B	B/B	B/B	A/A	B/B	A/A	A/A	A/A	A/A	B/B	A/A	A/A	A/A	A/A	B/B	B/B	A/A	A/A	B/B	B/B	B/B	B/B	A/A	B/B	B/B	B/B	A/A	A/A	B/B	B/B	B/B	B/B	B/B	A/A	A/A	B/B	A/A	A/A	B/B	B/B	B/B	A/A	B/B
mk0230	A/A	A/A	B/B	A/A	B/B	B/B	A/A	A/A	B/B	B/B	A/A	B/B	B/B	B/B	B/B	A/A	B/B	B/B	B/B	B/B	A/A	A/A	B/B	B/B	A/A	A/A	A/A	A/A	B/B	A/A	A/A	A/A	B/B	B/B	A/A	A/A	A/A	A/A	A/A	B/B	B/B	A/A	B/B	B/B	A/A	A/A	A/A	B/B	A/A
mk0231	B/B	B/B	A/A	B/B	A/A	A/A	B/B	B/B	A/B	A/A	B/B	A/A	A/A	B/B	A/A	B/B	B/B	A/A	A/A	A/A	B/B	B/B	A/A	A/A	B/B	B/B	B/B	B/B	B/B	B/B	B/B	B/B	A/A	B/B	B/B	B/B	B/B	B/B	B/B	A/A	A/A	B/B	A/A	A/A	B/B	B/B	B/B	A/A	B/B
mk0232	B/B	B/B	B/B	B/B	A/A	A/A	B/B	B/B	B/B	B/B	B/B	B/B	A/A	B/B	A/A	B/B	B/B	B/B	B/B	B/B	B/B	B/B	A/A	A/A	B/B	B/B	B/B	B/B	B/B	B/B	B/B	B/B	B/B	B/B	B/B	B/B	B/B	B/B	B/B	A/A	A/A	B/B	B/B	A/A	B/B	B/B	B/B	B/B	B/B
mk0233	B/B	B/B	A/A	B/B	B/B	B/B	B/B	B/B	B/B	B/B	B/B	B/B	B/B	A/A	B/B	B/B	B/B	A/A	A/A	A/A	B/B	B/B	B/B	B/B	B/B	B/B	B/B	B/B	B/B	B/B	B/B	B/B	A/A	B/B	B/B	B/B	B/B	B/B	B/B	B/B	B/B	B/B	A/A	B/B	B/B	B/B	B/B	A/A	B/B
mk0234	A/A	A/A	A/A	A/A	B/B	B/B	A/A	A/A	A/A	A/A	A/A	A/A	B/B	A/A	B/B	A/A	A/A	A/A	A/A	A/A	A/A	A/A	B/B	B/B	A/A	A/A	A/A	A/A	A/A	A/A	A/A	A/A	A/A	A/A	A/A	A/A	A/A	A/A	A/A	B/B	B/B	A/A	A/A	B/B	A/A	A/A	A/A	A/A	A/A
mk0235	A/A	A/A	A/A	A/A	B/B	B/B	A/A	A/A	A/A	A/A	A/A	B/B	B/B	A/A	B/B	A/A	B/B	A/A	A/A	A/A	A/A	A/A	B/B	B/B	A/A	A/A	A/A	A/A	B/B	A/A	A/A	A/A	A/A	B/B	A/A	A/A	B/B	A/A	A/A	B/B	B/B	B/B	A/A	B/B	A/A	A/A	B/B	A/A	B/B
mk0236	B/B	B/B	A/A	B/B	A/A	A/A	B/B	A/A	B/B	B/B	B/B	B/B	A/A	A/A	A/A	A/A	B/B	A/A	A/A	A/A	B/B	B/B	A/A	A/A	B/B	B/B	B/B	B/B	B/B	B/B	B/B	B/B	A/A	B/B	B/B	B/B	A/A	B/B	B/B	A/A	A/A	A/A	A/A	A/A	B/B	B/B	A/A	A/A	B/B
mk0237	B/B	B/B	B/B	B/B	B/B	B/B	B/B	A/A	B/B	B/B	A/A	B/B	A/B	B/B	B/B	A/A	B/B	B/B	B/B	B/B	A/A	B/B	B/B	B/B	B/B	B/B	A/A	A/A	B/B	B/B	A/A	A/A	B/B	B/B	A/A	B/B	B/B	A/A	A/A	B/B	B/B	B/B	B/B	B/B	A/A	A/A	B/B	B/B	B/B
mk0238	B/B	B/B	B/B	B/B	B/B	B/B	B/B	A/A	B/B	B/B	A/A	B/B	B/B	B/B	B/B	A/A	B/B	B/B	B/B	B/B	A/A	B/B	B/B	B/B	B/B	B/B	A/A	A/A	B/B	B/B	A/A	A/A	B/B	B/B	A/A	B/B	B/B	A/A	A/A	B/B	B/B	B/B	B/B	B/B	A/A	A/A	B/B	B/B	B/B
mk0239	B/B	B/B	B/B	B/B	B/B	B/B	B/B	B/B	B/B	B/B	A/A	B/B	A/B	B/B	B/B	B/B	B/B	B/B	B/B	B/B	A/A	B/B	B/B	B/B	B/B	B/B	A/A	A/A	B/B	B/B	A/A	A/A	B/B	B/B	A/A	B/B	B/B	A/A	A/A	B/B	B/B	B/B	B/B	B/B	A/A	A/A	B/B	B/B	B/B
mk0240	B/B	B/B	B/B	B/B	B/B	B/B	B/B	B/B	B/B	B/B	A/A	A/A	A/A	B/B	B/B	B/B	B/B	B/B	B/B	B/B	A/A	B/B	B/B	B/B	B/B	B/B	A/A	A/A	A/A	A/A	A/A	A/A	B/B	A/A	A/A	B/B	B/B	A/A	A/A	B/B	B/B	B/B	B/B	A/A	A/A	A/A	B/B	B/B	B/B
mk0241	B/B	B/B	B/B	B/B	B/B	B/B	B/B	B/B	B/B	B/B	B/B	A/A	B/B	B/B	B/B	B/B	B/B	B/B	B/B	B/B	A/A	B/B	B/B	B/B	B/B	B/B	A/A	A/A	A/A	B/B	B/B	B/B	B/B	A/A	B/B	B/B	B/B	A/A	A/A	B/B	B/B	B/B	B/B	A/A	A/A	B/B	B/B	B/B	B/B
mk0242	B/B	B/B	B/B	B/B	B/B	B/B	B/B	B/B	B/B	B/B	B/B	A/A	B/B	B/B	B/B	B/B	B/B	B/B	B/B	B/B	A/A	B/B	B/B	B/B	B/B	B/B	A/A	A/A	A/A	B/B	B/B	B/B	B/B	A/A	B/B	B/B	B/B	A/A	A/A	B/B	B/B	B/B	B/B	A/A	A/A	B/B	B/B	B/B	B/B
mk0243	A/A	A/A	A/A	A/A	A/A	A/A	B/B	A/A	A/A	A/A	B/B	A/A	A/B	A/A	A/A	A/A	A/A	A/A	A/A	A/A	A/A	A/A	A/A	A/A	A/A	A/A	A/A	A/A	B/B	B/B	A/B	B/B	A/A	B/B	B/B	A/A	A/A	A/A	A/A	A/A	A/A	B/B	A/A	B/B	A/A	B/B	B/B	A/A	B/B
mk0244	A/A	A/A	A/A	A/A	A/A	A/A	B/B	A/A	A/A	A/A	B/B	A/A	A/A	A/A	A/A	A/A	A/A	A/A	A/A	A/A	A/A	A/A	A/A	A/A	A/A	A/A	A/A	A/A	B/B	B/B	B/B	B/B	A/A	B/B	B/B	A/A	A/A	A/A	A/A	A/A	A/A	B/B	A/A	B/B	A/A	B/B	B/B	A/A	B/B
mk0245	A/A	A/A	A/A	A/A	A/A	A/A	B/B	A/A	A/A	A/A	B/B	A/A	A/A	A/A	A/A	A/A	A/A	A/A	A/A	A/A	A/A	A/A	A/A	A/A	A/A	A/A	A/A	A/A	B/B	B/B	B/B	B/B	A/A	B/B	B/B	A/A	A/A	A/A	A/A	A/A	A/A	B/B	A/A	B/B	A/A	B/B	B/B	A/A	B/B
mk0246	A/A	A/A	B/B	A/A	B/B	B/B	B/B	A/A	B/B	A/A	B/B	A/A	B/B	B/B	B/B	A/A	A/A	B/B	B/B	B/B	A/A	A/A	B/B	B/B	A/A	A/A	A/A	A/A	B/B	B/B	B/B	B/B	B/B	B/B	B/B	A/A	B/B	A/A	B/B	B/B	B/B	B/B	B/B	B/B	A/A	B/B	B/B	B/B	B/B
mk0247	B/B	B/B	A/A	B/B	A/A	A/A	A/A	B/B	A/A	B/B	A/A	B/B	A/A	A/A	A/A	B/B	B/B	A/A	A/A	A/A	B/B	B/B	A/A	A/A	B/B	B/B	B/B	B/B	A/A	A/A	A/A	A/A	A/A	A/A	A/A	B/B	A/A	B/B	A/A	A/A	A/A	A/A	A/A	A/A	B/B	A/A	A/A	A/A	A/A
mk0248	B/B	B/B	A/A	B/B	A/A	A/A	A/A	B/B	A/B	B/B	A/A	B/B	A/A	A/A	A/A	B/B	B/B	A/A	A/A	A/A	B/B	B/B	A/A	A/A	B/B	B/B	B/B	B/B	A/A	A/A	A/A	A/A	A/A	A/A	A/A	B/B	A/A	B/B	A/A	A/A	A/A	A/A	A/A	A/A	B/B	A/A	A/A	A/A	A/A
mk0249	B/B	B/B	B/B	B/B	B/B	B/B	A/A	B/B	A/B	B/B	A/A	B/B	A/B	B/B	A/A	B/B	B/B	B/B	B/B	B/B	B/B	B/B	A/A	B/B	B/B	B/B	A/A	B/B	B/B	A/A	A/B	A/A	B/B	B/B	A/A	B/B	B/B	B/B	B/B	B/B	B/B	A/A	B/B	B/B	B/B	A/A	A/A	B/B	A/A
mk0250	B/B	B/B	A/A	B/B	B/B	A/A	A/A	B/B	A/A	A/A	B/B	A/A	A/A	A/A	A/A	B/B	A/A	A/A	A/A	A/A	B/B	B/B	A/A	B/B	A/A	B/B	A/A	B/B	B/B	A/A	A/A	A/A	A/A	B/B	A/A	B/B	A/A	B/B	A/A	B/B	B/B	A/A	A/A	B/B	B/B	A/A	A/A	A/A	B/B
mk0251	A/A	A/A	A/A	A/A	A/A	A/A	B/B	A/A	A/B	A/A	B/B	A/A	A/B	A/A	B/B	A/A	A/A	A/A	A/A	A/A	A/A	A/A	B/B	A/A	A/A	A/A	B/B	A/A	A/A	B/B	A/B	B/B	A/A	A/A	B/B	A/A	A/A	A/A	A/A	A/A	A/A	B/B	A/A	A/A	A/A	B/B	B/B	A/A	B/B
mk0252	A/A	A/A	A/A	A/A	A/A	A/A	B/B	A/A	B/B	A/A	B/B	B/B	A/A	A/A	B/B	A/A	A/A	A/A	A/A	A/A	A/A	A/A	B/B	A/A	A/A	A/A	B/B	A/A	A/A	B/B	B/B	B/B	A/A	A/A	B/B	A/A	A/A	A/A	A/A	A/A	A/A	B/B	A/A	A/A	A/A	B/B	B/B	A/A	B/B
mk0253	B/B	B/B	A/A	B/B	A/A	A/A	B/B	B/B	A/B	A/A	B/B	A/A	A/B	A/A	B/B	B/B	A/A	A/A	A/A	A/A	B/B	B/B	B/B	A/A	A/A	B/B	B/B	B/B	A/A	B/B	A/B	B/B	A/A	A/A	B/B	B/B	A/A	B/B	A/A	A/A	A/A	B/B	A/A	A/A	B/B	B/B	B/B	A/A	B/B
mk0254	A/A	A/A	B/B	A/A	B/B	B/B	A/A	A/A	A/A	B/B	A/A	B/B	B/B	B/B	A/A	A/A	B/B	B/B	B/B	B/B	A/A	A/A	A/A	B/B	B/B	A/A	A/A	A/A	B/B	A/A	A/A	A/A	B/B	B/B	A/A	A/A	B/B	A/A	B/B	B/B	B/B	A/A	B/B	B/B	A/A	A/A	A/A	B/B	A/A
mk0255	B/B	B/B	B/B	B/B	B/B	B/B	A/A	B/B	B/B	B/B	B/B	A/A	B/B	B/B	A/A	B/B	B/B	B/B	B/B	B/B	B/B	B/B	A/A	B/B	B/B	B/B	A/A	B/B	B/B	A/A	A/A	A/A	B/B	B/B	A/A	B/B	B/B	B/B	B/B	B/B	B/B	A/A	B/B	B/B	B/B	B/B	A/A	B/B	B/B
mk0256	B/B	B/B	A/A	B/B	A/A	B/B	B/B	B/B	B/B	B/B	A/A	A/A	A/B	B/B	B/B	A/A	B/B	A/A	A/A	A/A	B/B	B/B	B/B	A/A	B/B	B/B	B/B	B/B	A/A	B/B	A/B	B/B	A/A	A/A	B/B	B/B	A/A	B/B	B/B	A/A	A/A	B/B	B/B	A/A	B/B	B/B	B/B	B/B	A/A
mk0257	A/A	A/A	B/B	A/A	A/A	A/A	A/A	A/A	A/B	A/A	A/A	A/A	A/A	A/A	A/A	B/B	A/A	B/B	B/B	B/B	A/A	A/A	A/A	A/A	A/A	A/A	A/A	B/B	A/A	A/A	A/B	A/A	B/B	A/A	A/A	A/A	B/B	A/A	A/A	A/A	A/A	A/A	A/A	A/A	A/A	A/A	A/A	A/A	A/A
mk0258	B/B	B/B	B/B	B/B	A/A	B/B	B/B	B/B	B/B	B/B	A/A	A/A	B/B	B/B	B/B	B/B	B/B	B/B	B/B	B/B	B/B	B/B	B/B	A/A	B/B	B/B	B/B	B/B	A/A	B/B	B/B	B/B	B/B	A/A	B/B	B/B	B/B	B/B	B/B	A/A	A/A	B/B	B/B	A/A	B/B	B/B	B/B	B/B	A/A
mk0259	A/A	A/A	B/B	A/A	B/B	B/B	B/B	A/A	B/B	A/A	B/B	B/B	B/B	A/A	B/B	B/B	A/A	B/B	B/B	B/B	A/A	A/A	B/B	B/B	A/A	A/A	B/B	B/B	B/B	B/B	B/B	B/B	B/B	B/B	B/B	A/A	B/B	A/A	B/B	B/B	B/B	B/B	A/A	B/B	A/A	B/B	B/B	A/A	B/B
mk0260	B/B	B/B	B/B	B/B	A/A	B/B	B/B	B/B	B/B	B/B	A/A	A/A	A/B	B/B	B/B	B/B	B/B	B/B	B/B	B/B	B/B	B/B	B/B	A/A	B/B	B/B	B/B	B/B	A/A	B/B	B/B	B/B	B/B	A/A	B/B	B/B	B/B	B/B	B/B	A/A	A/A	B/B	B/B	A/A	B/B	B/B	B/B	B/B	A/A
mk0261	B/B	B/B	B/B	B/B	A/A	B/B	B/B	B/B	B/B	B/B	A/A	A/A	A/B	B/B	B/B	B/B	B/B	B/B	B/B	B/B	B/B	B/B	B/B	A/A	B/B	B/B	B/B	B/B	A/A	B/B	B/B	B/B	B/B	A/A	B/B	B/B	B/B	B/B	B/B	A/A	A/A	B/B	B/B	A/A	B/B	B/B	B/B	B/B	A/A
mk0262	B/B	B/B	A/A	B/B	A/A	B/B	B/B	B/B	A/A	B/B	A/A	A/A	A/A	B/B	B/B	A/A	B/B	A/A	A/A	A/A	A/A	B/B	B/B	A/A	B/B	B/B	B/B	A/A	A/A	B/B	B/B	B/B	A/A	A/A	A/A	B/B	A/A	A/A	B/B	A/A	A/A	B/B	A/A	A/A	A/A	B/B	B/B	A/A	A/A
mk0263	B/B	B/B	B/B	B/B	A/A	B/B	B/B	B/B	B/B	B/B	A/A	A/A	B/B	B/B	B/B	B/B	B/B	B/B	B/B	B/B	A/A	B/B	B/B	A/A	B/B	B/B	B/B	B/B	A/A	B/B	B/B	B/B	B/B	A/A	B/B	B/B	B/B	A/A	B/B	A/A	A/A	B/B	A/A	A/A	A/A	B/B	B/B	A/A	A/A
mk0264	B/B	B/B	B/B	B/B	A/A	B/B	B/B	B/B	B/B	B/B	A/A	A/A	B/B	B/B	B/B	B/B	B/B	B/B	B/B	B/B	A/A	B/B	B/B	A/A	B/B	B/B	B/B	B/B	A/A	B/B	B/B	B/B	B/B	A/A	B/B	B/B	B/B	A/A	B/B	A/A	A/A	B/B	A/A	A/A	A/A	B/B	B/B	A/A	A/A
mk0265	A/A	A/A	A/A	A/A	B/B	B/B	A/A	A/A	A/A	A/A	B/B	B/B	B/B	A/A	A/A	B/B	A/A	A/A	A/A	A/A	B/B	A/A	A/A	B/B	A/A	A/A	A/A	A/A	B/B	A/A	B/B	B/B	A/A	B/B	A/A	A/A	A/A	B/B	B/B	B/B	B/B	A/A	B/B	B/B	B/B	B/B	A/A	A/A	B/B
mk0266	A/A	A/A	B/B	A/A	A/A	B/B	B/B	A/A	A/A	A/A	A/A	A/A	B/B	A/A	B/B	B/B	A/A	B/B	B/B	B/B	A/A	A/A	B/B	A/A	A/A	A/A	B/B	B/B	A/A	B/B	B/B	B/B	B/B	A/A	B/B	A/A	B/B	A/A	B/B	A/A	A/A	B/B	A/A	A/A	A/A	B/B	B/B	B/B	A/A
mk0267	A/A	A/A	B/B	A/A	A/A	B/B	B/B	A/A	A/A	A/A	A/A	A/A	B/B	A/A	B/B	B/B	A/A	B/B	B/B	B/B	A/A	A/A	B/B	A/A	A/A	A/A	B/B	B/B	A/A	B/B	B/B	B/B	B/B	A/A	B/B	A/A	B/B	A/A	B/B	A/A	A/A	B/B	A/A	A/A	A/A	B/B	B/B	B/B	A/A
mk0268	A/A	A/A	A/A	A/A	B/B	A/A	A/A	A/A	A/A	A/A	A/A	B/B	A/B	A/A	A/A	A/A	A/A	A/A	A/A	A/A	B/B	A/A	A/A	B/B	A/A	A/A	A/A	A/A	B/B	A/A	A/A	A/A	A/A	B/B	A/A	A/A	A/A	B/B	A/A	B/B	B/B	A/A	A/A	B/B	B/B	A/A	A/A	A/A	A/A
mk0269	B/B	B/B	B/B	B/B	A/A	B/B	B/B	B/B	B/B	B/B	A/A	A/A	B/B	B/B	B/B	B/B	B/B	B/B	B/B	B/B	A/A	B/B	B/B	A/A	B/B	B/B	B/B	B/B	A/A	B/B	B/B	B/B	B/B	A/A	B/B	B/B	B/B	A/A	B/B	A/A	A/A	B/B	A/A	A/A	B/B	B/B	B/B	B/B	A/A
mk0270	B/B	B/B	B/B	B/B	A/A	B/B	B/B	B/B	B/B	B/B	A/A	A/A	A/B	B/B	B/B	B/B	B/B	B/B	B/B	B/B	A/A	B/B	B/B	A/A	B/B	B/B	B/B	B/B	A/A	B/B	B/B	B/B	B/B	A/A	B/B	B/B	B/B	A/A	B/B	A/A	A/A	B/B	A/A	A/A	B/B	B/B	B/B	B/B	A/A
mk0271	B/B	B/B	B/B	B/B	A/A	B/B	B/B	B/B	B/B	B/B	A/A	A/A	B/B	B/B	B/B	B/B	B/B	B/B	B/B	B/B	A/A	B/B	B/B	A/A	B/B	B/B	B/B	B/B	A/A	B/B	B/B	B/B	B/B	A/A	B/B	B/B	B/B	A/A	B/B	A/A	A/A	B/B	A/A	A/A	B/B	B/B	B/B	B/B	A/A
mk0272	A/A	A/A	A/A	A/A	B/B	A/A	A/A	A/A	A/A	A/A	B/B	B/B	A/B	A/A	A/A	A/A	A/A	A/A	A/A	A/A	B/B	A/A	A/A	B/B	A/A	A/A	A/A	A/A	B/B	A/A	A/A	A/A	A/A	B/B	A/A	A/A	A/A	B/B	A/A	B/B	B/B	A/A	A/A	B/B	A/A	A/A	A/A	A/A	B/B
mk0273	A/A	A/A	A/A	A/A	B/B	A/A	A/A	A/A	A/A	A/A	B/B	B/B	A/A	A/A	A/A	A/A	A/A	A/A	A/A	A/A	B/B	A/A	A/A	B/B	A/A	A/A	A/A	A/A	B/B	A/A	A/A	A/A	A/A	B/B	A/A	A/A	A/A	B/B	A/A	B/B	B/B	A/A	B/B	B/B	A/A	A/A	A/A	A/A	B/B
mk0274	A/A	A/A	A/A	A/A	B/B	A/A	A/A	B/B	A/A	A/A	A/A	B/B	A/A	A/A	A/A	B/B	B/B	A/A	A/A	A/A	A/A	A/A	A/A	B/B	B/B	A/A	A/A	B/B	A/A	B/B	A/A	A/A	A/A	A/A	A/A	A/A	A/A	A/A	A/A	A/A	A/A	A/A	B/B	A/A	A/A	B/B	A/A	A/A	A/A
mk0275	A/A	A/A	B/B	A/A	A/A	B/B	B/B	A/A	A/B	A/A	A/A	A/A	A/B	A/A	B/B	A/A	A/A	B/B	B/B	B/B	A/A	A/A	B/B	A/A	B/B	A/A	B/B	B/B	A/A	B/B	B/B	B/B	B/B	A/A	B/B	A/A	B/B	A/A	B/B	A/A	A/A	B/B	A/A	A/A	A/A	A/A	B/B	B/B	A/A
mk0276	A/A	A/A	B/B	A/A	A/A	B/B	B/B	A/A	A/B	A/A	A/A	A/A	A/B	A/A	A/A	A/A	A/A	B/B	B/B	B/B	A/A	A/A	A/A	A/A	A/A	A/A	B/B	A/A	A/A	B/B	B/B	B/B	B/B	A/A	B/B	A/A	B/B	A/A	B/B	A/A	A/A	B/B	B/B	A/A	A/A	B/B	B/B	A/A	A/A
mk0277	A/A	A/A	B/B	A/A	A/A	B/B	B/B	A/A	A/B	A/A	A/A	A/A	A/B	A/A	B/B	A/A	A/A	B/B	A/A	B/B	A/A	A/A	A/A	A/A	A/A	A/A	B/B	A/A	A/A	B/B	B/B	B/B	B/B	A/A	B/B	A/A	B/B	A/A	B/B	A/A	A/A	B/B	B/B	A/A	A/A	B/B	A/A	B/B	A/A
mk0278	B/B	B/B	A/A	B/B	B/B	A/A	A/A	B/B	A/B	B/B	B/B	B/B	A/B	B/B	A/A	B/B	B/B	A/A	B/B	A/A	B/B	B/B	B/B	B/B	B/B	B/B	A/A	B/B	B/B	A/A	A/A	A/A	A/A	B/B	A/A	B/B	A/A	B/B	A/A	B/B	B/B	A/A	A/A	B/B	B/B	A/A	B/B	B/B	B/B
mk0279	A/A	A/A	B/B	A/A	A/A	B/B	B/B	A/A	A/A	A/A	A/A	A/A	B/B	A/A	B/B	A/A	A/A	B/B	A/A	B/B	A/A	A/A	A/A	A/A	A/A	A/A	B/B	A/A	A/A	B/B	B/B	B/B	B/B	A/A	B/B	A/A	B/B	A/A	B/B	A/A	A/A	B/B	B/B	A/A	A/A	B/B	A/A	A/A	A/A
mk0280	A/A	A/A	B/B	A/A	B/B	A/A	B/B	A/A	A/A	A/A	A/A	B/B	A/A	A/A	A/A	A/A	A/A	B/B	A/A	B/B	B/B	A/A	B/B	B/B	A/A	A/A	B/B	A/A	B/B	B/B	A/A	A/A	B/B	B/B	B/B	A/A	B/B	B/B	A/A	B/B	B/B	B/B	B/B	B/B	B/B	A/A	A/A	B/B	A/A
mk0281	A/A	A/A	B/B	A/A	A/A	A/A	A/A	A/A	B/B	A/A	B/B	A/A	A/A	A/A	A/A	A/A	A/A	B/B	A/A	B/B	A/A	A/A	A/A	A/A	A/A	A/A	A/A	A/A	A/A	B/B	A/A	A/A	B/B	A/A	A/A	A/A	A/A	A/A	A/A	A/A	A/A	A/A	B/B	A/A	A/A	A/A	A/A	B/B	B/B
mk0282	B/B	B/B	A/A	B/B	B/B	B/B	B/B	B/B	A/A	B/B	A/A	B/B	B/B	B/B	B/B	B/B	B/B	A/A	B/B	A/A	B/B	B/B	B/B	B/B	B/B	B/B	B/B	B/B	B/B	A/A	B/B	B/B	A/A	B/B	B/B	B/B	B/B	B/B	B/B	B/B	B/B	B/B	A/A	B/B	B/B	B/B	B/B	A/A	A/A
mk0283	B/B	B/B	A/A	B/B	B/B	B/B	A/A	B/B	B/B	A/A	A/A	B/B	B/B	B/B	A/A	A/A	B/B	B/B	A/A	A/A	A/A	B/B	A/A	B/B	B/B	B/B	A/A	B/B	B/B	B/B	B/B	B/B	A/A	B/B	B/B	B/B	B/B	A/A	B/B	A/A	A/A	B/B	A/A	A/A	A/A	B/B	A/A	A/A	A/A
mk0284	A/A	A/A	B/B	A/A	B/B	A/A	B/B	A/A	A/B	A/A	A/A	A/A	A/A	A/A	A/A	A/A	A/A	A/A	A/A	B/B	A/A	A/A	B/B	B/B	A/A	A/A	B/B	A/A	B/B	B/B	A/A	A/A	A/A	B/B	B/B	A/A	B/B	A/A	A/A	A/A	A/A	B/B	B/B	B/B	B/B	A/A	A/A	B/B	A/A
mk0285	B/B	B/B	A/A	B/B	B/B	B/B	B/B	B/B	B/B	B/B	B/B	B/B	B/B	B/B	B/B	B/B	B/B	B/B	B/B	A/A	A/A	B/B	B/B	B/B	B/B	B/B	B/B	B/B	A/A	A/A	B/B	B/B	B/B	A/A	A/A	B/B	A/A	B/B	B/B	B/B	B/B	B/B	A/A	A/A	B/B	B/B	B/B	A/A	B/B
mk0286	A/A	A/A	A/A	A/A	B/B	A/A	A/A	A/A	A/A	A/A	A/A	A/A	A/A	A/A	A/A	A/A	A/A	A/A	A/A	A/A	A/A	A/A	A/A	B/B	A/A	A/A	B/B	A/A	A/A	A/A	A/A	A/A	A/A	A/A	A/A	A/A	A/A	A/A	A/A	A/A	A/A	A/A	B/B	A/A	B/B	A/A	A/A	A/A	A/A
mk0287	B/B	B/B	B/B	A/A	B/B	A/A	B/B	B/B	B/B	B/B	A/A	B/B	A/B	B/B	A/A	B/B	B/B	A/A	A/A	B/B	B/B	B/B	B/B	B/B	B/B	B/B	B/B	B/B	B/B	B/B	A/A	A/A	B/B	B/B	B/B	B/B	B/B	A/A	A/A	A/A	A/A	B/B	B/B	B/B	B/B	A/A	B/B	B/B	A/A
mk0288	A/A	A/A	B/B	A/A	B/B	A/A	B/B	A/A	A/A	A/A	A/A	A/A	A/A	A/A	A/A	A/A	A/A	A/A	A/A	B/B	A/A	A/A	B/B	B/B	A/A	A/A	B/B	A/A	B/B	B/B	A/A	A/A	A/A	B/B	B/B	A/A	B/B	A/A	A/A	A/A	A/A	B/B	B/B	B/B	B/B	A/A	A/A	B/B	A/A
mk0289	B/B	B/B	A/A	B/B	A/A	B/B	A/A	B/B	A/B	B/B	B/B	B/B	A/B	B/B	B/B	B/B	B/B	B/B	B/B	A/A	B/B	B/B	A/A	A/A	B/B	B/B	A/A	B/B	A/A	A/A	B/B	B/B	B/B	A/A	A/A	B/B	A/A	B/B	B/B	B/B	B/B	A/A	A/A	A/A	A/A	B/B	B/B	A/A	B/B
mk0290	B/B	B/B	A/A	B/B	B/B	B/B	A/A	B/B	A/B	B/B	B/B	B/B	A/B	B/B	B/B	B/B	B/B	B/B	B/B	A/A	B/B	B/B	A/A	B/B	A/A	B/B	B/B	A/A	B/B	A/A	B/B	B/B	B/B	B/B	A/A	B/B	A/A	B/B	B/B	B/B	B/B	A/A	A/A	B/B	B/B	B/B	B/B	A/A	B/B
mk0291	B/B	B/B	A/A	A/A	B/B	A/A	A/A	B/B	A/B	B/B	A/A	A/A	A/A	B/B	A/A	B/B	B/B	A/A	B/B	A/A	B/B	B/B	B/B	B/B	B/B	B/B	B/B	B/B	B/B	A/A	A/A	A/A	B/B	B/B	A/A	B/B	A/A	B/B	A/A	B/B	B/B	A/A	B/B	B/B	B/B	A/A	B/B	A/A	A/A
mk0292	A/A	A/A	B/B	B/B	A/A	B/B	B/B	A/A	A/A	A/A	A/A	B/B	B/B	A/A	B/B	A/A	A/A	B/B	A/A	B/B	A/A	A/A	A/A	A/A	A/A	A/A	B/B	B/B	B/B	B/B	B/B	B/B	A/A	B/B	B/B	B/B	B/B	B/B	B/B	B/B	B/B	B/B	A/A	B/B	A/A	B/B	A/A	B/B	A/A
mk0293	B/B	B/B	A/A	A/A	B/B	A/A	A/A	B/B	B/B	B/B	B/B	A/A	A/A	B/B	A/A	B/B	B/B	A/A	B/B	A/A	B/B	B/B	B/B	B/B	B/B	B/B	A/A	A/A	A/A	A/A	A/A	A/A	B/B	A/A	A/A	A/A	A/A	A/A	A/A	A/A	A/A	A/A	B/B	A/A	B/B	A/A	B/B	A/A	B/B
mk0294	A/A	A/A	B/B	B/B	A/A	B/B	B/B	A/A	A/A	A/A	A/A	B/B	B/B	A/A	B/B	B/B	A/A	B/B	A/A	B/B	A/A	A/A	B/B	A/A	A/A	A/A	B/B	B/B	B/B	B/B	B/B	B/B	A/A	B/B	B/B	B/B	B/B	B/B	B/B	B/B	B/B	B/B	A/A	B/B	A/A	B/B	A/A	B/B	A/A
mk0295	A/A	A/A	B/B	B/B	A/A	B/B	B/B	A/A	A/B	A/A	A/A	B/B	B/B	A/A	B/B	B/B	A/A	B/B	A/A	B/B	A/A	A/A	B/B	A/A	A/A	A/A	B/B	B/B	B/B	B/B	B/B	B/B	A/A	B/B	B/B	B/B	B/B	B/B	B/B	B/B	B/B	B/B	A/A	B/B	A/A	B/B	A/A	B/B	A/A
mk0296	A/A	A/A	A/A	A/A	A/A	A/A	B/B	A/A	A/A	A/A	A/A	A/A	A/A	A/A	A/A	B/B	A/A	A/A	B/B	A/A	B/B	A/A	A/A	A/A	A/A	A/A	B/B	A/A	A/A	B/B	A/A	A/A	A/A	A/A	A/A	A/A	A/A	A/A	A/A	A/A	A/A	A/A	A/A	A/A	A/A	A/A	A/A	A/A	A/A
mk0297	A/A	A/A	B/B	B/B	A/A	B/B	A/A	A/A	A/A	A/A	A/A	B/B	B/B	A/A	B/B	A/A	A/A	B/B	A/A	B/B	A/A	A/A	A/A	A/A	A/A	A/A	A/A	A/A	A/A	B/B	B/B	B/B	A/A	A/A	B/B	A/A	B/B	B/B	B/B	B/B	B/B	A/A	A/A	A/A	A/A	B/B	A/A	B/B	A/A
mk0298	B/B	B/B	B/B	B/B	B/B	B/B	B/B	B/B	B/B	B/B	B/B	B/B	B/B	B/B	B/B	B/B	B/B	B/B	A/A	B/B	A/A	B/B	A/A	B/B	A/A	B/B	B/B	B/B	B/B	B/B	B/B	B/B	A/A	B/B	B/B	B/B	B/B	B/B	B/B	B/B	B/B	B/B	A/A	B/B	A/A	B/B	B/B	B/B	B/B
mk0299	B/B	B/B	B/B	B/B	B/B	B/B	A/A	B/B	B/B	B/B	B/B	B/B	B/B	B/B	B/B	B/B	B/B	B/B	B/B	B/B	B/B	B/B	B/B	B/B	B/B	B/B	A/A	A/A	A/A	B/B	B/B	B/B	B/B	A/A	B/B	B/B	B/B	B/B	B/B	B/B	B/B	A/A	B/B	A/A	B/B	B/B	B/B	B/B	B/B
mk0300	B/B	B/B	B/B	B/B	B/B	B/B	A/A	B/B	B/B	B/B	B/B	B/B	B/B	B/B	B/B	B/B	B/B	B/B	B/B	B/B	B/B	B/B	A/A	B/B	A/A	B/B	B/B	A/A	A/A	B/B	B/B	B/B	B/B	A/A	B/B	B/B	B/B	B/B	B/B	B/B	B/B	A/A	A/A	A/A	B/B	B/B	B/B	B/B	B/B
mk0301	B/B	B/B	A/A	A/A	B/B	A/A	B/B	B/B	B/B	B/B	B/B	A/A	A/A	B/B	A/A	B/B	B/B	A/A	B/B	A/A	B/B	B/B	B/B	B/B	B/B	B/B	B/B	B/B	B/B	A/A	A/A	A/A	B/B	B/B	A/A	B/B	A/A	A/A	A/A	A/A	A/A	B/B	B/B	B/B	B/B	A/A	B/B	A/A	B/B
mk0302	A/A	A/A	A/A	A/A	A/A	A/A	A/A	A/A	A/A	A/A	A/A	A/A	A/A	A/A	A/A	A/A	A/A	A/A	B/B	A/A	B/B	A/A	B/B	A/A	B/B	A/A	A/A	A/A	A/A	A/A	A/A	A/A	B/B	A/A	A/A	A/A	A/A	A/A	A/A	A/A	A/A	A/A	B/B	A/A	B/B	A/A	A/A	A/A	A/A
mk0303	A/A	B/B	A/A	B/B	A/A	A/A	A/A	A/A	A/A	A/A	A/A	B/B	B/B	B/B	B/B	A/A	A/A	B/B	A/A	A/A	B/B	A/A	A/A	A/A	A/A	A/A	B/B	A/A	A/A	A/A	B/B	A/A	A/A	A/A	A/A	A/A	A/A	B/B	B/B	A/A	A/A	B/B	A/A	A/A	B/B	B/B	A/A	B/B	A/A
mk0304	B/B	A/A	B/B	A/A	B/B	B/B	B/B	B/B	B/B	B/B	B/B	A/A	B/B	A/A	A/A	B/B	B/B	A/A	B/B	B/B	A/A	B/B	B/B	B/B	B/B	B/B	A/A	B/B	B/B	B/B	A/A	B/B	B/B	B/B	B/B	B/B	B/B	A/A	A/A	B/B	B/B	A/A	B/B	B/B	A/A	A/A	B/B	A/A	B/B
mk0305	A/A	A/A	B/B	B/B	A/A	B/B	A/A	A/A	A/A	A/A	A/A	B/B	B/B	A/A	B/B	A/A	A/A	B/B	A/A	B/B	A/A	A/A	A/A	A/A	A/A	A/A	A/A	A/A	A/A	B/B	B/B	B/B	A/A	A/A	B/B	A/A	B/B	B/B	B/B	B/B	B/B	A/A	A/A	A/A	A/A	B/B	A/A	B/B	A/A
mk0306	B/B	A/A	B/B	A/A	B/B	B/B	B/B	B/B	B/B	B/B	B/B	A/A	A/A	A/A	A/A	B/B	B/B	A/A	B/B	B/B	A/A	B/B	B/B	B/B	B/B	B/B	A/A	B/B	B/B	B/B	A/A	B/B	B/B	B/B	B/B	B/B	B/B	A/A	A/A	B/B	B/B	A/A	B/B	B/B	A/A	A/A	B/B	A/A	B/B
mk0307	A/A	B/B	A/A	B/B	A/A	A/A	A/A	A/A	A/A	A/A	A/A	B/B	A/B	B/B	B/B	A/A	A/A	B/B	A/A	A/A	B/B	A/A	A/A	A/A	A/A	A/A	B/B	A/A	A/A	A/A	B/B	A/A	A/A	A/A	A/A	A/A	A/A	B/B	B/B	A/A	A/A	B/B	A/A	A/A	B/B	B/B	A/A	B/B	A/A
mk0308	B/B	A/A	B/B	A/A	B/B	B/B	B/B	B/B	B/B	B/B	B/B	A/A	A/B	A/A	A/A	B/B	B/B	A/A	B/B	B/B	A/A	B/B	B/B	B/B	B/B	B/B	A/A	B/B	B/B	B/B	A/A	B/B	B/B	B/B	B/B	B/B	B/B	A/A	A/A	B/B	B/B	A/A	B/B	B/B	A/A	A/A	B/B	A/A	B/B
mk0309	B/B	A/A	B/B	A/A	B/B	B/B	B/B	B/B	B/B	B/B	B/B	A/A	A/A	A/A	A/A	B/B	B/B	A/A	B/B	B/B	A/A	B/B	B/B	B/B	B/B	B/B	A/A	B/B	B/B	B/B	A/A	B/B	B/B	B/B	B/B	B/B	B/B	A/A	A/A	B/B	B/B	A/A	B/B	B/B	A/A	A/A	B/B	A/A	B/B
mk0310	A/A	B/B	A/A	B/B	A/A	A/A	A/A	A/A	A/A	A/A	A/A	B/B	B/B	B/B	B/B	A/A	A/A	B/B	A/A	A/A	B/B	A/A	A/A	A/A	A/A	A/A	B/B	A/A	A/A	A/A	B/B	A/A	A/A	A/A	A/A	A/A	A/A	B/B	B/B	A/A	A/A	B/B	A/A	A/A	B/B	B/B	A/A	B/B	A/A
mk0311	B/B	B/B	B/B	B/B	B/B	B/B	A/A	B/B	A/B	B/B	B/B	A/A	B/B	B/B	B/B	A/A	B/B	B/B	A/A	B/B	A/A	B/B	B/B	B/B	A/A	B/B	A/A	A/A	A/A	A/A	B/B	B/B	A/A	A/A	B/B	A/A	B/B	B/B	B/B	B/B	B/B	B/B	A/A	A/A	A/A	A/A	B/B	B/B	B/B
mk0312	A/A	A/A	A/A	B/B	A/A	B/B	A/A	A/A	A/A	A/A	A/A	A/A	B/B	A/A	B/B	A/A	A/A	B/B	A/A	A/A	A/A	A/A	A/A	A/A	A/A	A/A	A/A	A/A	A/A	A/A	B/B	B/B	A/A	A/A	B/B	A/A	B/B	B/B	B/B	B/B	B/B	A/A	A/A	A/A	A/A	A/A	A/A	A/A	A/A
mk0313	A/A	A/A	B/B	B/B	A/A	B/B	B/B	A/A	A/A	A/A	A/A	B/B	B/B	A/A	B/B	B/B	B/B	B/B	A/A	B/B	A/A	A/A	B/B	A/A	A/A	A/A	B/B	B/B	A/A	B/B	B/B	B/B	A/A	A/A	B/B	A/A	B/B	B/B	B/B	B/B	B/B	B/B	A/A	A/A	A/A	B/B	B/B	B/B	A/A
mk0314	B/B	B/B	A/A	B/B	B/B	B/B	A/A	B/B	B/B	B/B	B/B	B/B	B/B	B/B	A/A	A/A	A/A	B/B	A/A	B/B	B/B	B/B	A/A	B/B	A/A	B/B	A/A	A/A	B/B	A/A	B/B	B/B	B/B	B/B	B/B	B/B	B/B	B/B	B/B	B/B	B/B	A/A	B/B	B/B	B/B	B/B	A/A	A/A	B/B
mk0315	B/B	B/B	A/A	A/A	B/B	A/A	A/A	B/B	B/B	B/B	B/B	B/B	A/A	B/B	A/A	A/A	A/A	A/A	A/A	B/B	B/B	B/B	A/A	B/B	A/A	B/B	A/A	A/A	B/B	A/A	A/A	A/A	B/B	B/B	A/A	B/B	A/A	A/A	A/A	A/A	A/A	A/A	B/B	B/B	B/B	B/B	A/A	A/A	B/B
mk0316	A/A	A/A	B/B	B/B	B/B	B/B	B/B	B/B	A/A	A/A	A/A	B/B	B/B	A/A	A/A	B/B	B/B	B/B	B/B	B/B	A/A	A/A	A/A	B/B	B/B	A/A	B/B	B/B	A/A	B/B	B/B	B/B	A/A	A/A	B/B	A/A	B/B	B/B	B/B	B/B	B/B	B/B	A/A	A/A	A/A	B/B	B/B	B/B	A/A
mk0317	B/B	B/B	A/A	A/A	A/A	A/A	A/A	A/A	B/B	B/B	B/B	A/A	A/A	B/B	B/B	A/A	A/A	A/A	A/A	A/A	B/B	B/B	B/B	A/A	A/A	B/B	A/A	A/A	B/B	A/A	A/A	A/A	B/B	B/B	A/A	B/B	A/A	A/A	A/A	A/A	A/A	A/A	B/B	B/B	B/B	A/A	A/A	A/A	B/B
mk0318	A/A	A/A	B/B	B/B	B/B	B/B	B/B	B/B	A/A	A/A	A/A	B/B	B/B	A/A	B/B	B/B	B/B	B/B	B/B	B/B	A/A	A/A	B/B	B/B	B/B	A/A	B/B	B/B	A/A	B/B	B/B	B/B	A/A	A/A	B/B	A/A	B/B	B/B	B/B	B/B	B/B	B/B	A/A	A/A	A/A	B/B	B/B	B/B	A/A
mk0319	B/B	B/B	B/B	A/A	A/A	A/A	A/A	A/A	B/B	B/B	B/B	A/A	A/A	B/B	A/A	A/A	A/A	A/A	A/A	A/A	B/B	B/B	A/A	A/A	A/A	B/B	A/A	A/A	A/A	A/A	A/A	A/A	B/B	A/A	A/A	A/A	A/A	A/A	A/A	A/A	A/A	B/B	B/B	A/A	B/B	A/A	B/B	A/A	B/B
mk0320	B/B	B/B	B/B	A/A	A/A	A/A	A/A	B/B	A/A	B/B	B/B	A/A	A/A	B/B	A/A	A/A	B/B	A/A	A/A	A/A	A/A	B/B	A/A	A/A	A/A	B/B	A/A	B/B	A/A	A/A	B/B	A/A	B/B	A/A	A/A	B/B	A/A	A/A	A/A	A/A	A/A	A/A	A/A	A/A	A/A	A/A	A/A	B/B	A/A
mk0321	B/B	B/B	B/B	B/B	A/A	B/B	A/A	B/B	A/B	B/B	B/B	B/B	B/B	B/B	B/B	B/B	B/B	A/A	B/B	A/A	B/B	B/B	B/B	A/A	B/B	B/B	B/B	B/B	B/B	B/B	B/B	B/B	B/B	B/B	B/B	B/B	B/B	B/B	B/B	A/A	A/A	B/B	A/A	B/B	B/B	B/B	B/B	B/B	B/B
mk0322	A/A	A/A	A/A	A/A	B/B	A/A	B/B	B/B	A/A	A/A	A/A	B/B	A/A	B/B	A/A	A/A	A/A	B/B	A/A	B/B	A/A	A/A	A/A	B/B	A/A	A/A	A/A	B/B	A/A	A/A	A/A	A/A	A/A	A/A	A/A	A/A	A/A	A/A	A/A	B/B	B/B	A/A	B/B	A/A	A/A	A/A	A/A	A/A	A/A
mk0323	A/A	A/A	A/A	A/A	B/B	A/A	B/B	B/B	A/A	A/A	A/A	B/B	A/A	B/B	A/A	A/A	A/A	B/B	A/A	B/B	A/A	A/A	A/A	B/B	A/A	A/A	A/A	B/B	A/A	A/A	A/A	A/A	A/A	A/A	A/A	A/A	A/A	A/A	A/A	B/B	B/B	A/A	B/B	A/A	A/A	A/A	A/A	A/A	A/A
mk0324	B/B	B/B	A/B	B/B	A/A	B/B	A/A	A/A	B/B	B/B	B/B	A/A	B/B	A/A	B/B	B/B	B/B	A/A	B/B	A/A	B/B	B/B	B/B	A/A	B/B	B/B	B/B	A/A	B/B	B/B	B/B	B/B	B/B	B/B	B/B	B/B	B/B	B/B	B/B	A/A	A/A	B/B	A/A	B/B	B/B	B/B	B/B	B/B	B/B
mk0325	B/B	B/B	B/B	B/B	A/A	B/B	A/A	A/A	B/B	B/B	B/B	B/B	B/B	A/A	B/B	B/B	B/B	A/A	B/B	A/A	B/B	B/B	B/B	A/A	B/B	B/B	B/B	A/A	B/B	B/B	B/B	B/B	B/B	B/B	B/B	B/B	B/B	B/B	B/B	A/A	A/A	B/B	A/A	B/B	B/B	B/B	B/B	B/B	B/B
mk0326	A/B	A/A	B/B	B/B	B/B	B/B	A/A	B/B	A/B	B/B	B/B	B/B	A/A	B/B	B/B	A/A	A/A	A/A	B/B	A/A	B/B	A/A	B/B	B/B	A/A	A/A	B/B	B/B	B/B	A/A	A/A	A/A	B/B	B/B	A/A	A/A	B/B	B/B	B/B	A/A	A/A	B/B	B/B	B/B	B/B	A/A	B/B	B/B	B/B
mk0327	B/B	B/B	B/B	B/B	A/A	B/B	A/A	B/B	A/B	B/B	B/B	B/B	B/B	B/B	B/B	B/B	B/B	B/B	A/A	B/B	A/A	B/B	B/B	A/A	B/B	B/B	A/A	B/B	B/B	B/B	B/B	B/B	B/B	B/B	B/B	B/B	B/B	A/A	B/B	B/B	B/B	B/B	B/B	B/B	A/A	B/B	B/B	B/B	B/B
mk0328	B/B	B/B	B/B	B/B	B/B	B/B	B/B	B/B	B/B	B/B	B/B	A/A	B/B	B/B	B/B	B/B	B/B	B/B	A/A	B/B	B/B	B/B	B/B	B/B	B/B	B/B	B/B	B/B	A/A	B/B	B/B	B/B	B/B	B/B	B/B	B/B	B/B	B/B	B/B	B/B	B/B	A/A	B/B	B/B	B/B	B/B	A/A	B/B	B/B
mk0329	B/B	B/B	A/A	B/B	A/A	A/A	A/A	B/B	B/B	B/B	B/B	B/B	B/B	B/B	A/A	A/A	B/B	A/A	B/B	A/A	A/A	B/B	A/A	A/A	A/A	B/B	A/A	B/B	B/B	B/B	A/A	B/B	B/B	B/B	A/A	B/B	B/B	A/A	B/B	A/A	A/A	B/B	B/B	B/B	A/A	A/A	B/B	B/B	B/B
mk0330	A/A	A/A	B/B	A/A	B/B	B/B	B/B	A/A	A/A	A/A	A/A	A/A	A/A	A/A	B/B	B/B	A/A	B/B	A/A	B/B	B/B	A/A	B/B	B/B	B/B	A/A	B/B	A/A	A/A	A/A	B/B	A/A	A/A	A/A	B/B	A/A	A/A	B/B	A/A	B/B	B/B	A/A	A/A	A/A	B/B	B/B	A/A	A/A	A/A
mk0331	A/A	A/A	B/B	B/B	B/B	B/B	B/B	B/B	B/B	B/B	B/B	A/A	A/A	B/B	B/B	B/B	A/A	B/B	A/A	B/B	B/B	A/A	B/B	B/B	B/B	A/A	B/B	B/B	A/A	A/A	B/B	A/A	B/B	B/B	B/B	A/A	B/B	B/B	B/B	B/B	B/B	A/A	B/B	B/B	B/B	B/B	A/A	B/B	B/B
mk0332	B/B	B/B	A/A	B/B	B/B	A/A	B/B	B/B	A/B	A/A	A/A	B/B	A/A	B/B	A/A	A/A	B/B	A/A	B/B	A/A	B/B	B/B	A/A	B/B	A/A	B/B	B/B	B/B	B/B	B/B	A/A	A/A	B/B	B/B	A/A	B/B	B/B	B/B	B/B	A/A	A/A	A/A	B/B	B/B	B/B	A/A	A/A	B/B	A/A
mk0333	A/A	A/A	B/B	A/A	A/A	B/B	A/A	A/A	B/B	B/B	B/B	B/B	B/B	A/A	B/B	B/B	A/A	B/B	A/A	B/B	A/A	A/A	B/B	A/A	B/B	A/A	A/A	A/A	A/A	A/A	B/B	B/B	A/A	A/A	B/B	A/A	A/A	A/A	A/A	B/B	B/B	B/B	A/A	A/A	A/A	B/B	B/B	A/A	B/B
mk0334	A/B	A/A	A/A	A/A	A/A	A/A	A/A	A/A	A/A	A/A	A/A	B/B	B/B	A/A	A/A	A/A	A/A	A/A	A/A	A/A	A/A	A/A	A/A	A/A	A/A	A/A	A/A	A/A	A/A	A/A	A/A	B/B	A/A	A/A	A/A	A/A	A/A	A/A	A/A	A/A	A/A	B/B	A/A	A/A	A/A	A/A	B/B	A/A	A/A
mk0335	B/B	B/B	B/B	B/B	B/B	B/B	B/B	A/A	B/B	B/B	B/B	A/A	A/A	B/B	B/B	B/B	B/B	B/B	B/B	B/B	B/B	B/B	B/B	B/B	B/B	B/B	B/B	A/A	B/B	B/B	B/B	A/A	B/B	B/B	B/B	B/B	B/B	B/B	B/B	B/B	B/B	A/A	B/B	A/A	B/B	B/B	A/A	B/B	B/B
mk0336	B/B	B/B	B/B	B/B	B/B	B/B	B/B	B/B	A/A	A/A	A/A	A/B	A/A	A/A	B/B	A/A	B/B	B/B	B/B	B/B	A/A	B/B	B/B	B/B	A/A	B/B	B/B	B/B	B/B	B/B	A/A	A/A	B/B	B/B	A/A	B/B	B/B	A/A	B/B	B/B	B/B	A/A	B/B	B/B	A/A	A/A	A/A	B/B	A/A
mk0337	B/B	B/B	B/B	B/B	B/B	B/B	B/B	B/B	A/A	A/A	A/A	B/B	A/A	A/A	B/B	A/A	B/B	B/B	B/B	B/B	A/A	B/B	B/B	B/B	A/A	B/B	B/B	B/B	B/B	B/B	A/A	A/A	B/B	B/B	A/A	B/B	B/B	A/A	B/B	B/B	B/B	A/A	B/B	B/B	A/A	A/A	A/A	B/B	A/A
mk0338	B/B	B/B	B/B	B/B	B/B	B/B	B/B	B/B	A/A	A/A	A/A	A/A	A/A	A/A	B/B	A/A	B/B	B/B	B/B	B/B	A/A	B/B	B/B	B/B	A/A	B/B	B/B	B/B	B/B	B/B	A/A	A/A	B/B	B/B	A/A	B/B	B/B	A/A	B/B	A/A	A/A	A/A	B/B	B/B	A/A	A/A	A/A	B/B	A/A
mk0339	B/B	B/B	B/B	B/B	B/B	B/B	B/B	B/B	A/A	A/A	A/A	A/A	A/A	A/A	B/B	A/A	B/B	B/B	B/B	B/B	A/A	B/B	B/B	B/B	A/A	B/B	B/B	B/B	B/B	B/B	A/A	A/A	B/B	B/B	A/A	B/B	B/B	A/A	B/B	A/A	A/A	A/A	B/B	B/B	A/A	A/A	A/A	B/B	A/A
mk0340	B/B	B/B	B/B	B/B	B/B	B/B	B/B	B/B	A/A	A/A	A/A	B/B	B/B	A/A	B/B	A/A	B/B	B/B	B/B	B/B	B/B	B/B	B/B	B/B	A/A	B/B	B/B	B/B	B/B	B/B	A/A	B/B	B/B	B/B	A/A	B/B	B/B	B/B	B/B	B/B	B/B	B/B	B/B	B/B	B/B	A/A	B/B	B/B	A/A
mk0341	A/A	A/A	A/A	A/A	A/A	A/A	A/A	A/A	B/B	B/B	B/B	A/A	A/A	B/B	A/A	B/B	A/A	A/A	A/A	A/A	B/B	A/A	A/A	A/A	B/B	A/A	A/A	A/A	A/A	A/A	B/B	A/A	A/A	A/A	B/B	A/A	A/A	B/B	A/A	A/A	A/A	A/A	A/A	A/A	B/B	B/B	A/A	A/A	B/B
mk0342	A/A	A/A	B/B	A/A	A/A	A/A	A/A	B/B	B/B	B/B	B/B	B/B	A/A	B/B	A/A	B/B	A/A	B/B	A/A	B/B	B/B	A/A	B/B	A/A	B/B	A/A	A/A	B/B	A/A	A/A	B/B	A/A	A/A	A/A	B/B	A/A	A/A	B/B	A/A	A/A	A/A	A/A	A/A	A/A	B/B	B/B	A/A	A/A	B/B
mk0343	B/B	B/B	B/B	B/B	A/B	B/B	A/A	B/B	B/B	B/B	B/B	B/B	B/B	B/B	B/B	B/B	B/B	B/B	A/A	B/B	B/B	B/B	B/B	B/B	B/B	B/B	A/A	B/B	B/B	B/B	B/B	B/B	A/A	A/A	B/B	B/B	A/A	B/B	A/A	B/B	B/B	B/B	A/A	B/B	B/B	B/B	B/B	A/A	B/B
mk0344	A/A	A/A	A/A	A/A	A/A	A/A	A/A	A/A	A/A	A/A	A/A	A/A	B/B	A/A	A/A	A/A	A/A	A/A	A/A	A/A	A/A	A/A	A/A	A/A	A/A	A/A	A/A	A/A	A/A	A/A	A/A	B/B	A/A	A/A	A/A	A/A	A/A	A/A	A/A	B/B	B/B	B/B	A/A	A/A	A/A	A/A	B/B	A/A	A/A
mk0345	B/B	B/B	B/B	B/B	B/B	B/B	B/B	A/A	B/B	B/B	B/B	B/B	A/A	B/B	B/B	B/B	B/B	B/B	B/B	B/B	B/B	B/B	B/B	B/B	B/B	B/B	B/B	A/A	B/B	B/B	B/B	A/A	B/B	B/B	B/B	B/B	B/B	B/B	B/B	A/A	A/A	A/A	B/B	B/B	B/B	B/B	A/A	B/B	B/B
mk0346	A/B	B/B	B/B	B/B	B/B	B/B	B/B	A/A	B/B	B/B	B/B	B/B	A/A	B/B	B/B	B/B	B/B	B/B	B/B	B/B	B/B	B/B	B/B	B/B	B/B	B/B	B/B	A/A	B/B	B/B	B/B	A/A	B/B	B/B	B/B	B/B	B/B	B/B	B/B	A/A	A/A	A/A	B/B	B/B	B/B	B/B	A/A	B/B	B/B
mk0347	A/A	A/A	A/A	A/A	A/A	A/A	A/A	B/B	A/A	A/A	A/A	A/A	B/B	A/A	A/A	A/A	A/A	A/A	A/A	A/A	A/A	A/A	A/A	A/A	A/A	A/A	A/A	B/B	A/A	A/A	A/A	B/B	A/A	A/A	A/A	A/A	A/A	A/A	A/A	B/B	B/B	B/B	A/A	A/A	A/A	A/A	B/B	A/A	A/A
mk0348	B/B	B/B	B/B	B/B	B/B	B/B	B/B	B/B	B/B	B/B	B/B	B/B	A/A	B/B	B/B	B/B	B/B	B/B	B/B	B/B	B/B	B/B	B/B	B/B	B/B	B/B	B/B	B/B	B/B	B/B	B/B	A/A	B/B	B/B	B/B	B/B	B/B	B/B	B/B	A/A	A/A	A/A	B/B	B/B	B/B	B/B	A/A	B/B	B/B
mk0349	A/A	A/A	A/A	A/A	A/A	A/A	A/A	A/A	A/A	A/A	A/A	A/A	B/B	A/A	A/A	A/A	A/A	A/A	A/A	A/A	A/A	A/A	A/A	A/A	A/A	A/A	A/A	A/A	A/A	A/A	A/A	B/B	A/A	A/A	A/A	A/A	A/A	A/A	A/A	B/B	B/B	B/B	A/A	A/A	A/A	A/A	B/B	A/A	A/A
mk0350	A/A	A/A	A/A	A/A	A/A	A/A	A/A	A/A	A/A	A/A	A/A	A/A	B/B	A/A	A/A	A/A	A/A	A/A	A/A	A/A	A/A	A/A	A/A	A/A	A/A	A/A	A/A	A/A	A/A	A/A	A/A	B/B	A/A	A/A	A/A	A/A	A/A	A/A	A/A	B/B	B/B	B/B	A/A	A/A	A/A	A/A	B/B	A/A	A/A
mk0351	B/B	B/B	B/B	B/B	B/B	B/B	B/B	B/B	B/B	B/B	B/B	B/B	A/A	B/B	B/B	B/B	B/B	B/B	B/B	B/B	B/B	B/B	B/B	B/B	B/B	B/B	B/B	B/B	B/B	B/B	B/B	A/A	B/B	B/B	B/B	B/B	B/B	B/B	B/B	A/A	A/A	A/A	B/B	B/B	B/B	B/B	A/A	B/B	B/B
mk0352	B/B	B/B	A/A	B/B	A/B	A/A	A/A	A/A	A/A	A/A	A/A	A/A	B/B	A/A	A/A	A/A	B/B	A/A	A/A	A/A	A/A	B/B	A/A	B/B	A/A	B/B	A/A	A/A	A/A	B/B	A/A	B/B	A/A	A/A	A/A	B/B	A/A	A/A	A/A	B/B	B/B	B/B	A/A	A/A	A/A	A/A	B/B	A/A	A/A
mk0353	B/B	B/B	B/B	B/B	B/B	B/B	B/B	B/B	B/B	B/B	B/B	B/B	A/A	B/B	B/B	B/B	B/B	B/B	B/B	B/B	B/B	B/B	B/B	B/B	B/B	B/B	B/B	B/B	B/B	B/B	B/B	A/A	B/B	B/B	B/B	B/B	B/B	B/B	B/B	A/A	A/A	A/A	B/B	B/B	B/B	B/B	A/A	B/B	B/B
mk0354	A/A	A/A	B/B	A/A	A/A	B/B	B/B	B/B	B/B	B/B	B/B	B/B	A/A	B/B	B/B	B/B	A/A	B/B	B/B	B/B	B/B	A/A	B/B	A/A	B/B	A/A	B/B	B/B	B/B	A/A	B/B	A/A	B/B	B/B	B/B	A/A	B/B	B/B	B/B	A/A	A/A	A/A	B/B	B/B	B/B	B/B	A/A	B/B	B/B
mk0355	B/B	B/B	A/A	B/B	B/B	A/A	A/A	B/B	A/A	A/A	A/A	A/A	A/A	A/A	A/A	A/A	B/B	A/A	A/A	A/A	A/A	B/B	A/A	B/B	A/A	B/B	A/A	B/B	A/A	B/B	A/A	A/A	A/A	A/A	A/A	B/B	A/A	A/A	A/A	A/A	A/A	A/A	A/A	A/A	A/A	A/A	A/A	A/A	A/A
mk0356	B/B	B/B	A/A	B/B	B/B	A/A	A/A	A/A	A/A	A/A	A/A	A/A	B/B	A/A	A/A	A/A	B/B	A/A	A/A	A/A	A/A	B/B	A/A	B/B	A/A	B/B	A/A	A/A	A/A	B/B	A/A	B/B	A/A	A/A	A/A	B/B	A/A	A/A	A/A	B/B	B/B	B/B	A/A	A/A	A/A	A/A	B/B	A/A	A/A
mk0357	A/B	B/B	A/A	B/B	A/B	A/A	A/A	A/A	A/A	A/A	A/A	A/A	A/A	A/A	A/A	A/A	B/B	A/A	A/A	A/A	A/A	B/B	A/A	B/B	A/A	B/B	A/A	A/A	A/A	B/B	A/A	A/A	A/A	A/A	A/A	B/B	A/A	A/A	A/A	A/A	A/A	A/A	A/A	A/A	A/A	A/A	A/A	A/A	A/A
mk0358	B/B	B/B	B/B	B/B	B/B	B/B	B/B	B/B	B/B	B/B	B/B	B/B	A/A	B/B	B/B	B/B	B/B	B/B	B/B	B/B	B/B	B/B	B/B	B/B	B/B	B/B	B/B	B/B	B/B	B/B	B/B	A/A	B/B	B/B	B/B	B/B	B/B	B/B	B/B	A/A	A/A	A/A	B/B	B/B	B/B	B/B	A/A	B/B	B/B
mk0359	A/A	A/A	B/B	A/A	A/A	B/B	B/B	B/B	B/B	B/B	B/B	B/B	A/A	B/B	B/B	B/B	A/A	B/B	B/B	B/B	B/B	A/A	B/B	A/A	B/B	A/A	B/B	B/B	B/B	A/A	B/B	A/A	B/B	B/B	B/B	A/A	B/B	B/B	B/B	A/A	A/A	A/A	B/B	B/B	B/B	B/B	A/A	B/B	B/B
mk0360	B/B	B/B	B/B	B/B	B/B	B/B	B/B	B/B	B/B	B/B	B/B	B/B	A/A	B/B	B/B	B/B	B/B	B/B	B/B	B/B	B/B	B/B	B/B	B/B	B/B	B/B	B/B	B/B	B/B	B/B	B/B	A/A	B/B	B/B	B/B	B/B	B/B	B/B	B/B	A/A	A/A	A/A	B/B	B/B	B/B	B/B	A/A	B/B	B/B
mk0361	B/B	B/B	B/B	B/B	B/B	B/B	B/B	B/B	B/B	B/B	B/B	B/B	A/A	B/B	B/B	B/B	B/B	B/B	B/B	B/B	B/B	B/B	B/B	B/B	B/B	B/B	B/B	B/B	B/B	B/B	B/B	A/A	B/B	B/B	B/B	B/B	B/B	B/B	B/B	A/A	A/A	A/A	B/B	B/B	B/B	B/B	A/A	B/B	B/B
mk0362	A/B	A/A	A/A	A/A	A/A	A/A	A/A	A/A	A/A	A/A	A/A	A/A	B/B	A/A	A/A	A/A	A/A	A/A	A/A	A/A	A/A	A/A	A/A	A/A	A/A	A/A	A/A	A/A	A/A	A/A	A/A	B/B	A/A	A/A	A/A	A/A	A/A	A/A	A/A	B/B	B/B	B/B	A/A	A/A	A/A	A/A	B/B	A/A	A/A
mk0363	A/A	A/A	A/A	A/A	A/A	A/A	A/A	A/A	A/A	A/A	A/A	A/A	B/B	A/A	A/A	A/A	A/A	A/A	A/A	A/A	A/A	A/A	A/A	A/A	A/A	A/A	A/A	A/A	A/A	A/A	A/A	B/B	A/A	A/A	A/A	A/A	A/A	A/A	A/A	B/B	B/B	B/B	A/A	A/A	A/A	A/A	B/B	A/A	A/A
mk0364	A/A	A/A	A/A	A/A	A/A	A/A	A/A	A/A	A/A	A/A	A/A	A/A	A/A	A/A	A/A	A/A	A/A	A/A	A/A	A/A	A/A	A/A	A/A	A/A	A/A	A/A	A/A	A/A	A/A	A/A	A/A	A/A	A/A	A/A	A/A	A/A	A/A	A/A	A/A	B/B	B/B	B/B	A/A	A/A	A/A	A/A	B/B	A/A	A/A
mk0365	A/A	A/A	A/A	A/A	A/A	A/A	A/A	A/A	A/A	A/A	A/A	A/A	B/B	A/A	A/A	A/A	A/A	A/A	A/A	A/A	A/A	A/A	A/A	A/A	A/A	A/A	A/A	A/A	A/A	A/A	A/A	B/B	A/A	A/A	A/A	A/A	A/A	A/A	A/A	B/B	B/B	B/B	A/A	A/A	A/A	A/A	B/B	A/A	A/A
mk0366	B/B	B/B	B/B	B/B	B/B	B/B	B/B	B/B	B/B	B/B	B/B	B/B	A/A	B/B	B/B	B/B	B/B	B/B	B/B	B/B	B/B	B/B	B/B	B/B	B/B	B/B	B/B	B/B	B/B	B/B	B/B	A/A	B/B	B/B	B/B	B/B	B/B	B/B	B/B	A/A	A/A	A/A	B/B	B/B	B/B	B/B	A/A	B/B	B/B
mk0367	B/B	B/B	A/A	B/B	A/A	A/A	A/A	A/A	A/A	A/A	A/A	A/A	A/A	A/A	A/A	A/A	B/B	A/A	A/A	A/A	A/A	B/B	A/A	A/A	A/A	B/B	A/A	A/A	A/A	B/B	A/A	A/A	A/A	A/A	A/A	B/B	A/A	A/A	A/A	A/A	A/A	A/A	A/A	A/A	A/A	A/A	A/A	A/A	A/A
mk0368	A/A	A/A	A/A	A/A	A/A	A/A	A/A	A/A	A/A	A/A	A/A	A/A	B/B	A/A	A/A	A/A	A/A	A/A	A/A	A/A	A/A	A/A	A/A	A/A	A/A	A/A	A/A	A/A	A/A	A/A	A/A	B/B	A/A	A/A	A/A	A/A	A/A	A/A	A/A	B/B	B/B	B/B	A/A	A/A	A/A	A/A	B/B	A/A	A/A
mk0369	B/B	B/B	B/B	B/B	B/B	B/B	B/B	B/B	B/B	B/B	B/B	B/B	A/A	B/B	B/B	B/B	B/B	B/B	B/B	B/B	B/B	B/B	B/B	B/B	B/B	B/B	B/B	B/B	B/B	B/B	B/B	A/A	B/B	B/B	B/B	B/B	B/B	B/B	B/B	A/A	A/A	A/A	B/B	B/B	B/B	B/B	A/A	B/B	B/B
mk0370	B/B	B/B	B/B	B/B	B/B	B/B	B/B	B/B	B/B	B/B	B/B	B/B	A/A	B/B	B/B	B/B	B/B	B/B	B/B	B/B	B/B	B/B	B/B	B/B	B/B	B/B	B/B	B/B	B/B	B/B	B/B	A/A	B/B	B/B	B/B	B/B	B/B	B/B	B/B	A/A	A/A	A/A	B/B	B/B	B/B	B/B	A/A	B/B	B/B
mk0371	A/A	A/A	A/A	A/A	A/A	A/A	A/A	A/A	A/A	A/A	A/A	A/A	B/B	A/A	A/A	A/A	A/A	A/A	A/A	A/A	A/A	A/A	A/A	A/A	A/A	A/A	A/A	A/A	A/A	A/A	A/A	B/B	A/A	A/A	A/A	A/A	A/A	A/A	A/A	B/B	B/B	B/B	A/A	A/A	A/A	A/A	B/B	A/A	A/A
mk0372	A/A	A/A	A/A	A/A	A/A	A/A	A/A	A/A	A/A	A/A	A/A	A/A	B/B	A/A	A/A	A/A	A/A	A/A	A/A	A/A	A/A	A/A	A/A	A/A	A/A	A/A	A/A	A/A	A/A	A/A	A/A	B/B	A/A	A/A	A/A	A/A	A/A	A/A	A/A	B/B	B/B	B/B	A/A	A/A	A/A	A/A	B/B	A/A	A/A
mk0373	A/A	A/A	B/B	A/A	B/B	B/B	B/B	B/B	B/B	B/B	B/B	B/B	A/A	B/B	B/B	B/B	A/A	B/B	B/B	B/B	B/B	A/A	B/B	B/B	B/B	A/A	B/B	B/B	B/B	A/A	B/B	A/A	B/B	B/B	B/B	A/A	B/B	B/B	B/B	A/A	A/A	A/A	B/B	B/B	B/B	B/B	A/A	B/B	B/B
mk0374	B/B	B/B	A/A	B/B	A/A	A/A	A/A	A/A	A/A	A/A	A/A	A/A	B/B	A/A	A/A	A/A	B/B	A/A	A/A	A/A	A/A	B/B	A/A	A/A	A/A	B/B	A/A	A/A	A/A	B/B	A/A	B/B	A/A	A/A	A/A	B/B	A/A	A/A	A/A	B/B	B/B	B/B	A/A	A/A	A/A	A/A	B/B	A/A	A/A
mk0375	A/A	A/A	A/B	A/A	A/B	B/B	B/B	B/B	B/B	B/B	B/B	B/B	A/A	A/A	B/B	B/B	A/A	B/B	B/B	B/B	B/B	A/A	B/B	B/B	B/B	A/A	B/B	B/B	A/A	A/A	B/B	A/A	B/B	B/B	B/B	A/A	B/B	B/B	B/B	B/B	B/B	B/B	B/B	B/B	A/A	B/B	B/B	B/B	B/B
mk0376	B/B	B/B	A/A	B/B	A/B	A/A	A/A	A/A	A/A	A/A	A/A	A/A	B/B	B/B	A/A	A/A	B/B	A/A	A/A	A/A	A/A	B/B	A/A	A/A	A/A	B/B	A/A	A/A	B/B	B/B	A/A	B/B	A/A	A/A	A/A	B/B	A/A	A/A	A/A	A/A	A/A	A/A	A/A	A/A	B/B	A/A	A/A	A/A	A/A
mk0377	A/B	A/A	A/B	A/A	A/B	B/B	B/B	B/B	B/B	B/B	B/B	B/B	A/A	A/A	B/B	B/B	A/A	B/B	B/B	B/B	B/B	A/A	B/B	B/B	B/B	A/A	B/B	B/B	A/A	A/A	B/B	A/A	B/B	B/B	B/B	A/A	B/B	B/B	B/B	B/B	B/B	B/B	B/B	B/B	A/A	B/B	B/B	B/B	B/B
mk0378	B/B	B/B	A/A	B/B	A/A	A/A	A/A	A/A	A/A	A/A	A/A	A/A	B/B	A/A	A/A	A/A	B/B	A/A	A/A	A/A	A/A	B/B	A/A	A/A	A/A	B/B	A/A	A/A	A/A	B/B	A/A	B/B	A/A	A/A	A/A	B/B	A/A	A/A	A/A	B/B	B/B	B/B	A/A	A/A	A/A	A/A	B/B	A/A	A/A
mk0379	B/B	B/B	B/B	B/B	B/B	B/B	B/B	B/B	B/B	B/B	B/B	B/B	A/A	B/B	B/B	B/B	B/B	B/B	B/B	B/B	B/B	B/B	B/B	B/B	B/B	B/B	B/B	B/B	B/B	B/B	B/B	A/A	B/B	B/B	B/B	B/B	B/B	B/B	B/B	A/A	A/A	A/A	B/B	B/B	B/B	B/B	A/A	B/B	B/B
mk0380	B/B	B/B	A/A	B/B	A/A	A/A	A/A	A/A	A/A	A/A	A/A	A/A	B/B	A/A	A/A	A/A	B/B	A/A	A/A	A/A	A/A	B/B	A/A	A/A	A/A	B/B	A/A	A/A	A/A	B/B	A/A	B/B	A/A	A/A	A/A	B/B	A/A	A/A	A/A	B/B	B/B	B/B	A/A	A/A	A/A	A/A	B/B	A/A	A/A
mk0381	B/B	B/B	B/B	B/B	B/B	B/B	B/B	B/B	B/B	B/B	B/B	B/B	B/B	B/B	B/B	B/B	B/B	B/B	B/B	B/B	B/B	B/B	B/B	B/B	B/B	B/B	B/B	B/B	B/B	B/B	B/B	B/B	B/B	B/B	B/B	B/B	B/B	B/B	B/B	A/A	A/A	A/A	B/B	B/B	B/B	B/B	A/A	B/B	B/B
mk0382	A/A	A/A	B/B	A/A	B/B	B/B	B/B	B/B	B/B	B/B	B/B	B/B	B/B	B/B	B/B	B/B	A/A	B/B	B/B	B/B	B/B	A/A	B/B	B/B	B/B	A/A	B/B	B/B	B/B	A/A	B/B	B/B	B/B	B/B	B/B	A/A	B/B	B/B	B/B	A/A	A/A	A/A	B/B	B/B	B/B	B/B	A/A	B/B	B/B
mk0383	B/B	B/B	A/A	B/B	A/A	A/A	A/A	A/A	A/A	A/A	A/A	A/A	A/A	A/A	A/A	A/A	B/B	A/A	A/A	A/A	A/A	B/B	A/A	A/A	A/A	B/B	A/A	A/A	A/A	B/B	A/A	A/A	A/A	A/A	A/A	B/B	A/A	A/A	A/A	B/B	B/B	B/B	A/A	A/A	A/A	A/A	B/B	A/A	A/A
mk0384	A/B	B/B	A/B	B/B	A/B	A/A	A/A	A/A	A/A	A/A	A/A	A/A	A/A	A/A	A/A	A/A	B/B	A/A	A/A	A/A	A/A	B/B	A/A	A/A	A/A	B/B	A/A	A/A	A/A	B/B	A/A	A/A	A/A	A/A	A/A	B/B	A/A	A/A	A/A	B/B	B/B	B/B	A/A	A/A	A/A	A/A	B/B	A/A	A/A
mk0385	A/B	A/A	A/B	A/A	A/B	B/B	B/B	B/B	B/B	B/B	B/B	B/B	A/A	B/B	B/B	B/B	A/A	B/B	B/B	B/B	B/B	A/A	B/B	B/B	B/B	A/A	B/B	B/B	B/B	A/A	B/B	A/A	B/B	B/B	B/B	A/A	B/B	B/B	B/B	A/A	A/A	A/A	B/B	B/B	B/B	B/B	A/A	B/B	B/B
mk0386	A/B	B/B	A/B	B/B	A/B	A/A	A/A	A/A	A/A	A/A	A/A	A/A	A/A	A/A	A/A	A/A	B/B	A/A	A/A	A/A	A/A	B/B	A/A	A/A	A/A	B/B	A/A	A/A	A/A	B/B	A/A	A/A	A/A	A/A	A/A	B/B	A/A	A/A	A/A	B/B	B/B	B/B	A/A	A/A	A/A	A/A	B/B	A/A	A/A
mk0387	B/B	B/B	A/A	B/B	A/A	A/A	A/A	B/B	B/B	B/B	B/B	A/A	B/B	B/B	A/A	A/A	B/B	A/A	A/A	A/A	A/A	B/B	A/A	A/A	A/A	B/B	A/A	B/B	A/A	B/B	A/A	B/B	B/B	B/B	A/A	B/B	B/B	A/A	B/B	A/A	A/A	A/A	B/B	B/B	A/A	A/A	A/A	B/B	B/B
mk0388	B/B	B/B	A/A	B/B	A/A	A/A	A/A	B/B	B/B	B/B	B/B	B/B	B/B	B/B	A/A	A/A	B/B	A/A	A/A	A/A	A/A	B/B	A/A	A/A	A/A	B/B	A/A	B/B	A/A	B/B	A/A	B/B	B/B	B/B	A/A	B/B	B/B	A/A	B/B	A/A	A/A	A/A	B/B	B/B	A/A	A/A	A/A	B/B	B/B
mk0389	B/B	B/B	A/A	B/B	A/A	A/A	A/A	B/B	B/B	B/B	B/B	B/B	B/B	B/B	A/A	A/A	B/B	A/A	A/A	A/A	A/A	B/B	A/A	A/A	A/A	B/B	A/A	B/B	A/A	B/B	A/A	B/B	B/B	B/B	A/A	B/B	B/B	A/A	B/B	A/A	A/A	A/A	B/B	B/B	A/A	A/A	A/A	B/B	B/B
mk0390	A/B	A/A	A/B	A/A	A/B	B/B	B/B	B/B	B/B	B/B	B/B	B/B	A/A	B/B	B/B	B/B	A/A	B/B	B/B	B/B	B/B	A/A	B/B	B/B	B/B	A/A	B/B	B/B	B/B	A/A	B/B	A/A	B/B	B/B	B/B	A/A	B/B	B/B	B/B	A/A	A/A	A/A	B/B	B/B	B/B	B/B	A/A	B/B	B/B
mk0391	B/B	B/B	A/A	B/B	A/A	A/A	B/B	A/A	A/A	A/A	A/A	A/A	A/A	B/B	A/A	A/A	B/B	A/A	A/A	A/A	A/A	B/B	A/A	A/A	A/A	B/B	B/B	A/A	B/B	B/B	A/A	A/A	A/A	A/A	A/A	B/B	A/A	A/A	A/A	A/A	A/A	A/A	A/A	A/A	B/B	A/A	A/A	A/A	A/A
mk0392	B/B	B/B	B/B	B/B	B/B	A/A	B/B	A/A	B/B	B/B	B/B	B/B	B/B	B/B	A/A	A/A	B/B	A/A	A/A	A/A	A/A	B/B	A/A	A/A	A/A	B/B	B/B	A/A	B/B	B/B	B/B	B/B	A/A	A/A	B/B	B/B	A/A	A/A	A/A	A/A	A/A	A/A	A/A	A/A	B/B	B/B	A/A	A/A	B/B
mk0393	A/B	B/B	A/A	B/B	A/B	A/A	B/B	A/A	B/B	B/B	B/B	A/A	A/A	B/B	A/A	A/A	B/B	A/A	A/A	A/A	A/A	B/B	A/A	A/A	A/A	B/B	B/B	A/A	B/B	B/B	B/B	A/A	A/A	A/A	B/B	B/B	A/A	A/A	A/A	A/A	A/A	A/A	A/A	A/A	B/B	A/A	A/A	A/A	B/B
mk0394	A/A	A/A	A/A	A/A	A/A	B/B	A/A	B/B	A/A	A/A	A/A	A/A	A/A	A/A	B/B	B/B	A/A	B/B	B/B	B/B	B/B	A/A	B/B	B/B	B/B	A/A	A/A	B/B	A/A	A/A	A/A	A/A	B/B	B/B	A/A	A/A	B/B	B/B	B/B	B/B	B/B	B/B	B/B	B/B	A/A	A/A	B/B	B/B	A/A
mk0395	A/A	A/A	A/A	A/A	A/A	B/B	A/A	B/B	A/A	A/A	A/A	A/A	A/A	A/A	B/B	B/B	A/A	B/B	B/B	B/B	B/B	A/A	B/B	B/B	B/B	A/A	A/A	B/B	A/A	A/A	A/A	A/A	B/B	B/B	A/A	A/A	B/B	B/B	B/B	B/B	B/B	B/B	B/B	B/B	A/A	A/A	B/B	B/B	A/A
mk0396	A/B	A/A	A/B	A/A	B/B	B/B	A/A	B/B	A/A	A/A	A/A	A/A	A/A	A/A	B/B	B/B	A/A	B/B	B/B	B/B	B/B	A/A	B/B	B/B	B/B	A/A	A/A	B/B	A/A	A/A	A/A	A/A	B/B	B/B	A/A	A/A	B/B	B/B	B/B	B/B	B/B	B/B	B/B	B/B	A/A	A/A	B/B	B/B	A/A
mk0397	A/A	A/A	A/B	A/A	A/B	B/B	A/A	B/B	A/B	A/A	A/A	A/A	A/A	A/A	B/B	B/B	A/A	B/B	B/B	B/B	B/B	A/A	B/B	B/B	B/B	A/A	A/A	B/B	A/A	A/A	A/A	A/A	B/B	B/B	A/A	A/A	B/B	B/B	B/B	B/B	B/B	B/B	B/B	B/B	A/A	A/A	B/B	B/B	A/A
mk0398	A/A	A/A	B/B	A/A	B/B	B/B	A/A	B/B	A/A	A/A	A/A	B/B	B/B	A/A	B/B	B/B	A/A	B/B	B/B	B/B	B/B	A/A	B/B	B/B	B/B	A/A	A/A	B/B	A/A	A/A	A/A	B/B	B/B	B/B	A/A	A/A	B/B	B/B	B/B	B/B	B/B	B/B	B/B	B/B	A/A	B/B	B/B	B/B	A/A
mk0399	A/A	A/A	B/B	A/A	A/B	B/B	A/A	B/B	A/A	A/A	A/A	B/B	A/A	A/A	B/B	B/B	A/A	B/B	B/B	B/B	B/B	A/A	B/B	B/B	B/B	A/A	A/A	B/B	A/A	A/A	A/A	A/A	B/B	B/B	A/A	A/A	B/B	B/B	B/B	B/B	B/B	B/B	B/B	B/B	A/A	B/B	B/B	B/B	A/A
mk0400	B/B	B/B	A/A	B/B	A/B	A/A	B/B	A/A	B/B	B/B	B/B	A/A	B/B	B/B	A/A	A/A	B/B	A/A	A/A	A/A	A/A	B/B	A/A	A/A	A/A	B/B	B/B	A/A	B/B	B/B	B/B	B/B	A/A	A/A	B/B	B/B	A/A	A/A	A/A	A/A	A/A	A/A	A/A	A/A	B/B	A/A	A/A	A/A	B/B
mk0401	B/B	B/B	A/B	B/B	A/B	A/A	B/B	A/A	B/B	B/B	B/B	B/B	B/B	B/B	A/A	A/A	B/B	A/A	A/A	A/A	A/A	B/B	A/A	A/A	A/A	B/B	B/B	A/A	B/B	B/B	B/B	B/B	A/A	A/A	B/B	B/B	A/A	A/A	A/A	A/A	A/A	A/A	A/A	A/A	B/B	B/B	A/A	A/A	B/B
mk0402	A/B	A/A	B/B	A/A	A/B	B/B	A/A	B/B	A/A	A/A	A/A	B/B	B/B	A/A	B/B	B/B	A/A	B/B	B/B	B/B	B/B	A/A	B/B	B/B	B/B	A/A	A/A	B/B	A/A	A/A	A/A	B/B	B/B	B/B	A/A	A/A	B/B	B/B	B/B	B/B	B/B	B/B	B/B	B/B	A/A	B/B	B/B	B/B	A/A
mk0403	B/B	B/B	A/A	B/B	A/A	A/A	B/B	A/A	B/B	B/B	B/B	A/A	A/A	B/B	A/A	A/A	B/B	A/A	A/A	A/A	A/A	B/B	A/A	A/A	A/A	B/B	B/B	A/A	B/B	B/B	B/B	A/A	A/A	A/A	B/B	B/B	A/A	A/A	A/A	A/A	A/A	A/A	A/A	A/A	B/B	A/A	A/A	A/A	B/B
mk0404	A/A	A/A	B/B	A/A	B/B	B/B	A/A	B/B	B/B	B/B	B/B	B/B	B/B	A/A	B/B	B/B	A/A	B/B	B/B	B/B	B/B	A/A	B/B	B/B	A/A	A/A	A/A	B/B	A/A	A/A	B/B	B/B	B/B	B/B	B/B	A/A	B/B	B/B	B/B	B/B	B/B	B/B	B/B	B/B	A/A	B/B	B/B	B/B	B/B
mk0405	B/B	B/B	A/A	B/B	A/A	A/A	B/B	B/B	A/A	A/A	A/A	A/A	A/A	B/B	A/A	A/A	B/B	A/A	A/A	A/A	B/B	B/B	A/A	A/A	B/B	B/B	B/B	B/B	B/B	B/B	A/A	A/A	A/A	A/A	A/A	B/B	A/A	B/B	A/A	A/A	A/A	A/A	A/A	A/A	B/B	A/A	A/A	A/A	A/A
mk0406	B/B	B/B	A/A	B/B	A/A	A/A	B/B	B/B	A/A	A/A	A/A	A/A	A/A	B/B	A/A	A/A	B/B	A/A	A/A	A/A	B/B	B/B	A/A	A/A	B/B	B/B	B/B	B/B	B/B	B/B	A/A	A/A	A/A	A/A	A/A	B/B	A/A	B/B	A/A	A/A	A/A	A/A	A/A	A/A	B/B	A/A	A/A	A/A	A/A
mk0407	A/A	A/A	B/B	A/A	A/A	B/B	A/A	A/A	A/A	A/A	A/A	A/A	A/A	A/A	B/B	B/B	A/A	B/B	B/B	B/B	A/A	A/A	B/B	B/B	A/A	A/A	A/A	A/A	A/A	A/A	A/A	A/A	B/B	B/B	A/A	A/A	B/B	A/A	B/B	B/B	B/B	B/B	B/B	B/B	A/A	A/A	B/B	B/B	A/A
mk0408	B/B	B/B	A/A	B/B	B/B	A/A	B/B	B/B	B/B	B/B	B/B	B/B	B/B	B/B	A/A	A/A	B/B	A/A	A/A	A/A	B/B	B/B	A/A	A/A	B/B	B/B	B/B	B/B	B/B	B/B	B/B	B/B	A/A	A/A	B/B	B/B	A/A	B/B	A/A	A/A	A/A	A/A	A/A	A/A	B/B	B/B	A/A	A/A	B/B
mk0409	B/B	B/B	B/B	B/B	B/B	A/A	B/B	A/A	B/B	B/B	B/B	B/B	B/B	B/B	A/A	A/A	B/B	A/A	A/A	A/A	B/B	B/B	A/A	A/A	B/B	B/B	B/B	A/A	B/B	B/B	B/B	B/B	A/A	A/A	B/B	B/B	A/A	B/B	A/A	A/A	A/A	A/A	A/A	A/A	B/B	B/B	A/A	A/A	B/B
mk0410	A/B	B/B	A/A	B/B	A/B	A/A	B/B	B/B	A/A	A/A	A/A	A/A	A/A	B/B	A/A	A/A	B/B	A/A	A/A	A/A	B/B	B/B	A/A	A/A	B/B	B/B	B/B	B/B	B/B	B/B	A/A	A/A	A/A	A/A	A/A	B/B	A/A	B/B	A/A	A/A	A/A	A/A	A/A	A/A	B/B	A/A	A/A	A/A	A/A
mk0411	B/B	B/B	A/A	B/B	A/A	A/A	B/B	B/B	A/A	A/A	A/A	A/A	A/A	B/B	A/A	A/A	B/B	A/A	A/A	A/A	B/B	B/B	A/A	A/A	B/B	B/B	B/B	B/B	B/B	B/B	A/A	A/A	A/A	A/A	A/A	B/B	A/A	B/B	A/A	A/A	A/A	A/A	A/A	A/A	B/B	A/A	A/A	A/A	A/A
mk0412	B/B	B/B	A/A	B/B	A/B	A/A	B/B	B/B	A/A	A/A	A/A	A/A	A/A	B/B	A/A	A/A	B/B	A/A	A/A	A/A	B/B	B/B	A/A	A/A	B/B	B/B	B/B	B/B	B/B	B/B	A/A	A/A	A/A	A/A	A/A	B/B	A/A	B/B	A/A	A/A	A/A	A/A	A/A	A/A	B/B	A/A	A/A	A/A	A/A
mk0413	B/B	B/B	A/A	B/B	A/B	A/A	B/B	B/B	A/A	A/A	A/A	A/A	A/A	B/B	A/A	A/A	B/B	A/A	A/A	A/A	B/B	B/B	A/A	A/A	B/B	B/B	B/B	B/B	B/B	B/B	A/A	A/A	A/A	A/A	A/A	B/B	A/A	B/B	A/A	A/A	A/A	A/A	A/A	A/A	B/B	A/A	A/A	A/A	A/A
mk0414	B/B	B/B	A/A	B/B	A/B	A/A	B/B	B/B	A/A	A/A	A/A	A/A	A/A	B/B	A/A	A/A	B/B	A/A	A/A	A/A	B/B	B/B	A/A	A/A	B/B	B/B	B/B	B/B	B/B	B/B	A/A	A/A	A/A	A/A	A/A	B/B	A/A	B/B	A/A	A/A	A/A	A/A	A/A	A/A	B/B	A/A	A/A	A/A	A/A
mk0415	A/A	A/A	B/B	A/A	A/A	B/B	A/A	A/A	B/B	B/B	B/B	B/B	B/B	A/A	B/B	B/B	A/A	B/B	B/B	B/B	A/A	A/A	B/B	B/B	A/A	A/A	A/A	A/A	A/A	A/A	B/B	B/B	B/B	B/B	B/B	A/A	B/B	A/A	B/B	B/B	B/B	B/B	B/B	B/B	A/A	B/B	B/B	B/B	B/B
mk0416	B/B	B/B	A/A	B/B	A/A	A/A	B/B	B/B	A/A	A/A	A/A	A/A	A/A	B/B	A/A	A/A	B/B	A/A	A/A	A/A	B/B	B/B	A/A	A/A	B/B	B/B	B/B	B/B	B/B	B/B	A/A	A/A	A/A	A/A	A/A	B/B	A/A	B/B	A/A	A/A	A/A	A/A	A/A	A/A	B/B	A/A	A/A	A/A	A/A
mk0417	A/A	A/A	B/B	A/A	B/B	B/B	A/A	A/A	B/B	B/B	B/B	B/B	B/B	A/A	B/B	B/B	A/A	B/B	B/B	B/B	A/A	A/A	B/B	B/B	A/A	A/A	A/A	A/A	A/A	A/A	B/B	B/B	B/B	B/B	B/B	A/A	B/B	A/A	B/B	B/B	B/B	B/B	B/B	B/B	A/A	B/B	B/B	B/B	B/B
mk0418	B/B	B/B	A/A	B/B	A/A	A/A	B/B	B/B	A/A	A/A	A/A	A/A	A/A	B/B	A/A	A/A	B/B	A/A	A/A	A/A	B/B	B/B	A/A	A/A	B/B	B/B	B/B	B/B	B/B	B/B	A/A	A/A	A/A	A/A	A/A	B/B	A/A	B/B	A/A	A/A	A/A	A/A	A/A	A/A	B/B	A/A	A/A	A/A	A/A
mk0419	B/B	B/B	A/A	B/B	A/B	A/A	B/B	B/B	B/B	B/B	B/B	A/A	B/B	B/B	A/A	A/A	B/B	A/B	A/A	A/A	B/B	B/B	A/A	A/A	B/B	B/B	B/B	B/B	B/B	B/B	B/B	B/B	A/A	A/A	B/B	B/B	A/A	B/B	A/A	A/A	A/A	A/A	A/A	A/A	B/B	A/A	A/A	A/A	B/B
mk0420	B/B	B/B	A/A	B/B	A/B	A/A	B/B	B/B	B/B	B/B	B/B	A/A	B/B	B/B	A/A	A/A	B/B	A/A	A/A	A/A	B/B	B/B	A/A	A/A	B/B	B/B	B/B	B/B	B/B	B/B	B/B	B/B	A/A	A/A	B/B	B/B	A/A	B/B	A/A	A/A	A/A	A/A	A/A	A/A	B/B	A/A	A/A	A/A	B/B
mk0421	A/A	A/A	B/B	A/A	B/B	B/B	A/A	B/B	B/B	B/B	B/B	B/B	B/B	A/A	B/B	B/B	A/A	B/B	B/B	B/B	B/B	A/A	B/B	B/B	A/A	A/A	A/A	B/B	A/A	A/A	B/B	B/B	B/B	B/B	B/B	A/A	B/B	B/B	B/B	B/B	B/B	B/B	B/B	B/B	A/A	B/B	B/B	B/B	B/B
mk0422	A/A	A/A	B/B	A/A	A/B	B/B	A/A	A/A	A/B	A/A	A/A	B/B	A/A	A/A	B/B	B/B	A/A	A/B	B/B	B/B	A/A	A/A	B/B	B/B	A/A	A/A	A/A	A/A	A/A	A/A	A/A	A/A	B/B	B/B	A/A	A/A	B/B	A/A	B/B	B/B	B/B	B/B	B/B	B/B	A/A	B/B	B/B	B/B	A/A
mk0423	A/A	A/A	A/A	A/A	A/A	A/A	A/A	B/B	A/A	A/A	A/A	A/A	A/A	A/A	A/A	A/A	A/A	A/A	A/A	A/A	B/B	A/A	A/A	A/A	A/A	A/A	A/A	B/B	A/A	A/A	A/A	A/A	A/A	A/A	A/A	A/A	A/A	B/B	A/A	A/A	A/A	A/A	A/A	A/A	A/A	A/A	A/A	A/A	A/A
mk0424	A/A	A/A	B/B	A/A	A/B	B/B	A/A	A/A	A/A	A/A	A/A	B/B	A/A	A/A	B/B	B/B	A/A	A/B	B/B	B/B	A/A	A/A	B/B	B/B	A/A	A/A	A/A	A/A	A/A	A/A	A/A	A/A	B/B	B/B	A/A	A/A	B/B	A/A	B/B	B/B	B/B	B/B	B/B	B/B	A/A	B/B	B/B	B/B	A/A
mk0425	A/A	A/A	B/B	A/A	B/B	B/B	A/A	B/B	B/B	B/B	B/B	B/B	B/B	A/A	B/B	B/B	A/A	B/B	B/B	B/B	B/B	A/A	B/B	B/B	A/A	A/A	A/A	B/B	A/A	A/A	B/B	B/B	B/B	B/B	B/B	A/A	B/B	B/B	B/B	B/B	B/B	B/B	B/B	B/B	A/A	B/B	B/B	B/B	B/B
mk0426	A/A	A/A	B/B	A/A	A/B	B/B	A/A	A/A	A/A	A/A	A/A	B/B	A/A	A/A	B/B	B/B	A/A	A/B	B/B	B/B	A/A	A/A	B/B	B/B	A/A	A/A	A/A	A/A	A/A	A/A	A/A	A/A	B/B	B/B	A/A	A/A	B/B	A/A	B/B	B/B	B/B	B/B	B/B	B/B	A/A	B/B	B/B	B/B	A/A
mk0427	B/B	B/B	A/A	B/B	A/B	A/A	B/B	A/A	B/B	B/B	B/B	A/A	B/B	B/B	A/A	A/A	B/B	A/B	A/A	A/A	A/A	B/B	A/A	A/A	B/B	B/B	B/B	A/A	B/B	B/B	B/B	B/B	A/A	A/A	B/B	B/B	A/A	A/A	A/A	A/A	A/A	A/A	A/A	A/A	B/B	A/A	A/A	A/A	B/B
mk0428	B/B	B/B	A/A	B/B	A/A	A/A	B/B	A/A	A/A	A/A	A/A	A/A	A/A	B/B	A/A	A/A	B/B	A/A	A/A	A/A	A/A	B/B	A/A	A/A	B/B	B/B	B/B	A/A	B/B	B/B	A/A	A/A	A/A	A/A	A/A	B/B	A/A	A/A	A/A	A/A	A/A	A/A	A/A	A/A	B/B	A/A	A/A	A/A	A/A
mk0429	A/A	A/A	B/B	A/A	A/B	B/B	A/A	A/A	B/B	B/B	B/B	B/B	B/B	A/A	B/B	B/B	A/A	B/B	B/B	B/B	A/A	A/A	B/B	B/B	A/A	A/A	A/A	A/A	A/A	A/A	B/B	B/B	B/B	B/B	B/B	A/A	B/B	A/A	B/B	B/B	B/B	B/B	B/B	B/B	A/A	B/B	B/B	B/B	B/B
mk0430	B/B	B/B	A/A	B/B	A/B	A/A	B/B	B/B	A/A	A/A	A/A	A/A	A/A	B/B	A/A	A/A	B/B	A/A	A/A	A/A	B/B	B/B	A/A	A/A	B/B	B/B	B/B	B/B	B/B	B/B	A/A	A/A	A/A	A/A	A/A	B/B	A/A	B/B	A/A	A/A	A/A	A/A	A/A	A/A	B/B	A/A	A/A	A/A	A/A
mk0431	B/B	B/B	A/B	B/B	A/B	A/A	B/B	B/B	B/B	B/B	B/B	A/A	B/B	B/B	A/A	A/A	B/B	A/A	A/A	A/A	B/B	B/B	A/A	A/A	B/B	B/B	B/B	B/B	B/B	B/B	B/B	B/B	A/A	A/A	B/B	B/B	A/A	B/B	A/A	A/A	A/A	A/A	A/A	A/A	B/B	B/B	A/A	A/A	B/B
mk0432	B/B	B/B	B/B	B/B	B/B	A/A	B/B	B/B	A/A	A/A	A/A	A/A	A/A	B/B	A/A	A/A	B/B	A/A	A/A	A/A	B/B	B/B	A/A	A/A	B/B	B/B	B/B	B/B	B/B	B/B	A/A	A/A	A/A	A/A	A/A	B/B	A/A	B/B	A/A	A/A	A/A	A/A	A/A	A/A	B/B	B/B	A/A	A/A	A/A
mk0433	A/B	A/A	B/B	A/A	A/B	B/B	A/A	A/A	B/B	B/B	B/B	A/A	A/B	A/A	B/B	B/B	A/A	B/B	B/B	B/B	B/B	A/A	B/B	B/B	A/A	A/A	A/A	B/B	A/A	A/A	B/B	B/B	B/B	B/B	B/B	A/A	B/B	B/B	B/B	B/B	B/B	B/B	B/B	B/B	A/A	B/B	B/B	B/B	B/B
mk0434	A/A	A/A	A/A	A/A	A/A	B/B	A/A	A/A	B/B	B/B	B/B	B/B	B/B	A/A	B/B	B/B	A/A	B/B	B/B	B/B	A/A	A/A	B/B	B/B	A/A	A/A	A/A	A/A	A/A	A/A	B/B	B/B	B/B	B/B	B/B	A/A	B/B	A/A	B/B	B/B	B/B	B/B	B/B	B/B	A/A	A/A	B/B	B/B	B/B
mk0435	B/B	B/B	A/A	B/B	A/A	A/A	B/B	B/B	A/A	A/A	A/A	B/B	A/A	B/B	A/A	A/A	B/B	A/A	A/A	A/A	A/A	B/B	A/A	A/A	B/B	B/B	B/B	A/A	B/B	B/B	A/A	A/A	A/A	A/A	A/A	B/B	A/A	A/A	A/A	A/A	A/A	A/A	A/A	A/A	B/B	A/A	A/A	A/A	A/A
mk0436	B/B	B/B	B/B	B/B	B/B	A/A	B/B	B/B	A/A	A/A	A/A	A/A	A/A	B/B	A/A	A/A	B/B	A/A	A/A	A/A	B/B	B/B	A/A	A/A	B/B	B/B	B/B	B/B	B/B	B/B	A/A	A/A	A/A	A/A	A/A	B/B	A/A	B/B	A/A	A/A	A/A	A/A	A/A	A/A	B/B	B/B	A/A	A/A	A/A
mk0437	B/B	B/B	A/B	B/B	A/B	A/A	B/B	B/B	A/A	A/A	A/A	B/B	A/B	B/B	A/A	A/A	B/B	A/A	A/A	A/A	B/B	B/B	B/B	A/A	B/B	B/B	B/B	A/A	B/B	B/B	A/A	A/A	A/A	A/A	A/A	B/B	A/A	B/B	A/A	A/A	A/A	A/A	A/A	A/A	B/B	B/B	A/A	A/A	A/A
mk0438	B/B	B/B	A/A	B/B	A/B	A/A	B/B	B/B	A/A	A/A	A/A	A/A	A/A	B/B	A/A	A/A	B/B	A/A	A/A	A/A	A/A	B/B	A/A	A/A	A/A	B/B	B/B	A/A	B/B	B/B	A/A	A/A	A/A	A/A	A/A	B/B	A/A	A/A	A/A	A/A	B/B	A/A	A/A	A/A	B/B	A/A	A/A	A/A	A/A
mk0439	B/B	B/B	A/A	B/B	A/A	A/A	B/B	B/B	A/A	A/A	A/A	A/A	A/A	B/B	A/A	A/A	B/B	A/A	A/A	A/A	A/A	B/B	A/A	A/A	A/A	B/B	B/B	A/A	B/B	B/B	A/A	A/A	A/A	A/A	A/A	B/B	A/A	A/A	A/A	A/A	B/B	A/A	A/A	A/A	B/B	A/A	A/A	A/A	A/A
mk0440	B/B	B/B	A/B	B/B	A/B	A/A	B/B	B/B	A/A	A/A	A/A	A/A	A/A	B/B	A/A	A/A	B/B	A/A	A/A	A/A	A/A	B/B	B/B	A/A	B/B	B/B	B/B	A/A	B/B	B/B	A/A	A/A	A/A	A/A	A/A	B/B	A/A	A/A	A/A	A/A	A/A	A/A	A/A	A/A	B/B	B/B	A/A	A/A	A/A
mk0441	B/B	B/B	A/B	B/B	A/B	A/A	B/B	B/B	A/A	A/A	A/A	A/A	A/A	B/B	A/A	A/A	B/B	A/A	A/A	A/A	A/A	B/B	B/B	A/A	B/B	B/B	B/B	A/A	B/B	B/B	A/A	A/A	A/A	A/A	A/A	B/B	A/A	A/A	A/A	A/A	A/A	A/A	A/A	A/A	B/B	B/B	A/A	A/A	A/A
mk0442	B/B	B/B	B/B	B/B	A/B	A/A	B/B	B/B	B/B	B/B	B/B	B/B	B/B	B/B	A/A	A/A	B/B	A/A	A/A	A/A	A/A	B/B	B/B	A/A	B/B	B/B	B/B	B/B	B/B	B/B	B/B	B/B	A/A	A/A	B/B	B/B	A/A	A/A	A/A	A/A	A/A	A/A	A/A	B/B	B/B	B/B	A/A	A/A	B/B
mk0443	B/B	B/B	A/B	B/B	A/B	A/A	B/B	B/B	A/A	A/A	A/A	A/A	A/A	B/B	A/A	A/A	B/B	A/A	A/A	A/A	A/A	B/B	B/B	A/A	B/B	B/B	B/B	A/A	B/B	B/B	A/A	A/A	A/A	A/A	A/A	B/B	A/A	A/A	A/A	A/A	A/A	A/A	A/A	A/A	B/B	B/B	A/A	A/A	A/A
mk0444	B/B	B/B	A/B	B/B	A/B	A/A	B/B	B/B	A/A	A/A	A/A	A/A	A/A	B/B	A/A	A/A	B/B	A/A	A/A	A/A	A/A	B/B	B/B	A/A	B/B	B/B	B/B	A/A	B/B	B/B	A/A	A/A	A/A	A/A	A/A	B/B	A/A	A/A	A/A	A/A	A/A	A/A	A/A	A/A	B/B	B/B	A/A	A/A	A/A
mk0445	A/A	A/A	A/A	A/A	A/B	B/B	A/A	A/A	B/B	B/B	B/B	B/B	B/B	A/A	B/B	B/B	A/A	B/B	B/B	B/B	B/B	A/A	A/A	B/B	A/A	A/A	A/A	B/B	A/A	A/A	B/B	B/B	B/B	B/B	B/B	A/A	B/B	B/B	B/B	B/B	B/B	B/B	B/B	B/B	A/A	A/A	B/B	B/B	B/B
mk0446	A/A	A/A	B/B	A/A	A/B	B/B	A/A	A/A	B/B	B/B	B/B	A/A	A/B	A/A	B/B	B/B	A/A	B/B	B/B	B/B	B/B	A/A	A/A	B/B	A/A	A/A	A/A	B/B	A/A	A/A	B/B	B/B	B/B	B/B	B/B	A/A	B/B	B/B	B/B	B/B	B/B	B/B	B/B	B/B	A/A	A/A	B/B	B/B	B/B
mk0447	A/A	A/A	B/B	A/A	B/B	B/B	A/A	A/A	B/B	B/B	B/B	A/A	B/B	A/A	B/B	B/B	A/A	B/B	B/B	B/B	B/B	A/A	A/A	B/B	A/A	A/A	A/A	B/B	A/A	A/A	B/B	B/B	B/B	B/B	B/B	A/A	B/B	B/B	B/B	B/B	B/B	B/B	B/B	B/B	A/A	A/A	B/B	B/B	B/B
mk0448	A/A	A/A	A/A	A/A	A/A	B/B	A/A	A/A	B/B	B/B	B/B	A/A	B/B	A/A	B/B	B/B	A/A	B/B	B/B	B/B	B/B	A/A	A/A	B/B	A/A	A/A	A/A	B/B	A/A	A/A	B/B	B/B	B/B	B/B	B/B	A/A	B/B	B/B	B/B	B/B	B/B	B/B	B/B	B/B	A/A	A/A	B/B	B/B	B/B
mk0449	B/B	B/B	A/A	B/B	B/B	B/B	B/B	B/B	A/A	A/A	A/A	B/B	A/A	B/B	B/B	B/B	B/B	A/A	B/B	A/A	B/B	B/B	A/A	B/B	A/A	B/B	B/B	B/B	B/B	B/B	A/A	A/A	B/B	B/B	A/A	B/B	B/B	B/B	B/B	B/B	B/B	B/B	B/B	B/B	B/B	A/A	B/B	B/B	A/A
mk0450	A/A	A/A	B/B	A/A	A/B	B/B	A/A	A/A	A/A	A/A	A/A	B/B	A/A	A/A	B/B	B/B	A/A	A/A	B/B	A/A	B/B	A/A	B/B	A/A	B/B	A/A	A/A	B/B	A/A	A/A	A/A	A/A	B/B	B/B	A/A	A/A	B/B	B/B	B/B	B/B	A/A	B/B	B/B	B/B	A/A	A/A	B/B	B/B	A/A
mk0451	B/B	B/B	B/B	B/B	B/B	B/B	B/B	B/B	A/A	A/A	A/A	B/B	A/A	B/B	B/B	B/B	B/B	A/A	B/B	A/A	B/B	B/B	A/A	B/B	A/A	B/B	B/B	B/B	B/B	B/B	A/A	A/A	B/B	B/B	A/A	B/B	B/B	B/B	B/B	B/B	B/B	B/B	B/B	B/B	B/B	A/A	B/B	B/B	A/A
mk0452	B/B	B/B	A/A	B/B	B/B	A/A	B/B	B/B	B/B	B/B	B/B	A/A	B/B	B/B	A/A	A/A	B/B	B/B	A/A	B/B	A/A	B/B	A/A	B/B	A/A	B/B	B/B	A/A	B/B	B/B	B/B	B/B	A/A	A/A	B/B	B/B	A/A	A/A	A/A	A/A	B/B	A/A	A/A	A/A	B/B	B/B	A/A	A/A	B/B
mk0453	A/A	A/A	A/A	A/A	A/A	A/A	A/A	A/A	B/B	B/B	B/B	A/A	A/B	B/B	A/A	A/A	A/A	B/B	A/A	B/B	B/B	A/A	A/A	A/A	A/A	A/A	A/A	A/A	A/A	A/A	B/B	B/B	A/A	A/A	B/B	A/A	A/A	B/B	A/A	A/A	A/A	A/A	A/A	B/B	A/A	B/B	A/A	A/A	B/B
mk0454	A/A	A/A	A/A	A/A	A/A	A/A	A/A	A/A	A/A	A/A	A/A	B/B	A/A	A/A	A/A	A/A	A/A	A/A	A/A	A/A	A/A	A/A	B/B	A/A	B/B	A/A	A/A	A/A	A/A	A/A	A/A	A/A	A/A	A/A	A/A	A/A	A/A	A/A	A/A	A/A	A/A	A/A	A/A	A/A	A/A	A/A	A/A	A/A	A/A
mk0455	A/A	A/A	A/A	A/A	A/A	A/A	A/A	A/A	B/B	B/B	B/B	A/A	A/B	B/B	A/A	A/A	A/A	B/B	A/A	B/B	B/B	A/A	A/A	A/A	A/A	A/A	A/A	A/A	A/A	A/A	B/B	B/B	A/A	A/A	B/B	A/A	A/A	B/B	A/A	A/A	A/A	A/A	A/A	B/B	A/A	B/B	A/A	A/A	B/B
mk0456	B/B	B/B	A/A	B/B	B/B	A/A	A/A	B/B	B/B	B/B	B/B	B/B	B/B	B/B	A/A	A/A	B/B	B/B	A/A	B/B	B/B	B/B	B/B	B/B	B/B	B/B	B/B	A/A	B/B	B/B	B/B	B/B	A/A	A/A	B/B	B/B	A/A	B/B	A/A	A/A	B/B	A/A	A/A	B/B	B/B	B/B	A/A	A/A	B/B
mk0457	B/B	B/B	A/A	B/B	B/B	B/B	B/B	B/B	A/A	A/A	A/A	B/B	B/B	A/A	B/B	B/B	B/B	B/B	B/B	A/A	A/A	B/B	A/A	B/B	A/A	B/B	B/B	B/B	B/B	B/B	B/B	B/B	B/B	B/B	B/B	B/B	B/B	A/A	B/B	A/A	B/B	B/B	B/B	A/A	B/B	B/B	B/B	B/B	A/A
mk0458	B/B	B/B	A/B	B/B	B/B	B/B	B/B	B/B	A/A	A/A	A/A	B/B	A/B	A/A	B/B	B/B	B/B	B/B	B/B	A/A	B/B	B/B	A/A	B/B	A/A	B/B	B/B	B/B	B/B	B/B	B/B	B/B	B/B	B/B	B/B	B/B	B/B	B/B	B/B	A/A	B/B	B/B	B/B	B/B	B/B	B/B	B/B	B/B	A/A
mk0459	B/B	B/B	A/B	B/B	A/B	A/A	A/A	B/B	A/B	B/B	B/B	B/B	A/B	B/B	A/A	A/A	B/B	A/A	A/A	B/B	A/A	B/B	B/B	B/B	B/B	B/B	B/B	A/A	B/B	B/B	A/A	A/A	A/A	A/A	A/A	B/B	A/A	A/A	A/A	B/B	B/B	B/B	A/A	A/A	B/B	A/A	B/B	A/A	B/B
mk0460	B/B	B/B	A/B	B/B	B/B	B/B	B/B	B/B	A/A	A/A	A/A	B/B	B/B	A/A	B/B	B/B	B/B	B/B	B/B	A/A	A/A	B/B	B/B	B/B	A/A	B/B	B/B	B/B	B/B	B/B	B/B	B/B	B/B	B/B	B/B	B/B	B/B	A/A	B/B	A/A	B/B	B/B	B/B	A/A	B/B	B/B	B/B	B/B	A/A
mk0461	A/B	A/A	B/B	A/A	A/B	B/B	B/B	A/A	B/B	B/B	B/B	A/A	B/B	B/B	B/B	B/B	A/A	B/B	B/B	B/B	B/B	A/A	A/A	A/A	B/B	A/A	A/A	B/B	A/A	A/A	B/B	B/B	B/B	B/B	B/B	A/A	B/B	B/B	B/B	B/B	A/A	A/A	B/B	B/B	A/A	B/B	A/A	B/B	B/B
mk0462	B/B	B/B	A/B	B/B	B/B	B/B	B/B	B/B	A/B	A/A	A/A	B/B	B/B	A/A	B/B	B/B	B/B	B/B	B/B	A/A	B/B	B/B	B/B	B/B	A/A	B/B	B/B	B/B	B/B	B/B	B/B	B/B	B/B	B/B	B/B	B/B	B/B	B/B	B/B	A/A	B/B	B/B	B/B	B/B	B/B	B/B	B/B	B/B	A/A
mk0463	A/A	A/A	A/B	A/A	A/A	A/A	A/A	A/A	A/B	B/B	B/B	A/A	A/A	B/B	A/A	A/A	A/A	A/A	A/A	B/B	A/A	A/A	A/A	A/A	B/B	A/A	A/A	A/A	A/A	A/A	A/A	A/A	A/A	A/A	A/A	A/A	A/A	A/A	A/A	B/B	A/A	A/A	A/A	A/A	A/A	A/A	A/A	A/A	B/B
mk0464	B/B	B/B	A/A	B/B	A/B	A/A	A/A	B/B	A/A	A/A	A/A	B/B	A/B	A/A	A/A	A/A	B/B	A/A	A/A	A/A	A/A	B/B	B/B	B/B	A/A	B/B	B/B	A/A	B/B	B/B	A/A	A/A	A/A	A/A	A/A	B/B	A/A	A/A	A/A	A/A	B/B	B/B	A/A	A/A	B/B	A/A	B/B	A/A	A/A
mk0465	A/A	A/A	B/B	A/A	A/A	B/B	B/B	A/A	B/B	B/B	B/B	A/A	B/B	B/B	B/B	B/B	A/A	B/B	B/B	B/B	B/B	A/A	B/B	A/A	B/B	A/A	A/A	B/B	A/A	A/A	B/B	B/B	B/B	B/B	B/B	A/A	B/B	B/B	B/B	B/B	A/A	A/A	B/B	B/B	A/A	B/B	A/A	B/B	B/B
mk0466	B/B	B/B	B/B	B/B	B/B	B/B	B/B	A/A	B/B	B/B	B/B	B/B	B/B	B/B	B/B	B/B	B/B	B/B	B/B	B/B	A/A	B/B	B/B	B/B	B/B	B/B	B/B	A/A	B/B	B/B	B/B	B/B	B/B	B/B	B/B	B/B	B/B	A/A	B/B	B/B	B/B	B/B	B/B	B/B	B/B	B/B	B/B	B/B	B/B
mk0467	A/A	A/A	A/B	A/A	A/A	A/A	A/A	A/A	A/B	B/B	B/B	A/A	A/A	B/B	A/A	A/A	A/A	A/A	A/A	B/B	A/A	A/A	A/A	A/A	B/B	A/A	A/A	A/A	A/A	A/A	A/A	A/A	A/A	A/A	A/A	A/A	A/A	A/A	A/A	B/B	A/A	A/A	A/A	A/A	A/A	A/A	A/A	A/A	B/B
mk0468	A/B	A/A	B/B	A/A	A/A	A/A	A/A	A/A	A/B	B/B	B/B	A/A	A/A	B/B	A/A	A/A	A/A	A/A	A/A	B/B	B/B	A/A	B/B	A/A	B/B	A/A	A/A	A/A	A/A	A/A	A/A	A/A	A/A	A/A	A/A	A/A	A/A	B/B	A/A	B/B	A/A	A/A	A/A	A/A	A/A	A/A	A/A	A/A	B/B
mk0469	A/A	A/A	B/B	A/A	A/B	B/B	A/A	A/A	B/B	B/B	B/B	B/B	B/B	A/A	B/B	B/B	A/A	B/B	B/B	B/B	B/B	A/A	B/B	B/B	B/B	A/A	A/A	B/B	A/A	A/A	B/B	B/B	B/B	B/B	B/B	A/A	B/B	B/B	B/B	B/B	B/B	B/B	B/B	B/B	A/A	B/B	B/B	B/B	B/B
mk0470	B/B	B/B	A/A	B/B	A/A	A/A	B/B	B/B	A/A	A/A	A/A	A/A	A/A	B/B	A/A	A/A	B/B	A/A	A/A	A/A	A/A	B/B	A/A	A/A	A/A	B/B	B/B	A/A	B/B	B/B	A/A	A/A	A/A	A/A	A/A	B/B	A/A	A/A	A/A	A/A	A/A	A/A	A/A	A/A	B/B	A/A	A/A	A/A	A/A
mk0471	A/A	A/A	A/B	A/A	A/A	A/A	A/A	A/A	A/B	B/B	B/B	A/A	A/A	B/B	A/A	A/A	A/A	A/A	A/A	B/B	A/A	A/A	A/A	A/A	B/B	A/A	A/A	A/A	A/A	A/A	A/A	A/A	A/A	A/A	A/A	A/A	A/A	A/A	A/A	B/B	A/A	A/A	A/A	B/B	A/A	A/A	A/A	A/A	B/B
mk0472	A/A	A/A	A/A	A/A	A/A	A/A	A/A	A/A	B/B	B/B	B/B	A/A	A/A	B/B	A/A	A/A	A/A	A/A	A/A	B/B	A/A	A/A	A/A	A/A	B/B	A/A	A/A	A/A	A/A	A/A	A/A	A/A	A/A	A/A	A/A	A/A	A/A	A/A	A/A	B/B	A/A	A/A	A/A	A/A	A/A	A/A	A/A	A/A	B/B
mk0473	A/A	A/A	A/B	A/A	A/A	A/A	A/A	A/A	A/B	B/B	B/B	A/A	A/A	B/B	A/A	A/A	A/A	A/A	A/A	B/B	A/A	A/A	A/A	A/A	B/B	A/A	A/A	A/A	A/A	A/A	A/A	A/A	A/A	A/A	A/A	A/A	A/A	A/A	A/A	B/B	A/A	A/A	A/A	B/B	A/A	A/A	A/A	A/A	B/B
mk0474	A/A	A/A	A/A	A/A	A/A	A/A	A/A	A/A	A/A	A/A	A/A	A/A	A/A	A/A	A/A	A/A	A/A	A/A	A/A	A/A	B/B	A/A	B/B	A/A	A/A	A/A	A/A	A/A	A/A	A/A	A/A	A/A	A/A	A/A	A/A	A/A	A/A	B/B	A/A	A/A	A/A	A/A	A/A	A/A	A/A	A/A	A/A	A/A	A/A
mk0475	B/B	B/B	B/B	B/B	B/B	B/B	B/B	B/B	A/A	A/A	A/A	B/B	B/B	A/A	B/B	B/B	B/B	B/B	B/B	A/A	B/B	B/B	A/A	B/B	A/A	B/B	B/B	B/B	B/B	B/B	B/B	B/B	B/B	B/B	B/B	B/B	B/B	B/B	B/B	A/A	B/B	B/B	B/B	B/B	B/B	B/B	B/B	B/B	A/A
mk0476	B/B	B/B	A/B	B/B	B/B	B/B	B/B	B/B	A/B	A/A	A/A	B/B	B/B	A/A	B/B	B/B	B/B	B/B	B/B	A/A	B/B	B/B	A/A	B/B	A/A	B/B	B/B	B/B	B/B	B/B	B/B	B/B	B/B	B/B	B/B	B/B	B/B	B/B	B/B	A/A	B/B	B/B	B/B	B/B	B/B	B/B	B/B	B/B	A/A
mk0477	B/B	B/B	A/B	B/B	B/B	B/B	B/B	B/B	A/B	A/A	A/A	B/B	B/B	A/A	B/B	B/B	B/B	B/B	B/B	A/A	B/B	B/B	B/B	B/B	A/A	B/B	B/B	B/B	B/B	B/B	B/B	B/B	B/B	B/B	B/B	B/B	B/B	B/B	B/B	A/A	B/B	B/B	B/B	B/B	B/B	B/B	B/B	B/B	A/A
mk0478	B/B	B/B	B/B	B/B	B/B	A/A	A/A	B/B	B/B	B/B	B/B	B/B	A/A	B/B	A/A	A/A	B/B	A/A	A/A	B/B	B/B	B/B	B/B	B/B	A/A	B/B	B/B	A/A	B/B	B/B	A/A	A/A	A/A	A/A	A/A	B/B	A/A	B/B	A/A	B/B	B/B	B/B	A/A	B/B	B/B	A/A	B/B	A/A	B/B
mk0479	A/B	A/A	A/B	A/A	A/A	A/A	A/A	A/A	A/B	B/B	B/B	A/A	A/A	B/B	A/A	A/A	A/A	A/A	A/A	B/B	A/A	A/A	A/A	A/A	B/B	A/A	A/A	A/A	A/A	A/A	A/A	A/A	A/A	A/A	A/A	A/A	A/A	A/A	A/A	B/B	A/A	A/A	A/A	B/B	A/A	A/A	A/A	A/A	B/B
mk0480	B/B	B/B	A/B	B/B	B/B	A/A	A/A	B/B	A/B	B/B	B/B	B/B	A/B	B/B	A/A	A/A	B/B	A/A	A/A	B/B	B/B	B/B	B/B	B/B	A/A	B/B	B/B	A/A	B/B	B/B	A/A	A/A	A/A	A/A	A/A	B/B	A/A	B/B	A/A	B/B	B/B	B/B	A/A	B/B	B/B	A/A	B/B	B/B	B/B
mk0481	B/B	B/B	A/A	B/B	A/A	A/A	A/A	B/B	B/B	B/B	B/B	B/B	A/A	B/B	A/A	A/A	B/B	A/A	A/A	B/B	A/A	B/B	B/B	B/B	B/B	B/B	B/B	A/A	B/B	B/B	A/A	A/A	A/A	A/A	A/A	B/B	A/A	A/A	A/A	B/B	B/B	B/B	A/A	A/A	B/B	A/A	B/B	A/A	B/B
mk0482	A/A	A/A	A/B	A/A	A/A	A/A	A/A	A/A	A/B	B/B	B/B	B/B	A/B	A/A	A/A	B/B	A/A	B/B	B/B	A/A	A/A	A/A	B/B	A/A	B/B	A/A	B/B	B/B	A/A	A/A	B/B	B/B	B/B	B/B	B/B	A/A	A/A	A/A	B/B	A/A	A/A	A/A	B/B	A/A	A/A	B/B	A/A	A/A	B/B
mk0483	B/B	B/B	A/B	B/B	B/B	B/B	B/B	B/B	A/B	A/A	A/A	A/A	A/B	B/B	B/B	A/A	B/B	A/A	A/A	B/B	B/B	B/B	A/A	B/B	A/A	B/B	A/A	A/A	B/B	B/B	A/A	A/A	A/A	A/A	A/A	B/B	B/B	B/B	A/A	B/B	B/B	B/B	A/A	B/B	B/B	A/A	B/B	B/B	A/A
mk0484	A/B	A/A	A/B	A/A	A/A	A/A	A/A	A/A	A/B	B/B	B/B	B/B	A/B	A/A	A/A	B/B	A/A	B/B	B/B	A/A	A/A	A/A	B/B	A/A	B/B	A/A	B/B	B/B	A/A	A/A	B/B	B/B	B/B	B/B	B/B	A/A	A/A	A/A	B/B	A/A	A/A	A/A	B/B	A/A	A/A	B/B	A/A	A/A	B/B
mk0485	B/B	B/B	A/B	B/B	B/B	B/B	B/B	B/B	A/B	A/A	A/A	A/A	A/B	B/B	B/B	A/A	B/B	A/A	A/A	B/B	B/B	B/B	A/A	B/B	A/A	B/B	A/A	A/A	B/B	B/B	A/A	A/A	A/A	A/A	A/A	B/B	B/B	B/B	A/A	B/B	B/B	B/B	A/A	B/B	B/B	A/A	B/B	B/B	A/A
mk0486	B/B	B/B	B/B	B/B	B/B	B/B	B/B	B/B	A/A	A/A	A/A	A/A	A/A	B/B	B/B	A/A	B/B	A/A	A/A	B/B	B/B	B/B	A/A	B/B	A/A	B/B	A/A	A/A	B/B	B/B	A/A	A/A	A/A	A/A	A/A	B/B	B/B	B/B	A/A	B/B	B/B	B/B	A/A	B/B	B/B	A/A	B/B	B/B	A/A
mk0487	A/A	A/A	A/A	A/A	A/A	A/A	A/A	A/A	B/B	B/B	B/B	B/B	B/B	A/A	A/A	B/B	A/A	B/B	B/B	A/A	A/A	A/A	B/B	A/A	B/B	A/A	B/B	B/B	A/A	A/A	B/B	B/B	B/B	B/B	B/B	A/A	A/A	A/A	B/B	A/A	A/A	A/A	B/B	A/A	A/A	B/B	A/A	A/A	B/B
mk0488	A/A	A/A	A/B	A/A	A/A	A/A	A/A	A/A	A/B	B/B	B/B	B/B	B/B	A/A	A/A	B/B	A/A	B/B	B/B	A/A	A/A	A/A	B/B	A/A	B/B	A/A	B/B	B/B	A/A	A/A	B/B	B/B	B/B	B/B	B/B	A/A	A/A	A/A	B/B	A/A	A/A	A/A	B/B	A/A	A/A	B/B	A/A	A/A	B/B
mk0489	B/B	B/B	A/A	B/B	B/B	B/B	B/B	B/B	A/A	A/A	A/A	A/A	A/A	B/B	B/B	A/A	B/B	A/A	A/A	B/B	B/B	B/B	A/A	B/B	A/A	B/B	A/A	A/A	B/B	B/B	A/A	A/A	A/A	A/A	A/A	B/B	B/B	B/B	A/A	B/B	B/B	B/B	A/A	B/B	B/B	A/A	B/B	B/B	A/A
mk0490	B/B	B/B	B/B	B/B	B/B	B/B	B/B	B/B	A/A	A/A	A/A	A/A	A/A	B/B	B/B	A/A	B/B	A/A	A/A	B/B	B/B	B/B	A/A	B/B	A/A	B/B	A/A	A/A	B/B	B/B	A/A	A/A	A/A	A/A	A/A	B/B	B/B	B/B	A/A	B/B	B/B	B/B	A/A	B/B	B/B	A/A	B/B	B/B	A/A
mk0491	A/A	A/A	A/A	A/A	A/A	A/A	A/A	A/A	B/B	B/B	B/B	B/B	B/B	A/A	A/A	B/B	A/A	B/B	B/B	A/A	A/A	A/A	B/B	A/A	B/B	A/A	B/B	B/B	A/A	A/A	B/B	B/B	B/B	B/B	B/B	A/A	A/A	A/A	B/B	A/A	A/A	A/A	B/B	A/A	A/A	B/B	A/A	A/A	B/B
mk0492	B/B	B/B	B/B	B/B	B/B	B/B	B/B	B/B	A/A	A/A	A/A	A/A	A/A	B/B	B/B	A/A	B/B	A/A	A/A	B/B	B/B	B/B	A/A	B/B	A/A	B/B	A/A	A/A	B/B	B/B	A/A	A/A	A/A	A/A	A/A	B/B	B/B	B/B	A/A	B/B	B/B	B/B	A/A	B/B	B/B	A/A	B/B	B/B	A/A
mk0493	A/B	B/B	A/B	B/B	B/B	B/B	B/B	B/B	A/B	A/A	A/A	A/A	A/B	B/B	B/B	A/A	B/B	A/A	A/A	B/B	B/B	B/B	A/A	B/B	A/A	B/B	A/A	A/A	B/B	B/B	A/A	A/A	A/A	A/A	A/A	B/B	B/B	B/B	A/A	B/B	B/B	B/B	A/A	B/B	B/B	A/A	B/B	B/B	A/A
mk0494	B/B	B/B	B/B	B/B	B/B	B/B	B/B	B/B	A/A	A/A	A/A	A/A	A/A	B/B	B/B	A/A	B/B	A/A	A/A	B/B	B/B	B/B	A/A	B/B	A/A	B/B	A/A	A/A	B/B	B/B	A/A	A/A	A/A	A/A	A/A	B/B	B/B	B/B	A/A	B/B	B/B	B/B	A/A	B/B	B/B	A/A	B/B	B/B	A/A
mk0495	A/A	A/A	A/A	A/A	A/A	A/A	A/A	A/A	B/B	B/B	B/B	B/B	B/B	A/A	A/A	B/B	A/A	B/B	B/B	A/A	A/A	A/A	B/B	A/A	B/B	A/A	B/B	B/B	A/A	A/A	B/B	B/B	B/B	B/B	B/B	A/A	A/A	A/A	B/B	A/A	A/A	A/A	B/B	A/A	A/A	B/B	A/A	A/A	B/B
mk0496	B/B	B/B	B/B	B/B	B/B	B/B	B/B	B/B	A/A	A/A	A/A	A/A	A/A	B/B	B/B	A/A	B/B	A/A	A/A	B/B	B/B	B/B	A/A	B/B	A/A	B/B	A/A	A/A	B/B	B/B	A/A	A/A	A/A	A/A	A/A	B/B	B/B	B/B	A/A	B/B	B/B	B/B	A/A	B/B	B/B	A/A	B/B	B/B	A/A
mk0497	B/B	B/B	A/A	B/B	B/B	A/A	B/B	B/B	A/A	A/A	A/A	A/A	B/B	B/B	A/A	A/A	B/B	A/A	A/A	B/B	B/B	B/B	A/A	B/B	B/B	B/B	A/A	A/A	B/B	B/B	A/A	A/A	A/A	A/A	A/A	B/B	A/A	B/B	A/A	B/B	B/B	B/B	A/A	B/B	B/B	B/B	B/B	B/B	A/A
mk0498	A/A	A/A	B/B	A/A	B/B	B/B	B/B	A/A	A/A	A/A	A/A	B/B	B/B	B/B	B/B	B/B	A/A	B/B	B/B	B/B	B/B	A/A	B/B	B/B	A/A	A/A	B/B	B/B	A/A	A/A	B/B	B/B	B/B	B/B	B/B	A/A	B/B	B/B	B/B	B/B	A/A	B/B	B/B	B/B	A/A	B/B	B/B	B/B	A/A
mk0499	A/A	A/A	B/B	A/A	B/B	B/B	B/B	A/A	A/A	A/A	A/A	B/B	B/B	B/B	B/B	B/B	A/A	B/B	B/B	B/B	B/B	A/A	B/B	B/B	A/A	A/A	B/B	B/B	A/A	A/A	B/B	B/B	B/B	B/B	B/B	A/A	B/B	B/B	B/B	B/B	A/A	B/B	B/B	B/B	A/A	B/B	B/B	B/B	A/A
mk0500	B/B	B/B	B/B	B/B	B/B	B/B	B/B	B/B	B/B	B/B	B/B	B/B	B/B	B/B	B/B	B/B	B/B	B/B	B/B	B/B	A/A	B/B	B/B	B/B	B/B	B/B	B/B	B/B	B/B	B/B	B/B	B/B	B/B	B/B	B/B	B/B	B/B	A/A	B/B	B/B	B/B	A/A	B/B	A/A	B/B	B/B	A/A	B/B	B/B
mk0501	B/B	B/B	A/A	B/B	A/A	B/B	A/A	B/B	B/B	B/B	B/B	B/B	B/B	B/B	B/B	B/B	B/B	B/B	B/B	B/B	A/A	B/B	B/B	A/A	B/B	B/B	B/B	B/B	B/B	B/B	B/B	B/B	B/B	B/B	B/B	B/B	B/B	A/A	B/B	B/B	B/B	A/A	B/B	A/A	B/B	B/B	A/A	A/A	B/B
mk0502	B/B	B/B	A/A	B/B	B/B	A/A	B/B	A/A	B/B	B/B	B/B	A/A	B/B	B/B	A/A	A/A	B/B	B/B	A/A	B/B	B/B	B/B	B/B	B/B	B/B	B/B	A/A	B/B	B/B	B/B	B/B	B/B	B/B	B/B	B/B	B/B	B/B	B/B	B/B	B/B	B/B	B/B	B/B	B/B	B/B	B/B	B/B	B/B	B/B
mk0503	A/A	A/A	A/B	A/A	A/A	A/A	A/A	A/A	A/A	A/A	A/A	A/A	B/B	A/A	A/A	A/A	A/A	A/A	A/A	A/A	B/B	A/A	A/A	A/A	A/A	A/A	A/A	A/A	A/A	A/A	A/A	A/A	A/A	A/A	A/A	A/A	A/A	B/B	A/A	A/A	A/A	B/B	A/A	B/B	A/A	B/B	B/B	B/B	A/A
mk0504	A/A	A/A	B/B	A/A	B/B	B/B	B/B	B/B	A/A	A/A	A/A	B/B	B/B	A/A	B/B	B/B	B/B	B/B	B/B	A/A	B/B	A/A	A/A	B/B	B/B	A/A	B/B	A/A	B/B	B/B	B/B	B/B	B/B	A/A	B/B	A/A	A/A	B/B	A/A	A/A	A/A	A/A	A/A	B/B	A/A	B/B	A/A	B/B	A/A
mk0505	A/A	A/A	A/A	A/A	B/B	A/A	A/A	A/A	A/A	A/A	A/A	A/A	A/A	A/A	A/A	A/A	A/A	A/A	A/A	A/A	B/B	A/A	A/A	B/B	A/A	A/A	A/A	A/A	B/B	A/A	A/A	A/A	A/A	A/A	A/A	A/A	A/A	B/B	A/A	A/A	A/A	A/A	A/A	A/A	A/A	A/A	A/A	B/B	A/A
mk0506	A/B	B/B	B/B	B/B	A/A	B/B	B/B	B/B	B/B	B/B	B/B	B/B	B/B	B/B	B/B	B/B	B/B	B/B	B/B	B/B	A/A	B/B	B/B	A/A	B/B	B/B	B/B	B/B	A/A	B/B	B/B	B/B	B/B	B/B	B/B	B/B	B/B	A/A	B/B	B/B	B/B	B/B	B/B	B/B	B/B	B/B	B/B	A/A	B/B
mk0507	A/A	A/A	A/A	A/A	B/B	A/A	A/A	A/A	A/A	A/A	A/A	A/A	A/A	A/A	A/A	A/A	A/A	A/A	A/A	A/A	B/B	A/A	A/A	B/B	A/A	A/A	A/A	A/A	B/B	A/A	A/A	A/A	A/A	A/A	A/A	A/A	A/A	B/B	A/A	A/A	A/A	A/A	A/A	A/A	A/A	A/A	A/A	B/B	A/A
mk0508	B/B	B/B	B/B	B/B	A/A	B/B	B/B	B/B	B/B	B/B	B/B	B/B	B/B	B/B	B/B	B/B	B/B	B/B	B/B	B/B	A/A	B/B	B/B	A/A	B/B	B/B	B/B	B/B	A/A	B/B	B/B	B/B	B/B	B/B	B/B	B/B	B/B	A/A	B/B	B/B	B/B	B/B	B/B	B/B	B/B	B/B	B/B	A/A	B/B
mk0509	A/A	A/A	B/B	A/A	A/A	B/B	B/B	B/B	A/A	A/A	A/A	B/B	B/B	A/A	B/B	B/B	B/B	B/B	B/B	A/A	A/A	A/A	B/B	A/A	B/B	A/A	B/B	B/B	A/A	B/B	B/B	B/B	B/B	A/A	B/B	A/A	A/A	A/A	A/A	A/A	A/A	A/A	A/A	A/A	A/A	B/B	A/A	A/A	A/A
mk0510	A/A	A/A	B/B	A/A	A/A	B/B	B/B	B/B	A/A	A/A	A/A	B/B	B/B	A/A	B/B	B/B	B/B	B/B	B/B	A/A	A/A	A/A	B/B	A/A	B/B	A/A	B/B	B/B	A/A	B/B	B/B	B/B	B/B	A/A	B/B	A/A	A/A	A/A	A/A	A/A	A/A	A/A	A/A	A/A	A/A	B/B	A/A	A/A	A/A
mk0511	A/A	A/A	B/B	A/A	A/A	B/B	B/B	B/B	A/A	A/A	A/A	B/B	B/B	A/A	B/B	B/B	B/B	B/B	B/B	B/B	B/B	A/A	B/B	A/A	B/B	A/A	B/B	B/B	B/B	B/B	B/B	B/B	B/B	B/B	B/B	A/A	B/B	B/B	B/B	B/B	B/B	A/A	A/A	B/B	A/A	B/B	A/A	A/A	A/A
mk0512	A/A	A/A	B/B	A/A	A/A	B/B	B/B	B/B	A/A	A/A	A/A	B/B	B/B	A/A	B/B	B/B	B/B	B/B	B/B	B/B	B/B	A/A	B/B	A/A	B/B	A/A	B/B	B/B	B/B	B/B	B/B	B/B	B/B	B/B	B/B	A/A	B/B	B/B	B/B	B/B	B/B	A/A	B/B	B/B	A/A	B/B	A/A	A/A	A/A
mk0513	A/A	A/A	B/B	A/A	A/A	B/B	B/B	B/B	A/A	A/A	A/A	B/B	B/B	A/A	B/B	B/B	B/B	B/B	B/B	B/B	B/B	A/A	B/B	A/A	B/B	A/A	B/B	B/B	B/B	B/B	B/B	B/B	B/B	B/B	B/B	A/A	B/B	B/B	B/B	B/B	B/B	A/A	A/A	A/A	A/A	B/B	A/A	A/A	A/A
mk0514	A/A	A/A	B/B	A/A	A/A	B/B	B/B	B/B	A/A	A/A	A/A	B/B	B/B	A/A	B/B	B/B	B/B	B/B	B/B	B/B	B/B	A/A	B/B	A/A	B/B	A/A	B/B	B/B	B/B	B/B	B/B	B/B	B/B	B/B	B/B	A/A	B/B	B/B	B/B	B/B	B/B	A/A	A/A	B/B	A/A	B/B	A/A	A/A	A/A
mk0515	B/B	B/B	B/B	B/B	B/B	B/B	B/B	B/B	B/B	B/B	B/B	B/B	B/B	B/B	B/B	B/B	B/B	B/B	B/B	B/B	B/B	B/B	B/B	B/B	B/B	B/B	B/B	B/B	B/B	B/B	B/B	B/B	B/B	B/B	B/B	B/B	B/B	B/B	B/B	B/B	B/B	B/B	B/B	B/B	B/B	B/B	B/B	B/B	B/B
mk0516	B/B	B/B	B/B	B/B	B/B	B/B	B/B	B/B	B/B	B/B	B/B	B/B	B/B	B/B	B/B	B/B	B/B	B/B	B/B	B/B	B/B	B/B	B/B	B/B	B/B	B/B	B/B	B/B	B/B	B/B	B/B	B/B	B/B	B/B	B/B	B/B	B/B	B/B	B/B	B/B	B/B	B/B	B/B	B/B	B/B	B/B	B/B	B/B	B/B
mk0517	A/B	B/B	A/A	B/B	B/B	A/A	A/A	A/A	B/B	B/B	B/B	A/A	A/A	B/B	A/A	A/A	A/A	A/A	A/A	A/A	A/A	B/B	A/A	B/B	A/A	B/B	A/A	A/A	A/A	A/A	A/A	A/A	A/A	A/A	A/A	B/B	A/A	A/A	A/A	A/A	A/A	B/B	B/B	A/A	A/A	A/A	B/B	B/B	B/B
mk0518	B/B	B/B	B/B	B/B	B/B	A/A	A/A	A/A	B/B	B/B	B/B	A/A	A/A	B/B	A/A	A/A	A/A	B/B	A/A	B/B	B/B	B/B	A/A	B/B	A/A	B/B	A/A	A/A	B/B	B/B	B/B	B/B	A/A	B/B	B/B	B/B	B/B	B/B	B/B	B/B	B/B	B/B	B/B	B/B	B/B	A/A	B/B	B/B	B/B
mk0519	A/A	A/A	A/A	A/A	A/A	B/B	B/B	B/B	A/A	A/A	A/A	B/B	B/B	A/A	B/B	B/B	B/B	A/A	B/B	A/A	A/A	A/A	B/B	A/A	B/B	A/A	B/B	B/B	A/A	A/A	A/A	A/A	B/B	A/A	A/A	A/A	A/A	A/A	A/A	A/A	A/A	A/A	A/A	A/A	A/A	B/B	A/A	A/A	A/A
mk0520	B/B	B/B	B/B	B/B	B/B	B/B	B/B	B/B	B/B	B/B	B/B	B/B	B/B	A/A	B/B	B/B	B/B	B/B	B/B	B/B	A/A	B/B	B/B	B/B	B/B	B/B	B/B	B/B	B/B	B/B	B/B	B/B	B/B	B/B	B/B	B/B	B/B	A/A	B/B	B/B	B/B	B/B	B/B	B/B	A/A	B/B	B/B	B/B	B/B
mk0521	A/A	A/A	A/A	A/A	A/A	B/B	B/B	B/B	A/A	A/A	A/A	B/B	A/A	B/B	B/B	B/B	B/B	B/B	B/B	B/B	B/B	A/A	B/B	A/A	B/B	A/A	B/B	B/B	A/A	B/B	B/B	B/B	B/B	B/B	B/B	A/A	B/B	B/B	B/B	B/B	B/B	A/A	A/A	A/A	B/B	B/B	A/A	A/A	A/A
mk0522	A/B	B/B	B/B	B/B	B/B	A/A	A/A	A/A	B/B	B/B	B/B	A/A	B/B	A/A	A/A	A/A	A/A	A/A	A/A	A/A	A/A	B/B	A/A	B/B	A/A	B/B	A/A	A/A	B/B	A/A	A/A	A/A	A/A	A/A	A/A	B/B	A/A	A/A	A/A	A/A	A/A	B/B	B/B	B/B	A/A	A/A	B/B	B/B	B/B
mk0523	B/B	B/B	B/B	B/B	B/B	B/B	B/B	B/B	B/B	B/B	B/B	A/A	B/B	B/B	B/B	B/B	B/B	B/B	B/B	B/B	A/A	B/B	B/B	B/B	B/B	B/B	B/B	B/B	B/B	B/B	B/B	B/B	B/B	B/B	B/B	B/B	B/B	A/A	B/B	B/B	B/B	A/A	B/B	B/B	A/A	B/B	A/A	B/B	B/B
mk0524	B/B	B/B	A/A	B/B	B/B	A/A	A/A	A/A	B/B	B/B	B/B	B/B	A/A	A/A	A/A	A/A	A/A	A/A	A/A	A/A	A/A	B/B	A/A	B/B	A/A	B/B	A/A	A/A	A/A	A/A	A/A	A/A	A/A	A/A	A/A	B/B	A/A	A/A	A/A	A/A	A/A	A/A	B/B	B/B	A/A	A/A	A/A	A/A	B/B
mk0525	A/A	A/A	B/B	A/A	A/A	B/B	B/B	B/B	A/A	A/A	A/A	A/A	B/B	B/B	B/B	B/B	B/B	B/B	B/B	B/B	B/B	A/A	B/B	A/A	B/B	A/A	B/B	B/B	B/B	B/B	B/B	B/B	B/B	B/B	B/B	A/A	B/B	B/B	B/B	B/B	B/B	B/B	A/A	B/B	B/B	B/B	B/B	B/B	A/A
mk0526	B/B	B/B	A/A	B/B	B/B	A/A	A/A	A/A	B/B	B/B	B/B	A/A	A/A	A/A	A/A	A/A	A/A	A/A	A/A	A/A	A/A	B/B	A/A	B/B	A/A	B/B	A/A	A/A	A/A	A/A	A/A	A/A	A/A	A/A	A/A	B/B	A/A	A/A	A/A	A/A	A/A	A/A	B/B	A/A	A/A	A/A	A/A	A/A	B/B
mk0527	A/B	B/B	A/A	B/B	B/B	A/A	A/A	A/A	B/B	B/B	B/B	B/B	A/A	A/A	A/A	A/A	A/A	A/A	A/A	A/A	A/A	B/B	A/A	B/B	A/A	B/B	A/A	A/A	A/A	A/A	A/A	A/A	A/A	A/A	A/A	B/B	A/A	A/A	A/A	A/A	A/A	A/A	B/B	A/A	A/A	A/A	A/A	A/A	B/B
mk0528	A/B	A/A	B/B	A/A	A/A	B/B	B/B	B/B	A/A	A/A	A/A	A/A	B/B	B/B	B/B	B/B	B/B	B/B	B/B	B/B	B/B	A/A	B/B	A/A	B/B	A/A	B/B	B/B	B/B	B/B	B/B	B/B	B/B	B/B	B/B	A/A	B/B	B/B	B/B	B/B	B/B	B/B	A/A	B/B	B/B	B/B	B/B	B/B	A/A
mk0529	B/B	B/B	A/A	B/B	B/B	A/A	A/A	A/A	B/B	B/B	B/B	B/B	A/A	A/A	A/A	A/A	A/A	A/A	A/A	A/A	A/A	B/B	A/A	B/B	A/A	B/B	A/A	A/A	A/A	A/A	A/A	A/A	A/A	A/A	A/A	B/B	A/A	A/A	A/A	A/A	A/A	A/A	A/B	A/A	A/A	A/A	A/A	A/A	B/B
mk0530	B/B	B/B	A/A	B/B	B/B	A/A	B/B	A/A	B/B	B/B	B/B	B/B	A/A	B/B	A/A	A/A	A/A	A/A	A/A	A/A	A/A	B/B	A/A	B/B	A/A	B/B	A/A	A/A	B/B	A/A	A/A	A/A	A/A	A/A	A/A	B/B	A/A	A/A	A/A	A/A	A/A	A/A	A/A	B/B	A/A	A/A	A/A	A/A	B/B
mk0531	A/B	A/A	B/B	A/A	A/A	B/B	A/A	B/B	A/A	A/A	A/A	A/A	B/B	A/A	B/B	B/B	B/B	B/B	B/B	B/B	B/B	A/A	B/B	A/A	B/B	A/A	B/B	B/B	B/B	B/B	B/B	B/B	B/B	B/B	B/B	A/A	B/B	B/B	B/B	B/B	B/B	B/B	B/B	B/B	B/B	B/B	B/B	B/B	A/A
mk0532	A/A	A/A	B/B	A/A	A/A	B/B	A/A	B/B	A/A	A/A	A/A	A/A	B/B	A/A	B/B	B/B	B/B	B/B	B/B	B/B	B/B	A/A	B/B	A/A	B/B	A/A	B/B	B/B	B/B	B/B	B/B	B/B	B/B	B/B	B/B	A/A	B/B	B/B	B/B	B/B	B/B	B/B	B/B	B/B	B/B	B/B	B/B	B/B	A/A
mk0533	A/B	A/A	B/B	A/A	A/A	B/B	A/A	B/B	A/A	A/A	A/A	A/A	A/B	A/A	B/B	B/B	B/B	B/B	B/B	B/B	B/B	A/A	B/B	A/A	B/B	A/A	B/B	B/B	B/B	B/B	B/B	B/B	B/B	B/B	B/B	A/A	B/B	B/B	B/B	B/B	B/B	B/B	B/B	B/B	B/B	B/B	B/B	B/B	A/A
mk0534	A/B	A/A	A/A	A/A	A/A	B/B	B/B	B/B	A/A	A/A	A/A	A/A	B/B	A/A	A/A	A/A	B/B	A/A	A/A	A/A	A/A	A/A	A/A	A/A	A/A	A/A	A/A	B/B	A/A	A/A	A/A	B/B	A/A	B/B	B/B	A/A	B/B	A/A	B/B	A/A	A/A	A/A	A/A	A/A	A/A	A/A	A/A	A/A	A/A
mk0535	A/A	A/A	A/A	A/A	A/A	B/B	B/B	A/A	A/A	A/A	A/A	A/A	B/B	A/A	A/A	A/A	A/A	A/A	A/A	A/A	A/A	A/A	A/A	A/A	A/A	A/A	A/A	A/A	A/A	A/A	A/A	B/B	A/A	B/B	B/B	A/A	B/B	A/A	B/B	A/A	A/A	A/A	A/A	B/B	A/A	A/A	A/A	A/A	A/A
mk0536	B/B	B/B	B/B	B/B	B/B	A/A	A/A	B/B	B/B	B/B	B/B	B/B	A/A	B/B	B/B	B/B	A/B	B/B	B/B	B/B	B/B	B/B	B/B	B/B	B/B	B/B	B/B	B/B	B/B	B/B	B/B	A/A	B/B	A/A	A/A	B/B	A/A	B/B	A/A	B/B	B/B	B/B	B/B	A/A	B/B	B/B	B/B	B/B	B/B
mk0537	A/A	A/A	A/A	A/A	A/A	B/B	B/B	A/A	A/A	A/A	A/A	A/A	B/B	A/A	A/A	A/A	A/A	A/A	A/A	A/A	A/A	A/A	A/A	A/A	A/A	A/A	A/A	A/A	A/A	A/A	A/A	B/B	A/A	B/B	B/B	A/A	B/B	A/A	B/B	A/A	A/A	A/A	A/A	B/B	A/A	A/A	A/A	A/A	A/A
mk0538	A/A	A/A	B/B	A/A	A/A	B/B	B/B	A/A	A/A	A/A	A/A	A/A	B/B	B/B	B/B	A/A	A/A	B/B	B/B	B/B	B/B	A/A	B/B	A/A	B/B	A/A	B/B	B/B	B/B	A/A	A/A	B/B	B/B	B/B	B/B	A/A	B/B	B/B	B/B	B/B	B/B	B/B	B/B	A/A	B/B	B/B	B/B	B/B	A/A
mk0539	A/A	A/A	B/B	A/A	A/A	B/B	B/B	B/B	A/A	A/A	A/A	A/A	B/B	B/B	B/B	A/A	B/B	B/B	B/B	B/B	B/B	A/A	B/B	A/A	B/B	A/A	B/B	B/B	B/B	A/A	A/A	B/B	B/B	B/B	B/B	A/A	B/B	B/B	B/B	B/B	B/B	B/B	B/B	A/A	B/B	B/B	B/B	B/B	A/A
mk0540	B/B	B/B	A/A	B/B	B/B	A/A	A/A	A/A	B/B	B/B	B/B	B/B	A/A	A/A	A/A	B/B	A/A	A/A	A/A	A/A	A/A	B/B	A/A	B/B	A/A	B/B	A/A	A/A	A/A	B/B	B/B	A/A	A/A	A/A	A/A	B/B	A/A	A/A	A/A	A/A	A/A	A/A	A/A	B/B	A/A	A/A	A/A	A/A	B/B
mk0541	B/B	B/B	B/B	B/B	B/B	A/A	B/B	A/A	B/B	B/B	B/B	B/B	B/B	A/A	B/B	B/B	A/A	B/B	B/B	B/B	A/A	B/B	B/B	B/B	B/B	B/B	B/B	A/A	A/A	B/B	B/B	B/B	B/B	A/A	B/B	B/B	A/A	B/B	A/A	B/B	B/B	B/B	B/B	B/B	A/A	B/B	A/A	B/B	B/B
mk0542	B/B	B/B	A/A	B/B	B/B	A/A	B/B	A/A	B/B	A/A	A/A	A/A	A/A	A/A	A/A	A/A	A/A	A/A	A/A	A/A	A/A	B/B	A/A	B/B	B/B	B/B	A/A	A/A	A/A	B/B	A/A	A/A	A/A	A/A	A/A	B/B	A/A	A/A	A/A	A/A	A/A	A/A	A/A	A/A	A/A	A/A	A/A	A/A	A/A
mk0543	A/A	A/A	A/A	A/A	A/A	A/A	A/A	A/A	A/A	A/A	A/A	A/A	A/A	A/A	B/B	A/A	A/A	A/A	A/A	A/A	B/B	A/A	A/A	A/A	A/A	A/A	B/B	A/A	A/A	A/A	A/A	A/A	A/A	A/A	A/A	A/A	A/A	A/A	A/A	A/A	A/A	A/A	A/A	B/B	B/B	A/A	B/B	A/A	A/A
mk0544	A/A	A/A	A/A	B/B	A/A	B/B	A/A	B/B	A/A	A/A	A/A	B/B	B/B	B/B	A/A	A/A	A/A	B/B	A/A	A/A	A/A	A/A	A/A	A/A	A/A	A/A	A/A	B/B	B/B	A/A	B/B	B/B	A/A	B/B	B/B	A/A	B/B	A/A	B/B	A/A	A/A	B/B	A/A	A/A	A/A	B/B	A/A	A/A	A/A
mk0545	A/A	A/A	A/A	B/B	A/A	B/B	A/A	B/B	A/A	A/A	A/A	B/B	B/B	B/B	A/A	A/A	B/B	B/B	A/A	A/A	A/A	A/A	A/A	A/A	A/A	A/A	A/A	B/B	B/B	A/A	B/B	B/B	A/A	B/B	B/B	A/A	B/B	A/A	B/B	A/A	A/A	B/B	A/A	A/A	A/A	B/B	A/A	A/A	A/A
mk0546	A/A	A/A	A/A	A/A	A/A	A/A	B/B	A/A	A/A	A/A	A/A	A/A	A/A	B/B	B/B	A/A	A/A	A/A	A/A	A/A	B/B	A/A	A/A	A/A	A/A	A/A	B/B	A/A	A/A	A/A	A/A	A/A	A/A	A/A	A/A	A/A	A/A	A/A	A/A	A/A	A/A	A/A	A/A	B/B	B/B	A/A	B/B	A/A	A/A
mk0547	B/B	B/B	B/B	B/B	B/B	B/B	A/A	B/B	B/B	B/B	B/B	B/B	B/B	A/A	A/A	B/B	B/B	B/B	B/B	B/B	A/A	B/B	B/B	B/B	B/B	B/B	A/A	B/B	B/B	B/B	B/B	B/B	B/B	B/B	B/B	B/B	B/B	B/B	B/B	B/B	B/B	B/B	B/B	A/A	A/A	B/B	A/A	B/B	B/B
mk0548	B/B	B/B	B/B	B/B	B/B	B/B	A/A	B/B	B/B	B/B	B/B	B/B	B/B	B/B	A/A	B/B	B/B	B/B	B/B	B/B	A/A	B/B	B/B	B/B	B/B	B/B	A/A	B/B	B/B	B/B	B/B	B/B	B/B	B/B	B/B	B/B	B/B	B/B	B/B	B/B	B/B	B/B	B/B	A/A	A/A	B/B	A/A	B/B	B/B
mk0549	A/A	A/A	B/B	B/B	A/A	A/A	B/B	A/A	B/B	B/B	B/B	B/B	B/B	B/B	B/B	B/B	A/A	B/B	B/B	B/B	A/A	A/A	B/B	A/A	B/B	A/A	B/B	A/A	A/A	B/B	B/B	B/B	B/B	A/A	B/B	A/A	A/A	A/A	A/A	B/B	B/B	A/A	B/B	B/B	B/B	B/B	B/B	B/B	B/B
mk0550	A/A	A/A	A/A	A/A	B/B	B/B	B/B	B/B	B/B	A/A	A/A	A/A	A/A	A/A	A/A	A/A	B/B	A/A	A/A	A/A	B/B	A/A	A/A	B/B	B/B	A/A	A/A	B/B	A/A	B/B	A/A	A/A	A/A	B/B	A/A	A/A	B/B	B/B	B/B	A/B	B/B	B/B	A/A	A/A	A/A	A/A	B/B	A/A	A/A
mk0551	A/A	A/A	B/B	A/A	A/A	A/A	A/A	A/A	A/A	A/A	A/A	A/A	A/A	B/B	A/A	A/A	A/A	A/A	A/A	B/B	A/A	A/A	B/B	A/A	A/A	A/A	B/B	A/A	A/A	A/A	A/A	A/A	B/B	A/A	A/A	A/A	A/A	A/A	A/A	A/A	A/A	A/A	B/B	B/B	B/B	A/A	A/A	B/B	A/A
mk0552	A/A	A/A	A/A	B/B	A/A	A/A	B/B	A/A	A/A	B/B	B/B	B/B	B/B	A/A	A/A	A/A	A/A	A/A	A/A	A/A	A/A	A/A	A/A	A/A	A/A	A/A	A/A	A/A	A/A	A/A	B/B	B/B	A/A	A/A	B/B	A/A	A/A	A/A	A/A	B/B	B/B	A/A	A/A	A/A	A/A	A/A	A/A	A/A	B/B
mk0553	B/B	B/B	A/A	A/A	B/B	A/A	A/A	B/B	B/B	A/A	A/A	A/A	A/A	A/A	A/A	B/B	B/B	A/A	A/A	A/A	A/B	B/B	A/A	B/B	B/B	B/B	A/A	B/B	A/A	B/B	A/A	A/A	A/A	A/A	A/A	B/B	A/A	B/B	A/A	A/B	A/A	A/A	A/A	A/A	A/A	A/A	A/A	A/A	A/A
mk0554	B/B	B/B	A/A	B/B	A/A	A/A	B/B	A/A	A/A	B/B	B/B	B/B	B/B	A/A	A/A	B/B	A/A	A/A	A/A	A/A	A/A	B/B	A/A	A/A	A/A	B/B	A/A	A/A	A/A	A/A	B/B	B/B	A/A	A/A	B/B	B/B	A/A	A/A	A/A	B/B	B/B	A/A	A/A	A/A	A/A	A/A	A/A	A/A	B/B
mk0555	B/B	B/B	B/B	A/A	B/B	B/B	A/A	B/B	B/B	A/A	A/A	A/A	A/A	B/B	B/B	B/B	B/B	A/A	B/B	B/B	B/B	B/B	B/B	B/B	B/B	B/B	B/B	B/B	B/B	B/B	A/A	A/A	B/B	B/B	A/A	B/B	B/B	B/B	B/B	A/B	A/A	B/B	B/B	B/B	B/B	B/B	B/B	B/B	A/A
mk0556	B/B	B/B	B/B	A/A	B/B	B/B	A/A	B/B	B/B	A/A	A/A	A/A	A/A	B/B	B/B	B/B	B/B	B/B	B/B	B/B	B/B	B/B	B/B	B/B	B/B	B/B	B/B	B/B	B/B	B/B	A/A	A/A	B/B	B/B	A/A	B/B	B/B	B/B	B/B	A/B	A/A	B/B	B/B	B/B	B/B	B/B	B/B	B/B	A/A
mk0557	B/B	B/B	B/B	B/B	B/B	B/B	A/A	A/A	B/B	B/B	B/B	A/A	B/B	A/A	A/A	B/B	B/B	B/B	B/B	A/A	B/B	B/B	A/A	A/A	B/B	B/B	B/B	B/B	B/B	A/A	B/B	B/B	B/B	B/B	B/B	B/B	B/B	A/A	B/B	A/A	A/A	B/B	B/B	A/A	B/B	B/B	B/B	B/B	B/B
mk0558	A/A	A/A	A/A	A/A	B/B	A/A	A/A	A/A	A/A	A/A	A/A	A/A	A/A	B/B	A/A	A/A	A/A	A/A	B/B	A/A	B/B	A/A	A/A	A/A	A/A	A/A	B/B	A/A	A/A	A/A	A/A	A/A	A/A	A/A	A/A	A/A	A/A	A/A	A/A	A/A	A/A	B/B	B/B	A/A	A/A	A/A	B/B	B/B	A/A
mk0559	B/B	B/B	A/A	B/B	A/A	B/B	B/B	B/B	B/B	B/B	B/B	B/B	B/B	A/A	B/B	B/B	B/B	B/B	A/A	A/A	A/A	B/B	B/B	A/A	B/B	B/B	A/A	B/B	A/A	B/B	A/A	B/B	B/B	B/B	B/B	B/B	B/B	A/A	B/B	B/B	B/B	A/A	A/A	A/A	A/A	B/B	B/B	A/A	B/B
mk0560	A/A	A/A	B/B	A/A	A/A	B/B	A/A	B/B	A/A	A/A	A/A	B/B	B/B	B/B	B/B	B/B	A/A	B/B	A/A	B/B	B/B	A/A	B/B	A/A	B/B	A/A	A/A	B/B	B/B	B/B	B/B	B/B	B/B	B/B	B/B	A/A	B/B	B/B	B/B	A/A	A/A	A/A	B/B	B/B	B/B	B/B	B/B	B/B	A/A
mk0561	A/A	A/A	B/B	A/A	A/A	B/B	A/A	B/B	A/A	A/A	A/A	B/B	B/B	B/B	B/B	B/B	A/A	B/B	B/B	B/B	B/B	A/A	B/B	A/A	B/B	A/A	A/A	B/B	B/B	B/B	B/B	B/B	B/B	B/B	B/B	A/A	B/B	B/B	B/B	B/B	B/B	B/B	B/B	B/B	B/B	B/B	B/B	B/B	A/A
mk0562	A/A	A/A	B/B	A/A	A/A	B/B	B/B	B/B	A/A	A/A	A/A	A/A	A/A	A/A	B/B	A/A	A/A	A/A	A/A	B/B	B/B	A/A	B/B	A/A	A/A	A/A	B/B	A/A	B/B	A/A	A/A	A/A	A/A	B/B	B/B	A/A	B/B	A/A	B/B	A/A	A/A	A/A	B/B	A/A	B/B	B/B	B/B	B/B	A/A
mk0563	A/A	A/A	B/B	A/A	A/A	B/B	B/B	B/B	A/A	A/A	A/A	A/A	A/A	A/A	B/B	A/A	A/A	A/A	A/A	B/B	B/B	A/A	B/B	A/A	A/A	A/A	B/B	A/A	B/B	A/A	A/A	A/A	A/A	B/B	B/B	A/A	B/B	A/A	B/B	A/A	A/A	A/A	B/B	A/A	B/B	B/B	B/B	B/B	A/A
mk0564	A/A	A/A	B/B	A/A	A/A	B/B	B/B	B/B	A/A	A/A	A/A	A/A	A/A	A/A	B/B	A/A	A/A	A/A	A/A	B/B	B/B	A/A	B/B	A/A	A/A	A/A	B/B	A/A	B/B	A/A	A/A	A/A	A/A	B/B	B/B	A/A	B/B	A/A	B/B	A/A	A/A	A/A	B/B	A/A	B/B	B/B	B/B	B/B	A/A
mk0565	A/A	A/A	A/A	A/A	A/A	A/A	A/A	A/A	A/A	A/A	A/A	A/A	A/A	A/A	A/A	A/A	A/A	A/A	A/A	B/B	B/B	A/A	A/A	B/B	A/A	A/A	A/A	A/A	B/B	A/A	A/A	A/A	B/B	B/B	A/A	A/A	A/A	A/A	A/A	A/A	A/A	A/A	A/A	B/B	B/B	A/A	B/B	A/A	A/A
mk0566	A/A	A/A	B/B	A/A	A/A	B/B	B/B	B/B	A/A	A/A	A/A	A/A	A/A	A/A	B/B	A/A	A/A	A/A	A/A	B/B	B/B	A/A	B/B	A/A	A/A	A/A	B/B	A/A	B/B	A/A	A/A	A/A	A/A	B/B	B/B	A/A	B/B	A/A	B/B	A/A	A/A	A/A	B/B	B/B	B/B	B/B	B/B	B/B	A/A
mk0567	B/B	B/B	B/B	B/B	B/B	B/B	B/B	B/B	B/B	B/B	B/B	B/B	B/B	B/B	B/B	B/B	B/B	B/B	B/B	A/A	A/A	B/B	B/B	A/A	B/B	B/B	B/B	B/B	A/A	B/B	B/B	B/B	B/B	A/A	B/B	B/B	B/B	B/B	B/B	B/B	B/B	B/B	B/B	A/A	A/A	B/B	A/A	B/B	B/B
mk0568	B/B	B/B	B/B	B/B	B/B	B/B	B/B	B/B	B/B	B/B	B/B	B/B	B/B	B/B	B/B	B/B	B/B	B/B	B/B	A/A	A/A	B/B	B/B	A/A	B/B	B/B	B/B	B/B	A/A	B/B	B/B	B/B	A/A	A/A	B/B	B/B	B/B	B/B	B/B	B/B	B/B	B/B	B/B	A/A	A/A	B/B	A/A	B/B	B/B
mk0569	B/B	B/B	B/B	B/B	B/B	B/B	B/B	B/B	B/B	B/B	B/B	B/B	B/B	B/B	B/B	B/B	B/B	B/B	B/B	A/A	A/A	B/B	B/B	A/A	B/B	B/B	B/B	B/B	A/A	B/B	B/B	B/B	B/B	A/A	B/B	B/B	B/B	B/B	B/B	B/B	B/B	B/B	B/B	A/A	A/A	B/B	A/A	B/B	B/B
mk0570	A/A	A/A	A/A	A/A	A/A	B/B	A/A	B/B	A/A	A/A	A/A	A/A	B/B	A/A	B/B	B/B	A/A	B/B	A/A	A/A	A/A	A/A	B/B	A/A	B/B	A/A	A/A	A/A	A/A	B/B	B/B	B/B	A/A	A/A	B/B	A/A	B/B	B/B	B/B	A/A	A/A	A/A	B/B	A/A	A/A	B/B	A/A	A/A	A/A
mk0571	B/B	B/B	B/B	B/B	B/B	A/A	B/B	A/A	B/B	B/B	B/B	B/B	A/A	B/B	A/A	A/A	B/B	A/A	B/B	B/B	B/B	B/B	A/A	B/B	A/A	B/B	B/B	B/B	B/B	A/A	A/A	A/A	B/B	B/B	A/A	B/B	A/A	A/A	A/A	B/B	B/B	B/B	A/A	B/B	B/B	A/A	B/B	B/B	B/B
mk0572	B/B	B/B	B/B	B/B	B/B	A/A	B/B	A/A	B/B	B/B	B/B	B/B	A/A	B/B	A/A	A/A	B/B	A/A	B/B	B/B	B/B	B/B	A/A	B/B	A/A	B/B	B/B	B/B	B/B	A/A	A/A	A/A	B/B	B/B	A/A	B/B	A/A	A/A	A/A	B/B	B/B	B/B	A/A	B/B	B/B	A/A	B/B	B/B	B/B
mk0573	A/A	A/A	A/A	A/A	A/A	A/A	A/A	A/A	A/A	A/A	A/A	B/B	A/A	A/A	A/A	A/A	A/A	A/A	A/A	A/A	A/A	A/A	A/A	A/A	A/A	A/A	A/A	B/B	A/A	A/A	A/A	A/A	A/A	A/A	A/A	A/A	A/A	A/A	A/A	A/A	A/A	A/A	A/A	A/A	A/A	A/A	A/A	A/A	A/A
mk0574	A/A	A/A	B/B	A/A	A/A	B/B	A/A	B/B	A/A	A/A	A/A	B/B	B/B	A/A	B/B	B/B	A/A	B/B	A/A	B/B	B/B	A/A	B/B	A/A	B/B	A/A	A/A	B/B	B/B	B/B	B/B	B/B	B/B	B/B	B/B	A/A	B/B	B/B	B/B	A/A	A/A	A/A	B/B	B/B	B/B	B/B	B/B	A/A	A/A
mk0575	A/A	A/A	B/B	A/A	A/A	A/A	B/B	A/A	A/A	A/A	A/A	B/B	A/A	B/B	A/A	B/B	A/A	A/A	B/B	B/B	B/B	A/A	A/A	A/A	B/B	A/A	B/B	B/B	B/B	A/A	A/A	A/A	B/B	B/B	A/A	A/A	A/A	A/A	A/A	A/A	A/A	A/A	A/A	A/A	B/B	A/A	B/B	A/A	A/A
mk0576	A/A	A/A	A/A	A/A	A/A	B/B	A/A	B/B	A/A	A/A	A/A	A/A	B/B	A/A	B/B	A/A	A/A	B/B	A/A	A/A	A/A	A/A	B/B	A/A	A/A	A/A	A/A	A/A	A/A	B/B	B/B	B/B	A/A	A/A	B/B	A/A	B/B	B/B	B/B	B/B	B/B	B/B	B/B	A/A	A/A	B/B	A/A	B/B	A/A
mk0577	A/A	A/A	A/A	A/A	A/A	A/A	B/B	B/B	A/A	A/A	A/A	B/B	B/B	A/A	A/A	A/A	A/A	B/B	A/A	A/A	B/B	A/A	A/A	A/A	A/A	A/A	B/B	A/A	A/A	A/A	B/B	B/B	A/A	A/A	B/B	A/A	B/B	B/B	A/A	A/A	B/B	B/B	A/A	A/A	B/B	B/B	B/B	A/A	A/A
mk0578	A/A	A/A	A/A	A/A	A/A	A/A	B/B	B/B	A/A	A/A	A/A	B/B	B/B	A/A	A/A	A/A	A/A	B/B	A/A	A/A	B/B	A/A	A/A	A/A	A/A	A/A	B/B	A/A	A/A	A/A	B/B	B/B	A/A	A/A	B/B	A/A	B/B	B/B	A/A	A/A	B/B	B/B	A/A	A/A	B/B	B/B	B/B	A/A	A/A
mk0579	B/B	B/B	B/B	B/B	B/B	B/B	A/A	A/A	B/B	B/B	B/B	A/A	A/A	B/B	B/B	B/B	B/B	A/A	B/B	B/B	A/A	B/B	B/B	B/B	B/B	B/B	A/A	B/B	B/B	B/B	A/A	A/A	B/B	B/B	A/A	B/B	A/A	A/A	B/B	B/B	A/A	A/A	B/B	B/B	A/A	A/A	A/A	B/B	B/B
mk0580	A/A	A/A	A/A	A/A	A/A	A/A	B/B	B/B	A/A	A/A	A/A	B/B	B/B	A/A	A/A	A/A	A/A	B/B	A/A	A/A	B/B	A/A	A/A	A/A	A/A	A/A	B/B	A/A	A/A	A/A	B/B	B/B	A/A	A/A	B/B	A/A	B/B	B/B	A/A	A/A	B/B	B/B	A/A	A/A	B/B	B/B	B/B	A/A	A/A
mk0581	B/B	B/B	B/B	B/B	B/B	B/B	A/A	A/A	B/B	B/B	B/B	A/A	A/A	B/B	B/B	B/B	B/B	A/A	B/B	B/B	A/A	B/B	B/B	B/B	B/B	B/B	A/A	B/B	B/B	B/B	A/A	A/A	B/B	B/B	A/A	B/B	A/A	A/A	B/B	B/B	A/A	A/A	B/B	B/B	A/A	A/A	A/A	B/B	B/B
mk0582	B/B	B/B	B/B	B/B	B/B	B/B	A/A	A/A	B/B	B/B	B/B	A/A	A/A	B/B	B/B	B/B	B/B	A/A	B/B	B/B	A/A	B/B	B/B	B/B	B/B	B/B	A/A	B/B	B/B	B/B	A/A	A/A	B/B	B/B	A/A	B/B	A/A	A/A	B/B	B/B	A/A	A/A	B/B	B/B	A/A	A/A	A/A	B/B	B/B
mk0583	A/A	A/A	A/A	A/A	A/A	A/A	B/B	B/B	A/A	A/A	A/A	B/B	B/B	A/A	A/A	A/A	A/A	B/B	A/A	A/A	B/B	A/A	A/A	A/A	A/A	A/A	B/B	A/A	A/A	A/A	B/B	B/B	A/A	A/A	B/B	A/A	B/B	B/B	A/A	A/A	B/B	B/B	A/A	A/A	B/B	B/B	B/B	A/A	A/A
mk0584	A/A	A/A	A/A	A/A	A/A	A/A	B/B	B/B	A/A	A/A	A/A	B/B	B/B	A/A	A/A	A/A	A/A	B/B	A/A	A/A	B/B	A/A	A/A	A/A	A/A	A/A	B/B	A/A	A/A	A/A	B/B	B/B	A/A	A/A	B/B	A/A	B/B	B/B	A/A	A/A	B/B	B/B	A/A	A/A	B/B	B/B	B/B	A/A	A/A
mk0585	A/A	A/A	A/A	A/A	A/A	A/A	B/B	B/B	A/A	A/A	A/A	B/B	B/B	A/A	A/A	A/A	A/A	B/B	A/A	A/A	B/B	A/A	A/A	A/A	A/A	A/A	B/B	A/A	A/A	A/A	B/B	B/B	A/A	A/A	B/B	A/A	B/B	B/B	A/A	A/A	B/B	B/B	A/A	A/A	B/B	B/B	B/B	A/A	A/A
mk0586	B/B	B/B	B/B	B/B	B/B	B/B	A/A	A/A	B/B	B/B	B/B	A/A	A/A	B/B	B/B	B/B	B/B	A/A	B/B	B/B	A/A	B/B	B/B	B/B	B/B	B/B	A/A	B/B	B/B	B/B	A/A	A/A	B/B	B/B	A/A	B/B	A/A	A/A	B/B	B/B	A/A	A/A	B/B	B/B	A/A	A/A	A/A	B/B	B/B
mk0587	A/A	A/A	A/A	A/A	A/A	A/A	B/B	B/B	A/A	A/A	A/A	B/B	B/B	A/A	A/A	A/A	A/A	B/B	A/A	A/A	B/B	A/A	A/A	A/A	A/A	A/A	B/B	A/A	A/A	A/A	B/B	B/B	A/A	A/A	B/B	A/A	B/B	B/B	A/A	A/A	B/B	B/B	A/A	A/A	B/B	B/B	B/B	A/A	A/A
mk0588	A/A	A/A	A/A	A/A	A/A	B/B	A/A	A/A	A/A	A/A	A/A	A/A	A/A	A/A	B/B	B/B	A/A	A/A	A/A	A/A	A/A	A/A	B/B	A/A	A/A	A/A	A/A	A/A	A/A	A/A	A/A	A/A	A/A	A/A	A/A	A/A	A/A	A/A	A/A	A/A	A/A	A/A	A/A	A/A	A/A	A/A	A/A	A/A	A/A
mk0589	B/B	B/B	B/B	B/B	B/B	B/B	A/A	A/A	B/B	B/B	B/B	A/A	A/A	B/B	B/B	B/B	B/B	A/A	B/B	B/B	A/A	B/B	B/B	B/B	B/B	B/B	A/A	B/B	B/B	B/B	A/A	A/A	B/B	B/B	A/A	B/B	A/A	A/A	B/B	B/B	A/A	A/A	B/B	B/B	A/A	A/A	A/A	B/B	B/B
mk0590	B/B	B/B	B/B	B/B	B/B	B/B	A/A	A/A	B/B	B/B	B/B	A/A	A/A	B/B	B/B	B/B	B/B	A/A	B/B	B/B	A/A	B/B	B/B	B/B	B/B	B/B	A/A	B/B	B/B	B/B	A/A	A/A	B/B	B/B	A/A	B/B	A/A	A/A	B/B	B/B	A/A	A/A	B/B	B/B	A/A	A/A	A/A	B/B	B/B
mk0591	B/B	B/B	B/B	B/B	B/B	B/B	A/A	A/A	B/B	B/B	B/B	A/A	A/A	B/B	B/B	B/B	B/B	A/A	B/B	B/B	A/A	B/B	B/B	B/B	B/B	B/B	A/A	B/B	B/B	B/B	A/A	A/A	B/B	B/B	A/A	B/B	A/A	A/A	B/B	B/B	A/A	A/A	B/B	B/B	A/A	A/A	A/A	B/B	B/B
mk0592	B/B	B/B	B/B	B/B	B/B	B/B	A/A	A/A	B/B	B/B	B/B	A/A	A/A	B/B	B/B	B/B	B/B	A/A	B/B	B/B	A/A	B/B	B/B	B/B	B/B	B/B	A/A	B/B	B/B	B/B	A/A	A/A	B/B	B/B	A/A	B/B	A/A	A/A	B/B	B/B	A/A	A/A	B/B	B/B	A/A	A/A	A/A	B/B	B/B
mk0593	B/B	B/B	B/B	B/B	B/B	B/B	A/A	A/A	B/B	B/B	B/B	A/A	A/A	B/B	B/B	B/B	B/B	A/A	B/B	B/B	A/A	B/B	B/B	B/B	B/B	B/B	A/A	B/B	B/B	B/B	A/A	A/A	B/B	B/B	A/A	B/B	A/A	A/A	B/B	B/B	A/A	A/A	B/B	B/B	A/A	A/A	A/A	B/B	B/B
mk0594	B/B	B/B	A/A	B/B	A/A	B/B	A/A	B/B	B/B	B/B	B/B	A/A	A/A	B/B	A/A	A/A	B/B	A/A	B/B	B/B	A/A	B/B	B/B	A/A	B/B	B/B	A/A	B/B	A/A	B/B	A/A	A/A	B/B	A/A	A/A	B/B	A/A	A/A	B/B	A/A	A/A	A/A	B/B	B/B	A/A	A/A	A/A	B/B	B/B
mk0595	A/A	A/A	B/B	A/A	B/B	A/A	B/B	A/A	A/A	A/A	A/A	B/B	B/B	A/A	B/B	B/B	A/A	B/B	A/A	A/A	B/B	A/A	A/A	B/B	A/A	A/A	B/B	A/A	B/B	A/A	B/B	B/B	A/A	B/B	B/B	A/A	B/B	B/B	A/A	B/B	B/B	B/B	A/A	A/A	B/B	B/B	B/B	A/A	A/A
mk0596	B/B	B/B	B/B	B/B	B/B	A/A	A/A	A/A	B/B	A/A	A/A	A/A	A/A	A/A	B/B	B/B	A/A	A/A	A/A	A/A	A/A	A/A	B/B	B/B	B/B	B/B	B/B	B/B	B/B	A/A	B/B	B/B	B/B	A/A	A/A	B/B	A/A	A/A	A/A	A/A	B/B	A/A	B/B	B/B	B/B	B/B	A/A	B/B	A/A
mk0597	A/A	A/A	A/A	A/A	A/A	B/B	B/B	A/A	A/A	A/A	A/A	B/B	A/A	A/A	A/A	A/A	A/A	B/B	B/B	A/A	A/A	A/A	A/A	A/A	A/A	A/A	A/A	A/A	A/A	A/A	A/A	A/A	A/A	B/B	A/A	A/A	A/A	A/A	B/B	B/B	A/A	A/A	A/A	A/A	A/A	A/A	A/A	A/A	A/A
mk0598	A/A	A/A	A/A	A/A	A/A	B/B	B/B	A/A	A/A	A/A	A/A	B/B	A/A	A/A	A/A	A/A	A/A	B/B	B/B	A/A	A/A	A/A	A/A	A/A	A/A	A/A	A/A	A/A	A/A	A/A	A/A	A/A	A/A	B/B	A/A	A/A	A/A	A/A	B/B	B/B	A/A	A/A	A/A	A/A	A/A	A/A	A/A	A/A	A/A
mk0599	B/B	B/B	B/B	B/B	A/A	B/B	B/B	B/B	B/B	B/B	B/B	B/B	B/B	B/B	B/B	B/B	B/B	B/B	B/B	B/B	B/B	B/B	B/B	A/A	B/B	B/B	A/A	B/B	B/B	B/B	B/B	B/B	B/B	B/B	B/B	B/B	B/B	B/B	B/B	B/B	B/B	B/B	A/A	B/B	A/A	B/B	B/B	B/B	B/B
mk0600	A/A	A/A	A/A	A/A	B/B	A/A	A/A	A/A	A/A	A/A	A/A	A/A	A/A	A/A	A/A	A/A	A/A	A/A	A/A	A/A	A/A	A/A	A/A	B/B	A/A	A/A	B/B	A/A	A/A	A/A	A/A	A/A	A/A	A/A	A/A	A/A	A/A	A/A	A/A	A/A	A/A	A/A	B/B	A/A	B/B	A/A	A/A	A/A	A/A
mk0601	A/A	A/A	B/B	A/A	A/A	A/A	A/A	A/A	A/A	A/A	A/A	A/A	A/A	A/A	A/A	A/A	A/A	A/A	B/B	A/A	A/A	A/A	A/A	A/A	A/A	A/A	A/A	A/A	A/A	A/A	A/A	A/A	B/B	A/A	A/A	A/A	A/A	A/A	A/A	A/A	A/A	A/A	A/A	B/B	A/A	A/A	A/A	B/B	A/A
mk0602	B/B	B/B	A/A	B/B	B/B	B/B	B/B	B/B	B/B	B/B	B/B	B/B	B/B	B/B	B/B	B/B	B/B	B/B	A/A	B/B	B/B	B/B	B/B	B/B	B/B	B/B	B/B	B/B	B/B	B/B	B/B	B/B	A/A	B/B	B/B	B/B	B/B	B/B	B/B	B/B	B/B	B/B	B/B	A/A	B/B	B/B	B/B	A/A	B/B
mk0603	A/A	A/A	B/B	A/A	A/A	A/A	B/B	A/A	A/A	A/A	A/A	A/A	A/A	A/A	B/B	A/A	B/B	A/A	B/B	A/A	B/B	A/A	A/A	A/A	B/B	A/A	B/B	A/A	B/B	A/A	A/A	A/A	A/A	B/B	B/B	A/A	B/B	B/B	B/B	A/A	A/A	B/B	A/A	A/A	A/A	B/B	B/B	A/A	A/A
mk0604	A/A	A/A	A/A	A/A	B/B	A/A	B/B	A/A	A/A	A/A	A/A	A/A	A/A	A/A	A/A	A/A	A/A	A/A	A/A	A/A	A/A	A/A	A/A	B/B	A/A	A/A	B/B	A/A	A/A	A/A	A/A	A/A	A/A	A/A	A/A	A/A	A/A	A/A	A/A	A/A	A/A	A/A	B/B	A/A	B/B	B/B	A/A	A/A	A/A
mk0605	A/A	A/A	A/A	A/A	B/B	A/A	B/B	A/A	A/A	A/A	A/A	A/A	A/A	A/A	A/A	A/A	A/A	A/A	A/A	A/A	A/A	A/A	A/A	B/B	A/A	A/A	B/B	A/A	A/A	A/A	A/A	A/A	A/A	A/A	A/A	A/A	A/A	A/A	A/A	A/A	A/A	A/A	B/B	A/A	B/B	B/B	A/A	A/A	A/A
mk0606	A/A	A/A	A/A	A/A	A/A	A/A	A/A	A/A	A/A	A/A	A/A	A/A	A/A	A/A	A/A	A/A	A/A	A/A	A/A	A/A	A/A	A/A	A/A	A/A	A/A	A/A	B/B	A/A	A/A	A/A	A/A	A/A	A/A	A/A	A/A	A/A	A/A	A/A	A/A	A/A	A/A	A/A	A/A	A/A	B/B	B/B	A/A	A/A	A/A
mk0607	A/A	A/A	A/A	A/A	A/A	A/A	A/A	A/A	A/A	A/A	A/A	A/A	A/A	A/A	A/A	A/A	A/A	A/A	A/A	A/A	A/A	A/A	A/A	A/A	A/A	A/A	B/B	A/A	A/A	A/A	A/A	A/A	A/A	A/A	A/A	A/A	A/A	A/A	A/A	A/A	A/A	A/A	A/A	A/A	B/B	B/B	A/A	A/A	A/A
mk0608	B/B	B/B	A/A	B/B	A/A	B/B	A/A	A/A	B/B	B/B	B/B	B/B	A/A	B/B	A/A	B/B	B/B	A/A	A/A	B/B	A/A	B/B	A/A	A/A	A/A	A/A	B/B	A/A	B/B	B/B	B/B	B/B	A/A	B/B	B/B	A/A	B/B	B/B	B/B	B/B	B/B	A/A	A/A	B/B	B/B	B/B	A/A	A/A	B/B
mk0609	B/B	B/B	B/B	B/B	A/A	B/B	A/A	B/B	B/B	B/B	B/B	B/B	B/B	B/B	A/A	B/B	B/B	B/B	B/B	B/B	B/B	B/B	A/A	A/A	B/B	B/B	B/B	B/B	B/B	B/B	B/B	B/B	B/B	B/B	B/B	B/B	B/B	B/B	B/B	B/B	B/B	B/B	A/A	A/A	B/B	B/B	B/B	B/B	B/B
mk0610	B/B	B/B	B/B	B/B	B/B	B/B	B/B	B/B	B/B	B/B	B/B	B/B	B/B	B/B	B/B	B/B	B/B	A/A	B/B	B/B	B/B	B/B	B/B	B/B	B/B	B/B	B/B	B/B	B/B	B/B	B/B	B/B	B/B	B/B	B/B	B/B	B/B	B/B	B/B	A/A	B/B	B/B	B/B	B/B	B/B	A/A	B/B	B/B	B/B
mk0611	A/A	A/A	A/A	A/A	A/A	A/A	A/A	A/A	A/A	A/A	A/A	A/A	A/A	A/A	A/A	A/A	A/A	B/B	A/A	A/A	A/A	A/A	A/A	A/A	A/A	A/A	A/A	A/A	A/A	A/A	A/A	A/A	A/A	A/A	A/A	A/A	A/A	A/A	A/A	B/B	A/A	A/A	A/A	A/A	A/A	B/B	A/A	A/A	A/A
mk0612	A/A	A/A	A/A	A/A	A/A	A/A	A/A	A/A	A/A	A/A	A/A	A/A	A/A	A/A	A/A	A/A	A/A	B/B	A/A	A/A	A/A	A/A	A/A	A/A	A/A	A/A	A/A	A/A	A/A	A/A	A/A	A/A	A/A	A/A	A/A	A/A	A/A	A/A	A/A	B/B	A/A	A/A	A/A	B/B	A/A	B/B	A/A	A/A	A/A
mk0613	A/A	A/A	B/B	B/B	A/A	B/B	B/B	A/A	A/A	A/A	A/A	B/B	B/B	A/A	B/B	A/A	A/A	B/B	B/B	B/B	A/A	A/A	B/B	A/A	A/A	A/A	B/B	B/B	B/B	A/A	B/B	B/B	B/B	B/B	B/B	A/A	B/B	A/A	B/B	A/A	A/A	A/A	B/B	B/B	B/B	A/A	A/A	B/B	A/A
mk0614	A/A	A/A	B/B	B/B	A/A	B/B	B/B	A/A	A/A	A/A	A/A	B/B	B/B	A/A	B/B	A/A	A/A	B/B	B/B	B/B	A/A	A/A	B/B	A/A	A/A	A/A	B/B	B/B	B/B	A/A	B/B	B/B	B/B	B/B	B/B	A/A	B/B	A/A	B/B	A/A	A/A	A/A	B/B	B/B	B/B	A/A	A/A	B/B	A/A
mk0615	A/A	A/A	B/B	B/B	A/A	B/B	B/B	A/A	A/A	A/A	A/A	B/B	A/A	A/A	B/B	A/A	A/A	B/B	B/B	B/B	A/A	A/A	B/B	A/A	A/A	A/A	B/B	B/B	B/B	A/A	B/B	B/B	B/B	B/B	B/B	A/A	B/B	A/A	B/B	A/A	A/A	A/A	B/B	B/B	B/B	A/A	A/A	B/B	A/A
mk0616	A/A	A/A	B/B	B/B	A/A	B/B	B/B	A/A	A/A	A/A	A/A	B/B	B/B	A/A	B/B	A/A	A/A	B/B	B/B	B/B	A/A	A/A	B/B	A/A	A/A	A/A	B/B	B/B	B/B	A/A	B/B	B/B	B/B	B/B	B/B	A/A	B/B	A/A	B/B	A/A	A/A	A/A	B/B	B/B	B/B	A/A	A/A	B/B	A/A
mk0617	B/B	B/B	A/A	B/B	B/B	B/B	A/A	B/B	B/B	B/B	B/B	B/B	A/A	B/B	A/A	B/B	B/B	B/B	A/A	A/A	A/A	B/B	B/B	B/B	B/B	B/B	A/A	B/B	A/A	B/B	B/B	B/B	A/A	A/A	B/B	B/B	A/A	A/A	B/B	A/A	B/B	A/A	A/A	B/B	A/A	B/B	A/A	A/A	B/B
mk0618	B/B	B/B	B/B	A/A	B/B	A/A	B/B	B/B	B/B	B/B	B/B	A/A	B/B	B/B	B/B	B/B	B/B	A/A	B/B	B/B	A/A	B/B	A/A	B/B	B/B	B/B	B/B	A/A	B/B	B/B	A/A	A/A	B/B	B/B	A/A	B/B	A/A	B/B	A/A	A/A	B/B	A/A	B/B	A/A	B/B	A/A	A/A	B/B	B/B
mk0619	A/A	A/A	A/A	B/B	A/A	B/B	A/A	A/A	A/A	A/A	A/A	B/B	A/A	A/A	A/A	A/A	A/A	B/B	A/A	A/A	B/B	A/A	B/B	A/A	A/A	A/A	A/A	B/B	A/A	A/A	B/B	B/B	A/A	A/A	B/B	A/A	B/B	A/A	B/B	B/B	A/A	B/B	A/A	B/B	A/A	B/B	B/B	A/A	A/A
mk0620	B/B	B/B	A/A	B/B	B/B	B/B	B/B	B/B	B/B	B/B	B/B	B/B	B/B	B/B	A/A	B/B	B/B	B/B	A/A	B/B	B/B	B/B	B/B	B/B	B/B	B/B	A/A	B/B	B/B	B/B	B/B	B/B	A/A	B/B	B/B	B/B	B/B	B/B	B/B	A/A	B/B	B/B	B/B	B/B	A/A	B/B	B/B	A/A	B/B
mk0621	A/A	A/A	A/A	B/B	A/A	B/B	A/A	A/A	A/A	A/A	A/A	B/B	B/B	A/A	A/A	A/A	A/A	B/B	A/A	B/B	B/B	A/A	B/B	A/A	A/A	A/A	A/A	B/B	B/B	A/A	B/B	B/B	A/A	B/B	B/B	A/A	B/B	A/A	B/B	B/B	A/A	B/B	A/A	B/B	A/A	B/B	B/B	A/A	A/A
mk0622	B/B	B/B	A/A	A/A	B/B	A/A	B/B	B/B	B/B	B/B	B/B	A/A	A/A	B/B	A/A	B/B	B/B	A/A	A/A	A/A	A/A	B/B	A/A	B/B	B/B	B/B	A/A	A/A	A/A	B/B	A/A	A/A	A/A	A/A	A/A	B/B	A/A	A/A	A/A	A/A	B/B	A/A	B/B	A/A	A/A	A/A	A/A	A/A	B/B
mk0623	A/A	A/A	A/A	A/A	A/A	A/A	A/A	A/A	A/A	A/A	A/A	A/A	A/A	A/A	A/A	A/A	A/A	A/A	A/A	A/A	B/B	A/A	A/A	A/A	A/A	A/A	A/A	A/A	B/B	A/A	A/A	A/A	A/A	B/B	A/A	A/A	A/A	A/A	A/A	A/A	A/A	B/B	B/B	A/A	A/A	A/A	B/B	A/A	A/A
mk0624	A/A	A/A	A/A	A/A	A/A	A/A	A/A	A/A	A/A	A/A	A/A	A/A	A/A	A/A	A/A	A/A	A/A	A/A	A/A	A/A	B/B	A/A	A/A	A/A	A/A	A/A	A/A	A/A	B/B	A/A	A/A	A/A	A/A	B/B	A/A	A/A	A/A	A/A	A/A	A/A	A/A	B/B	B/B	A/A	A/A	A/A	B/B	A/A	A/A
mk0625	A/A	A/A	A/A	A/A	A/A	A/A	A/A	A/A	A/A	A/A	A/A	A/A	A/A	A/A	A/A	A/A	A/A	A/A	A/A	A/A	B/B	A/A	A/A	A/A	A/A	A/A	A/A	A/A	B/B	A/A	A/A	A/A	A/A	B/B	A/A	A/A	A/A	A/A	A/A	A/A	A/A	B/B	B/B	A/A	A/A	A/A	B/B	A/A	A/A
mk0626	A/A	A/A	A/A	B/B	A/A	B/B	B/B	A/A	A/A	A/A	A/A	B/B	B/B	A/A	A/A	A/A	A/A	B/B	A/A	B/B	B/B	A/A	A/A	A/A	A/A	A/A	B/B	B/B	A/A	A/A	B/B	B/B	A/A	A/A	B/B	A/A	B/B	B/B	B/B	A/A	A/A	B/B	B/B	A/A	B/B	A/A	B/B	A/A	A/A
mk0627	A/A	A/A	A/A	B/B	A/A	B/B	B/B	A/A	A/A	A/A	A/A	B/B	B/B	A/A	A/A	A/A	A/A	B/B	A/A	B/B	B/B	A/A	A/A	A/A	A/A	A/A	B/B	B/B	A/A	A/A	B/B	B/B	A/A	A/A	B/B	A/A	B/B	B/B	B/B	A/A	A/A	B/B	B/B	A/A	B/B	A/A	B/B	A/A	A/A
mk0628	B/B	B/B	A/A	B/B	A/A	B/B	A/A	B/B	A/A	A/A	A/A	B/B	B/B	A/A	A/A	B/B	A/A	B/B	A/A	B/B	A/A	B/B	A/A	B/B	B/B	B/B	B/B	B/B	B/B	B/B	B/B	B/B	A/A	B/B	B/B	B/B	B/B	B/B	B/B	B/B	A/A	A/A	A/A	A/A	B/B	B/B	A/A	A/A	B/B
mk0629	B/B	B/B	A/A	B/B	A/A	B/B	A/A	B/B	A/A	A/A	A/A	B/B	B/B	A/A	A/A	B/B	A/A	B/B	A/A	B/B	A/A	B/B	A/A	B/B	B/B	B/B	B/B	B/B	B/B	B/B	B/B	B/B	A/A	B/B	B/B	B/B	A/A	B/B	B/B	B/B	A/A	A/A	A/A	A/A	B/B	B/B	A/A	A/A	B/B
mk0630	B/B	B/B	B/B	B/B	B/B	B/B	B/B	B/B	A/A	A/A	A/A	B/B	B/B	A/A	B/B	B/B	A/A	B/B	B/B	B/B	A/A	B/B	B/B	B/B	B/B	B/B	B/B	B/B	B/B	B/B	B/B	B/B	B/B	B/B	B/B	B/B	A/A	B/B	B/B	B/B	B/B	B/B	B/B	B/B	B/B	B/B	B/B	B/B	B/B
mk0631	B/B	B/B	B/B	B/B	B/B	B/B	B/B	B/B	A/A	A/A	A/A	B/B	B/B	A/A	B/B	B/B	A/A	B/B	B/B	B/B	A/A	B/B	B/B	B/B	B/B	B/B	B/B	B/B	B/B	B/B	B/B	B/B	B/B	B/B	B/B	B/B	A/A	B/B	B/B	B/B	B/B	B/B	B/B	B/B	B/B	B/B	B/B	B/B	B/B
mk0632	B/B	B/B	A/A	B/B	A/A	B/B	A/A	B/B	A/A	A/A	A/A	B/B	B/B	A/A	A/A	B/B	A/A	B/B	A/A	B/B	A/A	B/B	A/A	B/B	B/B	B/B	B/B	B/B	B/B	B/B	B/B	B/B	A/A	B/B	B/B	B/B	B/B	B/B	B/B	B/B	A/A	A/A	A/A	A/A	B/B	B/B	A/A	A/A	B/B
mk0633	A/A	A/A	A/A	A/A	A/A	A/A	A/A	A/A	B/B	B/B	B/B	A/A	A/A	B/B	A/A	A/A	B/B	A/A	A/A	A/A	B/B	A/A	A/A	A/A	A/A	A/A	A/A	A/A	A/A	A/A	A/A	A/A	A/A	A/A	A/A	A/A	B/B	A/A	A/A	A/A	A/A	A/A	A/A	A/A	A/A	A/A	A/A	A/A	A/A
mk0634	B/B	B/B	B/B	B/B	B/B	B/B	B/B	B/B	A/A	A/A	A/A	B/B	B/B	A/A	B/B	B/B	A/A	B/B	B/B	B/B	A/A	B/B	B/B	B/B	B/B	B/B	B/B	B/B	B/B	B/B	B/B	B/B	B/B	B/B	B/B	B/B	A/A	B/B	B/B	B/B	B/B	B/B	B/B	A/A	B/B	B/B	B/B	B/B	B/B
mk0635	B/B	B/B	B/B	B/B	B/B	B/B	B/B	B/B	A/A	A/A	A/A	B/B	B/B	A/A	B/B	B/B	A/A	B/B	B/B	B/B	A/A	B/B	B/B	B/B	B/B	B/B	B/B	B/B	B/B	B/B	B/B	B/B	B/B	B/B	B/B	B/B	A/A	B/B	B/B	B/B	B/B	B/B	B/B	B/B	B/B	B/B	B/B	B/B	B/B
mk0636	A/A	A/A	A/A	A/A	A/A	A/A	A/A	A/A	B/B	B/B	B/B	A/A	A/A	B/B	A/A	A/A	B/B	A/A	A/A	A/A	B/B	A/A	A/A	A/A	A/A	A/A	A/A	A/A	A/A	A/A	A/A	A/A	A/A	A/A	A/A	A/A	B/B	A/A	A/A	A/A	A/A	A/A	A/A	B/B	A/A	A/A	A/A	A/A	A/A
mk0637	B/B	B/B	B/B	B/B	B/B	B/B	B/B	B/B	A/A	A/A	A/A	B/B	B/B	A/A	B/B	B/B	A/A	B/B	B/B	B/B	A/A	B/B	B/B	B/B	B/B	B/B	B/B	B/B	B/B	B/B	B/B	B/B	B/B	B/B	B/B	B/B	A/A	B/B	B/B	B/B	B/B	B/B	B/B	A/A	B/B	B/B	B/B	B/B	B/B
mk0638	A/A	A/A	A/A	B/B	A/A	B/B	A/A	A/A	A/A	A/A	A/A	B/B	B/B	A/A	A/A	B/B	A/A	A/A	A/A	A/A	A/A	A/A	B/B	A/A	A/A	A/A	A/A	B/B	A/A	A/A	B/B	B/B	A/A	A/A	B/B	A/A	B/B	A/A	B/B	A/A	A/A	A/A	A/A	A/A	A/A	A/A	A/A	A/A	A/A
mk0639	A/A	A/A	A/A	B/B	A/A	B/B	A/A	A/A	A/A	A/A	A/A	B/B	B/B	A/A	A/A	B/B	A/A	A/A	A/A	A/A	A/A	A/A	B/B	A/A	A/A	A/A	A/A	B/B	A/A	A/A	B/B	B/B	A/A	A/A	B/B	A/A	B/B	A/A	B/B	A/A	A/A	A/A	A/A	A/A	A/A	A/A	A/A	A/A	A/A
mk0640	A/A	A/A	A/A	B/B	A/A	B/B	A/A	A/A	A/A	A/A	A/A	B/B	B/B	A/A	A/A	A/A	A/A	A/A	A/A	A/A	A/A	A/A	B/B	A/A	A/A	A/A	A/A	B/B	A/A	A/A	B/B	B/B	A/A	A/A	B/B	A/A	B/B	A/A	B/B	A/A	A/A	A/A	A/A	A/A	A/A	A/A	A/A	A/A	A/A
mk0641	A/A	A/A	A/A	B/B	A/A	B/B	A/A	A/A	A/A	A/A	A/A	B/B	A/B	A/A	A/A	A/A	A/A	A/A	A/A	A/A	A/A	A/A	B/B	A/A	A/A	A/A	A/A	B/B	A/A	A/A	B/B	B/B	A/A	A/A	B/B	A/A	B/B	A/A	B/B	A/A	A/A	A/A	A/A	A/A	A/A	B/B	A/A	A/A	A/A
mk0642	A/A	A/A	A/A	B/B	A/A	B/B	A/A	A/A	A/A	A/A	A/A	B/B	B/B	A/A	A/A	A/A	A/A	A/A	A/A	A/A	A/A	A/A	B/B	A/A	A/A	A/A	A/A	B/B	A/A	A/A	B/B	B/B	A/A	A/A	B/B	A/A	B/B	A/A	B/B	A/A	A/A	A/A	A/A	A/A	A/A	A/A	A/A	A/A	A/A
mk0643	A/A	A/A	A/A	B/B	A/A	B/B	A/A	A/A	A/A	A/A	A/A	B/B	B/B	A/A	A/A	A/A	A/A	A/A	A/A	A/A	A/A	A/A	B/B	A/A	A/A	A/A	A/A	B/B	A/A	A/A	B/B	B/B	A/A	A/A	B/B	A/A	B/B	A/A	B/B	A/A	A/A	A/A	A/A	A/A	A/A	A/A	A/A	A/A	A/A
mk0644	A/A	A/A	A/A	B/B	A/A	B/B	A/A	A/A	A/A	A/A	A/A	B/B	B/B	A/A	A/A	A/A	A/A	A/A	A/A	A/A	A/A	A/A	B/B	A/A	A/A	A/A	A/A	B/B	A/A	A/A	B/B	B/B	A/A	A/A	B/B	A/A	B/B	A/A	B/B	A/A	A/A	A/A	A/A	A/A	A/A	A/A	A/A	A/A	A/A
mk0645	B/B	B/B	B/B	A/A	B/B	A/A	B/B	B/B	B/B	B/B	B/B	A/A	A/A	B/B	B/B	B/B	B/B	B/B	B/B	B/B	B/B	B/B	A/A	B/B	B/B	B/B	B/B	A/A	B/B	B/B	A/A	A/A	B/B	B/B	A/A	B/B	A/A	B/B	A/A	B/B	B/B	B/B	B/B	B/B	B/B	B/B	B/B	B/B	B/B
mk0646	A/A	A/A	A/A	B/B	A/A	B/B	A/A	A/A	A/A	A/A	A/A	B/B	B/B	A/A	A/A	A/A	A/A	A/A	A/A	A/A	A/A	A/A	B/B	A/A	A/A	A/A	A/A	B/B	A/A	A/A	B/B	B/B	A/A	A/A	B/B	A/A	B/B	A/A	B/B	A/A	A/A	A/A	A/A	A/A	A/A	A/A	A/A	A/A	A/A
mk0647	B/B	B/B	B/B	A/A	B/B	A/A	B/B	B/B	B/B	B/B	B/B	A/A	A/A	B/B	B/B	B/B	B/B	B/B	B/B	B/B	B/B	B/B	A/A	B/B	B/B	B/B	B/B	A/A	B/B	B/B	A/A	A/A	B/B	B/B	A/A	B/B	A/A	B/B	A/A	B/B	B/B	B/B	B/B	B/B	B/B	B/B	B/B	B/B	B/B
mk0648	A/A	A/A	A/A	B/B	A/A	B/B	A/A	A/A	A/A	A/A	A/A	B/B	B/B	A/A	A/A	A/A	A/A	A/A	A/A	A/A	A/A	A/A	B/B	A/A	A/A	A/A	A/A	B/B	A/A	A/A	B/B	B/B	A/A	A/A	B/B	A/A	B/B	A/A	B/B	A/A	A/A	A/A	A/A	A/A	A/A	A/A	A/A	A/A	A/A
mk0649	B/B	B/B	B/B	A/A	B/B	A/A	B/B	B/B	B/B	B/B	B/B	A/A	A/A	B/B	B/B	B/B	B/B	B/B	B/B	B/B	B/B	B/B	A/A	B/B	B/B	B/B	B/B	A/A	B/B	B/B	A/A	A/A	B/B	B/B	A/A	B/B	A/A	B/B	A/A	B/B	B/B	B/B	B/B	B/B	B/B	B/B	B/B	B/B	B/B
mk0650	B/B	B/B	B/B	A/A	B/B	A/A	B/B	B/B	B/B	B/B	B/B	A/A	A/A	B/B	B/B	B/B	B/B	B/B	B/B	B/B	B/B	B/B	A/A	B/B	B/B	B/B	B/B	A/A	B/B	B/B	A/A	A/A	B/B	B/B	A/A	B/B	A/A	B/B	A/A	B/B	B/B	B/B	B/B	B/B	B/B	B/B	B/B	B/B	B/B
mk0651	B/B	B/B	B/B	A/A	B/B	A/A	B/B	B/B	B/B	B/B	B/B	A/A	A/A	B/B	B/B	A/A	B/B	B/B	B/B	B/B	B/B	B/B	A/A	B/B	B/B	B/B	B/B	A/A	B/B	B/B	A/A	A/A	B/B	B/B	A/A	B/B	A/A	B/B	A/A	B/B	B/B	B/B	B/B	B/B	B/B	B/B	B/B	B/B	B/B
mk0652	A/A	A/A	A/A	B/B	A/A	B/B	A/A	A/A	A/A	A/A	A/A	B/B	B/B	A/A	A/A	B/B	A/A	A/A	A/A	A/A	A/A	A/A	B/B	A/A	A/A	A/A	A/A	B/B	A/A	A/A	B/B	B/B	A/A	A/A	B/B	A/A	B/B	A/A	B/B	A/A	A/A	A/A	A/A	A/A	A/A	A/A	A/A	A/A	A/A
mk0653	B/B	B/B	B/B	A/A	B/B	A/A	B/B	B/B	B/B	B/B	B/B	A/A	A/A	B/B	B/B	A/A	B/B	B/B	B/B	B/B	B/B	B/B	A/A	B/B	B/B	B/B	B/B	A/A	B/B	B/B	A/A	A/A	B/B	B/B	A/A	B/B	A/A	B/B	A/A	B/B	B/B	B/B	B/B	B/B	B/B	B/B	B/B	B/B	B/B
mk0654	A/A	A/A	A/A	B/B	A/A	B/B	A/A	A/A	A/A	A/A	A/A	B/B	B/B	A/A	A/A	A/A	A/A	A/A	A/A	A/A	A/A	A/A	B/B	A/A	A/A	A/A	A/A	B/B	A/A	A/A	B/B	B/B	B/B	A/A	B/B	A/A	B/B	A/A	B/B	A/A	A/A	A/A	A/A	A/A	A/A	A/A	A/A	A/A	A/A
mk0655	A/A	A/A	A/A	B/B	A/A	B/B	A/A	A/A	A/A	A/A	A/A	B/B	B/B	A/A	A/A	A/A	A/A	A/A	A/A	A/A	A/A	A/A	B/B	A/A	A/A	A/A	A/A	B/B	A/A	A/A	B/B	B/B	A/A	A/A	B/B	A/A	B/B	A/A	B/B	A/A	A/A	A/A	A/A	A/A	A/A	A/A	A/A	A/A	A/A
mk0656	A/A	A/A	A/A	B/B	A/A	B/B	A/A	A/A	A/A	A/A	A/A	B/B	A/B	A/A	A/A	A/A	A/A	A/A	A/A	A/A	A/A	A/A	B/B	A/A	A/A	A/A	A/A	B/B	A/A	A/A	B/B	B/B	A/A	A/A	B/B	A/A	B/B	A/A	B/B	A/A	A/A	A/A	A/A	A/A	A/A	A/A	A/A	A/A	A/A
mk0657	B/B	B/B	B/B	A/A	B/B	A/A	A/A	B/B	B/B	B/B	B/B	A/A	B/B	B/B	B/B	A/A	B/B	B/B	B/B	B/B	B/B	B/B	A/A	B/B	A/A	B/B	A/A	A/A	B/B	B/B	B/B	B/B	B/B	B/B	B/B	B/B	A/A	B/B	A/A	B/B	B/B	B/B	B/B	B/B	A/A	B/B	A/A	B/B	B/B
mk0658	A/A	A/A	A/A	B/B	A/A	B/B	B/B	A/A	A/A	A/A	A/A	B/B	A/A	A/A	A/A	B/B	A/A	A/A	A/A	A/A	A/A	A/A	B/B	A/A	B/B	A/A	B/B	B/B	A/A	A/A	A/B	A/A	A/A	A/A	A/A	A/A	B/B	A/A	B/B	A/A	A/A	A/A	A/A	A/A	B/B	A/A	B/B	A/A	A/A
mk0659	B/B	B/B	B/B	A/A	B/B	A/A	A/A	B/B	B/B	B/B	B/B	A/A	B/B	B/B	B/B	A/A	B/B	B/B	B/B	B/B	B/B	B/B	A/A	B/B	A/A	B/B	A/A	A/A	B/B	B/B	B/B	B/B	B/B	B/B	B/B	B/B	A/A	B/B	A/A	B/B	B/B	B/B	B/B	B/B	A/A	B/B	A/A	B/B	B/B
mk0660	B/B	B/B	B/B	A/A	B/B	A/A	A/A	B/B	B/B	B/B	B/B	A/A	B/B	B/B	B/B	A/A	B/B	B/B	B/B	B/B	B/B	B/B	A/A	B/B	A/A	B/B	A/A	A/A	B/B	B/B	A/B	B/B	B/B	B/B	B/B	B/B	A/A	B/B	A/A	B/B	B/B	B/B	B/B	B/B	A/A	B/B	A/A	B/B	B/B
mk0661	B/B	B/B	B/B	A/A	B/B	A/A	A/A	B/B	B/B	B/B	B/B	A/A	B/B	B/B	B/B	A/A	B/B	B/B	B/B	B/B	B/B	B/B	A/A	B/B	A/A	B/B	A/A	A/A	A/A	B/B	A/B	B/B	B/B	A/A	B/B	B/B	A/A	B/B	A/A	B/B	B/B	B/B	B/B	B/B	A/A	B/B	A/A	B/B	B/B
mk0662	A/A	A/A	A/A	B/B	A/A	B/B	B/B	A/A	A/A	A/A	A/A	B/B	A/A	A/A	A/A	B/B	A/A	A/A	A/A	A/A	A/A	A/A	B/B	A/A	B/B	A/A	B/B	B/B	A/A	A/A	A/A	A/A	A/A	A/A	A/A	A/A	B/B	A/A	B/B	A/A	A/A	A/A	A/A	A/A	B/B	A/A	B/B	A/A	A/A
mk0663	B/B	B/B	B/B	A/A	B/B	A/A	A/A	B/B	B/B	B/B	B/B	A/A	B/B	B/B	B/B	A/A	B/B	B/B	B/B	B/B	B/B	B/B	A/A	B/B	A/A	B/B	A/A	A/A	A/A	B/B	B/B	B/B	B/B	A/A	B/B	B/B	A/A	B/B	A/A	B/B	B/B	B/B	B/B	B/B	A/A	B/B	A/A	B/B	B/B
mk0664	A/A	A/A	A/A	B/B	A/A	B/B	B/B	A/A	A/A	A/A	A/A	B/B	A/A	A/A	A/A	B/B	A/A	A/A	A/A	A/A	A/A	A/A	B/B	A/A	B/B	A/A	B/B	B/B	B/B	A/A	A/B	A/A	A/A	B/B	A/A	A/A	B/B	A/A	B/B	A/A	A/A	A/A	A/A	A/A	B/B	A/A	B/B	A/A	A/A
mk0665	B/B	B/B	B/B	A/A	B/B	A/A	B/B	B/B	B/B	B/B	B/B	A/A	A/A	B/B	B/B	A/A	B/B	B/B	B/B	B/B	B/B	B/B	A/A	B/B	A/A	B/B	B/B	A/A	B/B	B/B	A/A	A/A	B/B	B/B	A/A	B/B	A/A	B/B	A/A	B/B	B/B	B/B	B/B	B/B	B/B	B/B	B/B	B/B	B/B
mk0666	B/B	B/B	B/B	A/A	B/B	A/A	B/B	B/B	B/B	B/B	B/B	A/A	A/A	B/B	B/B	A/A	B/B	B/B	B/B	B/B	B/B	B/B	A/A	B/B	A/A	B/B	B/B	A/A	B/B	B/B	A/A	A/A	B/B	B/B	A/A	B/B	A/A	B/B	A/A	B/B	B/B	B/B	B/B	B/B	B/B	B/B	B/B	B/B	B/B
mk0667	B/B	B/B	B/B	A/A	B/B	A/A	A/A	B/B	B/B	B/B	B/B	A/A	B/B	B/B	B/B	A/A	B/B	B/B	B/B	B/B	B/B	B/B	A/A	B/B	A/A	B/B	A/A	A/A	A/A	B/B	B/B	B/B	B/B	A/A	B/B	B/B	A/A	B/B	A/A	B/B	B/B	B/B	B/B	B/B	A/A	B/B	A/A	B/B	B/B
mk0668	B/B	B/B	B/B	A/A	B/B	A/A	A/A	B/B	B/B	B/B	B/B	A/A	B/B	B/B	B/B	A/A	B/B	B/B	B/B	B/B	B/B	B/B	A/A	B/B	A/A	B/B	A/A	A/A	A/A	B/B	B/B	B/B	B/B	A/A	B/B	B/B	A/A	B/B	A/A	B/B	B/B	B/B	B/B	B/B	A/A	B/B	A/A	B/B	B/B
mk0669	A/A	A/A	A/A	B/B	A/A	B/B	B/B	A/A	A/A	A/A	A/A	B/B	A/A	A/A	A/A	B/B	A/A	A/A	A/A	A/A	A/A	A/A	B/B	A/A	B/B	A/A	B/B	B/B	B/B	A/A	A/B	A/A	A/A	B/B	A/A	A/A	B/B	A/A	B/B	A/A	A/A	A/A	A/A	A/A	B/B	A/A	B/B	A/A	A/A
mk0670	B/B	B/B	B/B	A/A	B/B	A/A	A/A	B/B	B/B	B/B	B/B	A/A	B/B	B/B	B/B	A/A	B/B	B/B	B/B	B/B	B/B	B/B	A/A	B/B	A/A	B/B	A/A	A/A	A/A	B/B	A/B	B/B	B/B	A/A	B/B	B/B	A/A	B/B	A/A	B/B	B/B	B/B	B/B	B/B	A/A	B/B	A/A	B/B	B/B
mk0671	B/B	B/B	B/B	A/A	B/B	A/A	A/A	B/B	B/B	B/B	B/B	A/A	B/B	B/B	B/B	A/A	B/B	B/B	B/B	B/B	B/B	B/B	A/A	B/B	A/A	B/B	A/A	A/A	A/A	B/B	A/B	B/B	B/B	A/A	B/B	B/B	A/A	B/B	A/A	B/B	B/B	B/B	B/B	B/B	A/A	B/B	A/A	B/B	B/B
mk0672	A/A	A/A	A/A	B/B	A/A	B/B	B/B	A/A	A/A	A/A	A/A	B/B	A/A	A/A	A/A	B/B	A/A	A/A	A/A	A/A	A/A	A/A	B/B	A/A	B/B	A/A	B/B	B/B	B/B	A/A	A/B	A/A	A/A	B/B	A/A	A/A	B/B	A/A	B/B	A/A	A/A	A/A	A/A	A/A	B/B	A/A	B/B	A/A	A/A
mk0673	B/B	B/B	B/B	A/A	B/B	A/A	A/A	B/B	B/B	B/B	B/B	A/A	B/B	B/B	B/B	A/A	B/B	B/B	B/B	B/B	B/B	B/B	A/A	B/B	A/A	B/B	A/A	A/A	A/A	B/B	A/B	B/B	B/B	A/A	B/B	B/B	A/A	B/B	A/A	B/B	B/B	B/B	B/B	B/B	A/A	B/B	A/A	B/B	B/B
mk0674	A/A	A/A	B/B	A/A	B/B	B/B	B/B	B/B	A/B	A/A	A/A	B/B	B/B	B/B	B/B	A/A	A/A	B/B	B/B	B/B	B/B	A/A	B/B	B/B	A/A	A/A	B/B	B/B	A/A	A/A	B/B	B/B	B/B	A/A	B/B	A/A	B/B	A/A	B/B	B/B	B/B	B/B	B/B	B/B	B/B	B/B	A/A	B/B	A/A
mk0675	A/A	A/A	A/A	B/B	A/A	B/B	B/B	A/A	A/A	A/A	A/A	B/B	A/A	A/A	A/A	B/B	A/A	A/A	A/A	A/A	A/A	A/A	B/B	A/A	B/B	A/A	B/B	B/B	B/B	A/A	A/A	A/A	A/A	B/B	A/A	A/A	B/B	A/A	B/B	A/A	A/A	A/A	A/A	A/A	B/B	A/A	B/B	A/A	A/A
mk0676	A/A	A/A	A/A	B/B	A/A	B/B	B/B	A/A	A/A	A/A	A/A	B/B	A/A	A/A	A/A	B/B	A/A	A/A	A/A	A/A	A/A	A/A	B/B	A/A	B/B	A/A	B/B	B/B	B/B	A/A	A/A	A/A	A/A	B/B	A/A	A/A	B/B	A/A	B/B	A/A	A/A	A/A	A/A	A/A	B/B	A/A	B/B	A/A	A/A
mk0677	B/B	B/B	B/B	A/A	B/B	A/A	A/A	B/B	B/B	B/B	B/B	A/A	B/B	B/B	B/B	A/A	B/B	B/B	B/B	B/B	B/B	B/B	A/A	B/B	A/A	B/B	A/A	A/A	A/A	B/B	B/B	B/B	B/B	A/A	B/B	B/B	A/A	B/B	A/A	B/B	B/B	B/B	B/B	B/B	A/A	B/B	A/A	B/B	B/B
mk0678	A/A	A/A	A/A	B/B	A/A	B/B	A/A	A/A	A/A	A/A	A/A	B/B	B/B	A/A	A/A	B/B	A/A	A/A	A/A	A/A	A/A	A/A	B/B	A/A	B/B	A/A	A/A	B/B	A/A	A/A	B/B	B/B	A/A	A/A	B/B	A/A	B/B	A/A	B/B	A/A	A/A	A/A	A/A	A/A	A/A	A/A	A/A	A/A	A/A
mk0679	B/B	B/B	B/B	A/A	B/B	A/A	A/A	B/B	B/B	B/B	B/B	A/A	B/B	B/B	B/B	A/A	B/B	B/B	B/B	B/B	B/B	B/B	A/A	B/B	A/A	B/B	B/B	A/A	B/B	B/B	B/B	B/B	B/B	B/B	B/B	B/B	A/A	B/B	A/A	B/B	B/B	B/B	B/B	B/B	B/B	B/B	A/A	B/B	B/B
mk0680	B/B	B/B	B/B	A/A	B/B	A/A	A/A	B/B	B/B	B/B	B/B	A/A	B/B	B/B	B/B	A/A	B/B	B/B	B/B	B/B	B/B	B/B	A/A	B/B	A/A	B/B	A/A	A/A	A/A	B/B	B/B	B/B	B/B	A/A	B/B	B/B	A/A	B/B	A/A	B/B	B/B	B/B	B/B	B/B	A/A	B/B	A/A	B/B	B/B
mk0681	A/A	A/A	A/A	B/B	A/A	B/B	B/B	A/A	A/A	A/A	A/A	B/B	A/A	A/A	A/A	B/B	A/A	A/A	A/A	A/A	A/A	A/A	B/B	A/A	B/B	A/A	B/B	B/B	B/B	A/A	A/B	A/A	A/A	B/B	A/A	A/A	B/B	A/A	B/B	A/A	A/A	A/A	A/A	A/A	B/B	A/A	B/B	A/A	A/A
mk0682	B/B	B/B	B/B	A/A	B/B	A/A	A/A	B/B	B/B	B/B	B/B	A/A	B/B	B/B	B/B	A/A	B/B	B/B	B/B	B/B	B/B	B/B	A/A	B/B	A/A	B/B	A/A	A/A	A/A	B/B	A/B	B/B	B/B	A/A	B/B	B/B	A/A	B/B	A/A	B/B	B/B	B/B	B/B	B/B	A/A	B/B	A/A	B/B	B/B
mk0683	B/B	B/B	B/B	A/A	B/B	A/A	A/A	B/B	B/B	B/B	B/B	A/A	B/B	B/B	B/B	A/A	B/B	B/B	B/B	B/B	B/B	B/B	A/A	B/B	A/A	B/B	B/B	A/A	B/B	B/B	B/B	B/B	B/B	B/B	B/B	B/B	A/A	B/B	A/A	B/B	B/B	B/B	B/B	B/B	B/B	B/B	A/A	B/B	B/B
mk0684	B/B	B/B	B/B	A/A	B/B	A/A	A/A	B/B	B/B	B/B	B/B	A/A	B/B	B/B	B/B	A/A	B/B	B/B	B/B	B/B	B/B	B/B	A/A	B/B	A/A	B/B	A/A	A/A	A/A	B/B	B/B	B/B	B/B	A/A	B/B	B/B	A/A	B/B	A/A	B/B	B/B	B/B	B/B	B/B	A/A	B/B	A/A	B/B	B/B
mk0685	A/A	A/A	A/A	B/B	A/A	B/B	B/B	A/A	A/A	A/A	A/A	B/B	A/A	A/A	A/A	B/B	A/A	A/A	A/A	A/A	A/A	A/A	B/B	A/A	B/B	A/A	B/B	B/B	B/B	A/A	A/A	A/A	A/A	B/B	A/A	A/A	B/B	A/A	B/B	A/A	A/A	A/A	A/A	A/A	B/B	A/A	B/B	A/A	A/A
mk0686	A/A	A/A	A/A	B/B	A/A	B/B	B/B	A/A	A/A	A/A	A/A	B/B	A/A	A/A	A/A	B/B	A/A	A/A	A/A	A/A	A/A	A/A	B/B	A/A	B/B	A/A	B/B	B/B	B/B	A/A	A/A	A/A	A/A	B/B	A/A	A/A	B/B	A/A	B/B	A/A	A/A	A/A	A/A	A/A	B/B	A/A	B/B	A/A	A/A
mk0687	B/B	B/B	B/B	A/A	B/B	A/A	A/A	B/B	B/B	B/B	B/B	A/A	A/A	B/B	B/B	A/A	B/B	B/B	B/B	B/B	B/B	B/B	A/A	B/B	A/A	B/B	B/B	A/A	B/B	B/B	A/A	A/A	B/B	B/B	A/A	B/B	A/A	B/B	A/A	B/B	B/B	B/B	B/B	A/A	B/B	A/A	A/A	B/B	B/B
mk0688	A/A	A/A	A/A	B/B	A/A	B/B	B/B	A/A	A/A	A/A	A/A	B/B	A/A	A/A	A/A	B/B	A/A	A/A	A/A	A/A	A/A	A/A	B/B	A/A	B/B	A/A	B/B	B/B	B/B	A/A	A/A	A/A	A/A	B/B	A/A	A/A	B/B	A/A	B/B	A/A	A/A	A/A	A/A	A/A	B/B	A/A	B/B	A/A	A/A
mk0689	A/A	A/A	A/A	B/B	A/A	B/B	B/B	A/A	A/A	A/A	A/A	B/B	A/A	A/A	A/A	B/B	A/A	A/A	A/A	A/A	A/A	A/A	B/B	A/A	B/B	A/A	B/B	B/B	B/B	A/A	A/A	A/A	A/A	B/B	A/A	A/A	B/B	A/A	B/B	A/A	A/A	A/A	A/A	A/A	B/B	A/A	B/B	A/A	A/A
mk0690	B/B	B/B	B/B	A/A	B/B	A/A	A/A	B/B	B/B	B/B	B/B	A/A	B/B	B/B	B/B	A/A	B/B	B/B	B/B	B/B	B/B	B/B	A/A	B/B	A/A	B/B	A/A	A/A	A/A	B/B	A/B	B/B	B/B	A/A	B/B	B/B	A/A	B/B	A/A	B/B	B/B	B/B	B/B	B/B	A/A	B/B	A/A	B/B	B/B
mk0691	A/A	A/A	A/A	B/B	A/A	B/B	B/B	A/A	A/A	A/A	A/A	B/B	A/A	A/A	A/A	B/B	A/A	A/A	A/A	A/A	A/A	A/A	B/B	A/A	B/B	A/A	B/B	B/B	B/B	A/A	A/B	A/A	A/A	B/B	A/A	A/A	B/B	A/A	B/B	A/A	A/A	A/A	A/A	A/A	B/B	A/A	B/B	A/A	A/A
mk0692	B/B	B/B	B/B	A/A	B/B	A/A	A/A	B/B	B/B	B/B	B/B	A/A	B/B	B/B	B/B	A/A	B/B	B/B	B/B	B/B	B/B	B/B	A/A	B/B	A/A	B/B	A/A	A/A	A/A	B/B	B/B	B/B	B/B	A/A	B/B	B/B	A/A	B/B	A/A	B/B	B/B	B/B	B/B	B/B	A/A	B/B	A/A	B/B	B/B
mk0693	A/A	A/A	A/A	B/B	A/A	B/B	B/B	A/A	A/A	A/A	A/A	B/B	A/A	A/A	A/A	B/B	A/A	A/A	A/A	A/A	A/A	A/A	B/B	A/A	B/B	A/A	B/B	B/B	B/B	A/A	A/A	A/A	A/A	B/B	A/A	A/A	B/B	A/A	B/B	A/A	A/A	A/A	A/A	A/A	B/B	A/A	B/B	A/A	A/A
mk0694	B/B	B/B	B/B	A/A	B/B	A/A	A/A	B/B	B/B	B/B	B/B	A/A	B/B	B/B	B/B	A/A	B/B	B/B	B/B	B/B	B/B	B/B	A/A	B/B	A/A	B/B	A/A	A/A	A/A	B/B	B/B	B/B	B/B	A/A	B/B	B/B	A/A	B/B	A/A	B/B	B/B	B/B	B/B	B/B	A/A	B/B	A/A	B/B	B/B
mk0695	A/A	A/A	A/A	B/B	A/A	B/B	B/B	A/A	A/A	A/A	A/A	B/B	A/A	A/A	A/A	B/B	A/A	A/A	A/A	A/A	A/A	A/A	B/B	A/A	B/B	A/A	B/B	B/B	B/B	A/A	A/A	A/A	A/A	B/B	A/A	A/A	B/B	A/A	B/B	A/A	A/A	A/A	A/A	A/A	B/B	A/A	B/B	A/A	A/A
mk0696	A/A	A/A	A/A	B/B	A/A	B/B	B/B	A/A	A/A	A/A	A/A	B/B	A/A	A/A	A/A	B/B	A/A	A/A	A/A	A/A	A/A	A/A	B/B	A/A	B/B	A/A	B/B	B/B	B/B	A/A	A/A	A/A	A/A	B/B	A/A	A/A	B/B	A/A	B/B	A/A	A/A	A/A	A/A	A/A	B/B	A/A	B/B	A/A	A/A
mk0697	A/A	A/A	A/A	B/B	A/A	B/B	B/B	A/A	A/A	A/A	A/A	B/B	A/A	A/A	A/A	B/B	A/A	A/A	A/A	A/A	A/A	A/A	B/B	A/A	B/B	A/A	B/B	B/B	B/B	A/A	A/A	A/A	A/A	B/B	A/A	A/A	B/B	A/A	B/B	A/A	A/A	A/A	A/A	A/A	B/B	A/A	B/B	A/A	A/A
mk0698	B/B	B/B	B/B	A/A	B/B	A/A	A/A	B/B	B/B	B/B	B/B	A/A	B/B	B/B	B/B	A/A	B/B	B/B	B/B	B/B	B/B	B/B	A/A	B/B	A/A	B/B	A/A	A/A	A/A	B/B	B/B	B/B	B/B	A/A	B/B	B/B	A/A	B/B	A/A	B/B	B/B	B/B	B/B	B/B	A/A	B/B	A/A	B/B	B/B
mk0699	B/B	B/B	B/B	A/A	B/B	A/A	A/A	B/B	B/B	B/B	B/B	A/A	B/B	B/B	B/B	A/A	B/B	B/B	B/B	B/B	B/B	B/B	A/A	B/B	A/A	B/B	A/A	A/A	A/A	B/B	A/B	B/B	B/B	A/A	B/B	B/B	A/A	B/B	A/A	B/B	B/B	B/B	B/B	B/B	A/A	B/B	A/A	B/B	B/B
mk0700	A/A	A/A	A/A	B/B	A/A	B/B	B/B	A/A	A/A	A/A	A/A	B/B	A/A	A/A	A/A	B/B	A/A	A/A	A/A	A/A	A/A	A/A	B/B	A/A	B/B	A/A	B/B	B/B	B/B	A/A	A/A	A/A	A/A	B/B	A/A	A/A	B/B	A/A	B/B	A/A	A/A	A/A	A/A	A/A	B/B	A/A	B/B	A/A	A/A
mk0701	A/A	A/A	A/A	B/B	A/A	B/B	B/B	A/A	A/A	A/A	A/A	B/B	A/A	A/A	A/A	B/B	A/A	A/A	A/A	A/A	A/A	A/A	B/B	A/A	B/B	A/A	B/B	B/B	B/B	A/A	A/A	A/A	A/A	B/B	A/A	A/A	B/B	A/A	B/B	A/A	A/A	A/A	A/A	A/A	B/B	A/A	B/B	A/A	A/A
mk0702	A/A	A/A	A/A	B/B	A/A	B/B	B/B	A/A	A/A	A/A	A/A	B/B	A/A	A/A	A/A	B/B	A/A	A/A	A/A	A/A	A/A	A/A	B/B	A/A	B/B	A/A	B/B	B/B	B/B	A/A	A/A	A/A	A/A	B/B	A/A	A/A	B/B	A/A	B/B	A/A	A/A	A/A	A/A	A/A	B/B	A/A	B/B	A/A	A/A
mk0703	B/B	B/B	B/B	A/A	B/B	A/A	A/A	B/B	B/B	B/B	B/B	A/A	B/B	B/B	B/B	A/A	B/B	B/B	B/B	B/B	B/B	B/B	A/A	B/B	A/A	B/B	A/A	A/A	A/A	B/B	A/B	B/B	B/B	A/A	B/B	B/B	A/A	B/B	A/A	B/B	B/B	B/B	B/B	B/B	A/A	B/B	A/A	B/B	B/B
mk0704	A/A	A/A	A/A	B/B	A/A	B/B	B/B	A/A	A/A	A/A	A/A	B/B	A/A	A/A	A/A	B/B	A/A	A/A	A/A	A/A	A/A	A/A	B/B	A/A	B/B	A/A	B/B	B/B	B/B	A/A	A/A	A/A	A/A	B/B	A/A	A/A	B/B	A/A	B/B	A/A	A/A	A/A	A/A	A/A	B/B	A/A	B/B	A/A	A/A
mk0705	A/A	A/A	A/A	B/B	A/A	B/B	B/B	A/A	A/A	A/A	A/A	B/B	A/A	A/A	A/A	B/B	A/A	A/A	A/A	A/A	A/A	A/A	B/B	A/A	B/B	A/A	B/B	B/B	B/B	A/A	A/A	A/A	A/A	B/B	A/A	A/A	B/B	A/A	B/B	A/A	A/A	A/A	A/A	A/A	B/B	A/A	B/B	A/A	A/A
mk0706	A/A	A/A	B/B	B/B	A/A	B/B	B/B	A/A	A/A	A/A	A/A	B/B	B/B	A/A	B/B	B/B	A/A	B/B	B/B	B/B	A/A	A/A	B/B	A/A	B/B	A/A	B/B	B/B	B/B	A/A	B/B	B/B	B/B	B/B	B/B	A/A	B/B	A/A	B/B	A/A	A/A	A/A	A/A	B/B	B/B	B/B	B/B	B/B	A/A
mk0707	A/A	A/A	B/B	B/B	A/A	B/B	B/B	A/A	A/A	A/A	A/A	B/B	B/B	A/A	B/B	B/B	A/A	B/B	B/B	B/B	A/A	A/A	B/B	A/A	B/B	A/A	B/B	B/B	B/B	A/A	B/B	B/B	B/B	B/B	B/B	A/A	B/B	A/A	B/B	A/A	A/A	A/A	A/A	B/B	B/B	B/B	B/B	B/B	A/A
mk0708	B/B	B/B	B/B	A/A	B/B	A/A	A/A	B/B	B/B	B/B	B/B	A/A	B/B	B/B	B/B	A/A	B/B	B/B	B/B	B/B	B/B	B/B	A/A	B/B	A/A	B/B	A/A	A/A	A/A	B/B	B/B	B/B	B/B	A/A	B/B	B/B	A/A	B/B	A/A	B/B	B/B	B/B	B/B	B/B	A/A	B/B	A/A	B/B	B/B
mk0709	A/A	A/A	B/B	B/B	A/A	B/B	B/B	A/A	A/A	A/A	A/A	B/B	B/B	A/A	B/B	B/B	A/A	B/B	B/B	B/B	A/A	A/A	B/B	A/A	B/B	A/A	B/B	B/B	B/B	A/A	B/B	B/B	B/B	B/B	B/B	A/A	B/B	A/A	B/B	A/A	A/A	A/A	A/A	A/A	B/B	B/B	B/B	B/B	A/A
mk0710	A/A	A/A	A/A	B/B	A/A	B/B	B/B	A/A	A/A	A/A	A/A	B/B	A/A	A/A	A/A	B/B	A/A	A/A	A/A	A/A	A/A	A/A	B/B	A/A	B/B	A/A	B/B	B/B	B/B	A/A	A/A	A/A	A/A	B/B	A/A	A/A	B/B	A/A	B/B	A/A	A/A	A/A	A/A	A/A	B/B	A/A	B/B	A/A	A/A
mk0711	B/B	B/B	B/B	A/A	B/B	A/A	A/A	B/B	B/B	B/B	B/B	A/A	B/B	B/B	B/B	A/A	B/B	B/B	B/B	B/B	B/B	B/B	A/A	B/B	A/A	B/B	A/A	A/A	A/A	B/B	A/B	B/B	B/B	A/A	B/B	B/B	A/A	B/B	A/A	B/B	B/B	B/B	B/B	B/B	A/A	B/B	A/A	B/B	B/B
mk0712	A/A	A/A	A/A	B/B	A/A	B/B	B/B	A/A	A/A	A/A	A/A	B/B	A/A	A/A	A/A	B/B	A/A	A/A	A/A	A/A	A/A	A/A	B/B	A/A	B/B	A/A	B/B	B/B	B/B	A/A	A/A	A/A	A/A	B/B	A/A	A/A	B/B	A/A	B/B	A/A	A/A	A/A	A/A	A/A	B/B	A/A	B/B	A/A	A/A
mk0713	A/A	A/A	A/A	B/B	A/A	B/B	B/B	A/A	A/A	A/A	A/A	B/B	A/A	A/A	A/A	B/B	A/A	A/A	A/A	A/A	A/A	A/A	B/B	A/A	B/B	A/A	B/B	B/B	B/B	A/A	A/A	A/A	A/A	B/B	A/A	A/A	B/B	A/A	B/B	A/A	A/A	A/A	A/A	A/A	B/B	A/A	B/B	A/A	A/A
mk0714	A/A	A/A	A/A	B/B	A/A	B/B	B/B	A/A	A/A	A/A	A/A	B/B	A/A	A/A	A/A	B/B	A/A	A/A	A/A	A/A	A/A	A/A	B/B	A/A	B/B	A/A	B/B	B/B	B/B	A/A	A/A	A/A	A/A	B/B	A/A	A/A	B/B	A/A	B/B	A/A	A/A	A/A	A/A	A/A	B/B	A/A	B/B	A/A	A/A
mk0715	A/A	A/A	B/B	B/B	A/A	B/B	B/B	A/A	A/A	A/A	A/A	B/B	B/B	A/A	B/B	B/B	A/A	B/B	B/B	B/B	A/A	A/A	B/B	A/A	B/B	A/A	B/B	B/B	B/B	A/A	B/B	B/B	B/B	B/B	B/B	A/A	B/B	A/A	B/B	A/A	A/A	A/A	A/A	B/B	B/B	B/B	B/B	B/B	A/A
mk0716	A/A	A/A	A/A	B/B	A/A	B/B	B/B	A/A	A/A	A/A	A/A	B/B	A/A	A/A	A/A	B/B	A/A	A/A	A/A	A/A	A/A	A/A	B/B	A/A	B/B	A/A	B/B	B/B	B/B	A/A	A/A	A/A	A/A	B/B	A/A	A/A	B/B	A/A	B/B	A/A	A/A	A/A	A/A	A/A	B/B	A/A	B/B	A/A	A/A
mk0717	B/B	B/B	A/A	A/A	B/B	A/A	A/A	B/B	B/B	B/B	B/B	A/A	A/A	B/B	A/A	A/A	B/B	A/A	A/A	A/A	B/B	B/B	A/A	B/B	A/A	B/B	B/B	A/A	A/A	B/B	A/A	A/A	A/A	A/A	A/A	B/B	B/B	B/B	A/A	B/B	B/B	B/B	B/B	A/A	B/B	A/A	A/A	A/A	B/B
mk0718	A/A	A/A	B/B	B/B	A/A	B/B	B/B	A/A	A/A	A/A	A/A	B/B	B/B	A/A	B/B	B/B	A/A	B/B	B/B	B/B	A/A	A/A	B/B	A/A	B/B	A/A	A/A	B/B	B/B	A/A	B/B	B/B	B/B	B/B	B/B	A/A	A/A	A/A	B/B	A/A	A/A	A/A	A/A	B/B	A/A	B/B	B/B	B/B	A/A
mk0719	A/A	A/A	A/A	B/B	A/A	B/B	B/B	A/A	A/A	A/A	A/A	B/B	A/A	A/A	A/A	B/B	A/A	A/A	A/A	A/A	A/A	A/A	B/B	A/A	B/B	A/A	B/B	B/B	B/B	A/A	A/A	A/A	A/A	B/B	A/A	A/A	B/B	A/A	B/B	A/A	A/A	A/A	A/A	A/A	B/B	A/A	B/B	A/A	A/A
mk0720	B/B	B/B	B/B	A/A	B/B	A/A	A/A	B/B	B/B	B/B	B/B	A/A	B/B	B/B	B/B	A/A	B/B	B/B	B/B	B/B	B/B	B/B	A/A	B/B	A/A	B/B	A/A	A/A	A/A	B/B	B/B	B/B	B/B	A/A	B/B	B/B	A/A	B/B	A/A	B/B	B/B	B/B	B/B	B/B	A/A	B/B	A/A	B/B	B/B
mk0721	A/A	A/A	B/B	B/B	A/A	B/B	B/B	A/A	A/A	A/A	A/A	B/B	B/B	A/A	B/B	B/B	A/A	B/B	B/B	B/B	A/A	A/A	B/B	A/A	B/B	A/A	B/B	B/B	B/B	A/A	B/B	B/B	B/B	B/B	B/B	A/A	B/B	A/A	B/B	A/A	A/A	A/A	A/A	B/B	B/B	B/B	B/B	B/B	A/A
mk0722	A/A	A/A	B/B	B/B	A/A	B/B	B/B	A/A	A/A	A/A	A/A	B/B	B/B	A/A	B/B	B/B	A/A	B/B	B/B	B/B	A/A	A/A	B/B	A/A	B/B	A/A	B/B	B/B	B/B	A/A	B/B	B/B	B/B	B/B	B/B	A/A	B/B	A/A	B/B	A/A	A/A	A/A	A/A	A/A	B/B	B/B	B/B	B/B	A/A
mk0723	B/B	B/B	B/B	A/A	B/B	A/A	A/A	B/B	B/B	B/B	B/B	A/A	B/B	B/B	B/B	A/A	B/B	B/B	B/B	B/B	B/B	B/B	A/A	B/B	A/A	B/B	A/A	A/A	A/A	B/B	A/B	B/B	B/B	A/A	B/B	B/B	A/A	B/B	A/A	B/B	B/B	B/B	B/B	B/B	A/A	B/B	A/A	B/B	B/B
mk0724	B/B	B/B	A/A	A/A	B/B	A/A	A/A	B/B	B/B	B/B	B/B	A/A	A/A	B/B	A/A	A/A	B/B	A/A	A/A	A/A	B/B	B/B	A/A	B/B	A/A	B/B	A/A	A/A	A/A	B/B	A/A	A/A	A/A	A/A	A/A	B/B	A/A	B/B	A/A	B/B	B/B	B/B	B/B	A/A	A/A	A/A	A/A	A/A	B/B
mk0725	A/A	A/A	A/A	B/B	A/A	B/B	B/B	A/A	A/A	A/A	A/A	B/B	A/A	A/A	A/A	B/B	A/A	A/A	A/A	A/A	A/A	A/A	B/B	A/A	B/B	A/A	B/B	B/B	B/B	A/A	A/A	A/A	A/A	B/B	A/A	A/A	B/B	A/A	B/B	A/A	A/A	A/A	A/A	A/A	B/B	B/B	B/B	A/A	A/A
mk0726	A/A	A/A	A/A	B/B	A/A	B/B	B/B	A/A	A/A	A/A	A/A	B/B	A/A	A/A	A/A	B/B	A/A	A/A	A/A	A/A	A/A	A/A	B/B	A/A	B/B	A/A	B/B	B/B	B/B	A/A	B/B	A/A	A/A	B/B	A/A	A/A	B/B	A/A	B/B	A/A	A/A	A/A	A/A	A/A	B/B	A/A	B/B	A/A	A/A
mk0727	A/A	A/A	B/B	B/B	A/A	B/B	B/B	A/A	A/A	A/A	A/A	B/B	B/B	A/A	B/B	B/B	A/A	B/B	B/B	B/B	A/A	A/A	B/B	A/A	B/B	A/A	B/B	B/B	B/B	A/A	B/B	B/B	B/B	B/B	B/B	A/A	B/B	A/A	B/B	A/A	A/A	A/A	A/A	B/B	B/B	B/B	B/B	B/B	A/A
mk0728	B/B	B/B	B/B	A/A	B/B	A/A	A/A	B/B	B/B	B/B	B/B	A/A	B/B	B/B	B/B	A/A	B/B	B/B	B/B	B/B	B/B	B/B	A/A	B/B	A/A	B/B	B/B	A/A	A/A	B/B	B/B	B/B	B/B	A/A	B/B	B/B	B/B	B/B	A/A	B/B	B/B	B/B	B/B	B/B	B/B	B/B	B/B	B/B	B/B
mk0729	A/A	A/A	B/B	B/B	A/A	B/B	B/B	A/A	A/A	A/A	A/A	B/B	B/B	A/A	B/B	B/B	A/A	B/B	B/B	B/B	A/A	A/A	B/B	A/A	B/B	A/A	B/B	B/B	B/B	A/A	B/B	B/B	B/B	B/B	B/B	A/A	B/B	A/A	B/B	A/A	A/A	A/A	A/A	B/B	B/B	B/B	B/B	B/B	A/A
mk0730	A/A	A/A	B/B	B/B	A/A	B/B	B/B	A/A	A/A	A/A	A/A	B/B	B/B	A/A	B/B	B/B	A/A	B/B	B/B	B/B	A/A	A/A	B/B	A/A	B/B	A/A	B/B	B/B	B/B	A/A	B/B	B/B	B/B	B/B	B/B	A/A	B/B	A/A	B/B	A/A	A/A	A/A	A/A	B/B	B/B	B/B	B/B	B/B	A/A
mk0731	A/A	A/A	B/B	B/B	B/B	B/B	B/B	A/A	A/A	A/A	A/A	B/B	B/B	A/A	B/B	B/B	A/A	B/B	B/B	B/B	A/A	A/A	B/B	B/B	B/B	A/A	B/B	B/B	B/B	A/A	B/B	B/B	B/B	B/B	B/B	A/A	B/B	B/B	B/B	B/B	B/B	A/A	A/A	B/B	B/B	B/B	B/B	B/B	A/A
mk0732	A/A	A/A	B/B	B/B	B/B	B/B	B/B	A/A	A/A	A/A	A/A	B/B	B/B	A/A	B/B	B/B	A/A	B/B	B/B	B/B	A/A	A/A	B/B	B/B	B/B	A/A	B/B	B/B	B/B	A/A	B/B	B/B	B/B	B/B	B/B	A/A	B/B	B/B	B/B	B/B	A/A	A/A	A/A	B/B	B/B	B/B	B/B	B/B	A/A
mk0733	A/A	A/A	B/B	A/A	A/A	A/A	A/A	A/A	A/A	A/A	A/A	A/A	B/B	A/A	B/B	A/A	A/A	B/B	B/B	B/B	A/A	A/A	A/A	A/A	A/A	A/A	B/B	A/A	A/A	A/A	A/B	B/B	B/B	A/A	B/B	A/A	B/B	A/A	A/A	A/A	A/A	A/A	A/A	B/B	B/B	B/B	A/A	B/B	A/A
mk0734	B/B	B/B	A/A	B/B	B/B	B/B	B/B	B/B	B/B	B/B	B/B	B/B	A/B	B/B	A/A	B/B	B/B	A/A	A/A	A/A	B/B	B/B	B/B	B/B	B/B	B/B	B/B	B/B	B/B	B/B	A/B	A/A	A/A	B/B	A/A	B/B	B/B	B/B	B/B	B/B	B/B	B/B	B/B	B/B	B/B	B/B	B/B	A/A	B/B
mk0735	B/B	B/B	B/B	B/B	B/B	B/B	B/B	B/B	B/B	B/B	B/B	B/B	B/B	B/B	B/B	B/B	B/B	B/B	B/B	B/B	B/B	B/B	B/B	B/B	B/B	B/B	B/B	B/B	B/B	B/B	B/B	B/B	B/B	B/B	B/B	B/B	B/B	B/B	B/B	B/B	B/B	B/B	B/B	B/B	B/B	B/B	B/B	B/B	B/B
mk0736	B/B	B/B	A/A	B/B	B/B	B/B	B/B	B/B	B/B	B/B	B/B	B/B	A/A	B/B	A/A	B/B	B/B	A/A	A/A	A/A	B/B	B/B	B/B	B/B	B/B	B/B	B/B	B/B	B/B	B/B	A/B	A/A	A/A	B/B	A/A	B/B	A/A	B/B	B/B	B/B	B/B	B/B	B/B	A/A	B/B	A/A	B/B	A/A	B/B
mk0737	B/B	B/B	A/A	B/B	B/B	B/B	B/B	B/B	B/B	B/B	B/B	B/B	A/A	B/B	A/A	B/B	B/B	A/A	A/A	A/A	B/B	B/B	B/B	B/B	B/B	B/B	B/B	B/B	B/B	B/B	A/B	A/A	A/A	B/B	A/A	B/B	A/A	B/B	B/B	B/B	B/B	B/B	B/B	A/A	B/B	A/A	B/B	A/A	B/B
mk0738	B/B	B/B	B/B	A/A	B/B	A/A	A/A	B/B	B/B	B/B	B/B	A/A	B/B	B/B	B/B	A/A	B/B	B/B	B/B	B/B	B/B	B/B	A/A	B/B	A/A	B/B	B/B	A/A	A/A	B/B	A/B	B/B	B/B	A/A	B/B	B/B	B/B	B/B	A/A	B/B	B/B	B/B	B/B	B/B	B/B	B/B	A/A	B/B	B/B
mk0739	B/B	B/B	A/A	B/B	A/A	B/B	B/B	B/B	B/B	B/B	B/B	B/B	A/A	B/B	A/A	B/B	B/B	A/A	A/A	A/A	B/B	B/B	B/B	A/A	B/B	B/B	A/A	B/B	B/B	B/B	A/A	A/A	A/A	B/B	A/A	B/B	B/B	A/A	B/B	A/A	A/A	A/A	A/A	A/A	A/A	A/A	B/B	A/A	B/B
mk0740	A/A	A/A	B/B	A/A	B/B	A/A	A/A	A/A	A/A	A/A	A/A	A/A	B/B	A/A	B/B	A/A	A/A	B/B	B/B	B/B	A/A	A/A	A/A	B/B	A/A	A/A	B/B	A/A	A/A	A/A	B/B	B/B	A/A	A/A	B/B	A/A	A/A	B/B	A/A	A/A	B/B	A/A	B/B	B/B	B/B	B/B	A/A	B/B	A/A
mk0741	B/B	B/B	A/A	B/B	A/A	B/B	B/B	B/B	B/B	B/B	B/B	B/B	A/B	B/B	A/A	B/B	B/B	A/A	A/A	A/A	B/B	B/B	B/B	A/A	B/B	B/B	A/A	B/B	B/B	B/B	A/A	A/A	B/B	B/B	A/A	B/B	B/B	A/A	B/B	B/B	A/A	B/B	A/A	A/A	A/A	A/A	B/B	A/A	B/B
mk0742	B/B	B/B	A/A	B/B	A/A	B/B	B/B	B/B	B/B	B/B	B/B	B/B	A/A	B/B	A/A	B/B	B/B	A/A	A/A	A/A	B/B	B/B	B/B	A/A	B/B	B/B	A/A	B/B	B/B	B/B	A/A	A/A	B/B	B/B	A/A	B/B	B/B	A/A	B/B	B/B	A/A	B/B	A/A	A/A	A/A	A/A	B/B	A/A	B/B
mk0743	A/A	A/A	B/B	A/A	B/B	A/A	A/A	A/A	A/A	A/A	A/A	A/A	B/B	A/A	B/B	A/A	A/A	B/B	B/B	B/B	A/A	A/A	A/A	B/B	A/A	A/A	B/B	A/A	A/A	A/A	B/B	B/B	A/A	A/A	B/B	A/A	A/A	B/B	A/A	A/A	B/B	A/A	B/B	B/B	B/B	B/B	A/A	B/B	A/A
mk0744	A/A	A/A	B/B	A/A	B/B	A/A	A/A	A/A	A/A	A/A	A/A	A/A	B/B	A/A	B/B	A/A	A/A	B/B	B/B	B/B	A/A	A/A	A/A	B/B	A/A	A/A	B/B	A/A	A/A	A/A	B/B	B/B	A/A	A/A	B/B	A/A	A/A	B/B	A/A	A/A	B/B	A/A	B/B	B/B	B/B	B/B	A/A	B/B	A/A
mk0745	B/B	B/B	B/B	B/B	B/B	B/B	B/B	B/B	B/B	B/B	A/A	B/B	A/B	B/B	A/A	B/B	B/B	A/A	B/B	A/A	B/B	B/B	B/B	B/B	B/B	B/B	B/B	B/B	B/B	B/B	A/A	A/A	B/B	B/B	A/A	B/B	A/A	B/B	B/B	B/B	B/B	B/B	B/B	B/B	B/B	B/B	B/B	B/B	A/A
mk0746	A/A	A/A	A/A	A/A	A/A	A/A	A/A	A/A	A/A	A/A	A/A	A/A	A/A	A/A	B/B	A/A	A/A	B/B	A/A	B/B	A/A	A/A	A/A	A/A	A/A	A/A	A/A	A/A	A/A	A/A	B/B	A/A	A/A	A/A	A/A	A/A	A/A	A/A	A/A	A/A	A/A	A/A	A/A	A/A	A/A	A/A	A/A	A/A	A/A
mk0747	A/A	A/A	A/A	A/A	A/A	A/A	A/A	A/A	A/A	A/A	A/A	A/A	A/A	A/A	B/B	A/A	A/A	B/B	A/A	B/B	A/A	A/A	A/A	A/A	A/A	A/A	A/A	A/A	A/A	A/A	B/B	A/A	A/A	A/A	A/A	A/A	A/A	A/A	A/A	A/A	A/A	A/A	A/A	A/A	A/A	A/A	A/A	A/A	A/A
mk0748	B/B	B/B	A/A	B/B	A/A	B/B	B/B	B/B	B/B	B/B	B/B	B/B	B/B	B/B	B/B	B/B	B/B	B/B	B/B	B/B	A/A	B/B	B/B	A/A	B/B	B/B	A/A	B/B	A/A	B/B	B/B	B/B	B/B	A/A	B/B	B/B	A/A	A/A	B/B	B/B	B/B	B/B	A/A	A/A	A/A	B/B	B/B	B/B	B/B
mk0749	B/B	B/B	A/A	B/B	A/A	B/B	B/B	B/B	B/B	B/B	A/A	B/B	A/A	B/B	A/A	B/B	B/B	A/A	A/A	A/A	A/A	B/B	B/B	A/A	B/B	B/B	A/A	B/B	B/B	B/B	A/A	A/A	A/A	B/B	A/A	B/B	A/A	A/A	B/B	B/B	B/B	B/B	A/A	A/A	A/A	A/A	B/B	A/A	A/A
mk0750	A/A	A/A	B/B	A/A	A/A	B/B	A/A	A/A	A/A	A/A	A/A	A/A	A/A	B/B	A/A	A/A	A/A	A/A	A/A	A/A	A/A	A/A	A/A	A/A	A/A	A/A	A/A	A/A	A/A	B/B	A/A	A/A	A/A	A/A	B/B	A/A	B/B	A/A	B/B	A/A	A/A	A/A	A/A	A/A	A/A	A/A	A/A	A/A	A/A
mk0751	B/B	B/B	A/A	B/B	B/B	B/B	B/B	B/B	B/B	B/B	B/B	A/A	B/B	B/B	B/B	B/B	B/B	B/B	A/A	A/A	A/A	B/B	B/B	B/B	B/B	B/B	B/B	B/B	A/A	B/B	A/A	A/A	A/A	A/A	B/B	B/B	B/B	B/B	B/B	B/B	B/B	A/A	B/B	B/B	B/B	A/A	A/A	A/A	B/B
mk0752	B/B	B/B	B/B	B/B	B/B	A/A	A/A	B/B	B/B	B/B	B/B	B/B	B/B	B/B	A/A	B/B	B/B	A/A	B/B	B/B	B/B	B/B	B/B	B/B	B/B	B/B	B/B	B/B	A/A	B/B	B/B	B/B	B/B	A/A	B/B	B/B	B/B	B/B	B/B	A/A	A/A	B/B	B/B	B/B	B/B	B/B	B/B	B/B	B/B
mk0753	B/B	B/B	B/B	B/B	B/B	A/A	A/A	B/B	B/B	B/B	B/B	B/B	A/B	B/B	A/A	B/B	B/B	A/A	B/B	B/B	B/B	B/B	B/B	B/B	B/B	B/B	B/B	B/B	A/A	B/B	B/B	B/B	B/B	A/A	B/B	B/B	B/B	B/B	B/B	A/A	A/A	B/B	B/B	B/B	B/B	B/B	B/B	B/B	B/B
mk0754	B/B	B/B	B/B	B/B	B/B	A/A	A/A	B/B	B/B	B/B	B/B	B/B	A/B	B/B	A/A	B/B	B/B	A/A	A/A	B/B	B/B	B/B	A/A	B/B	B/B	B/B	B/B	B/B	A/A	B/B	B/B	B/B	B/B	A/A	A/A	B/B	A/A	B/B	A/A	A/A	A/A	B/B	B/B	A/A	B/B	B/B	B/B	A/A	B/B
mk0755	B/B	B/B	B/B	B/B	B/B	A/A	A/A	B/B	B/B	B/B	B/B	B/B	B/B	B/B	A/A	B/B	B/B	A/A	B/B	B/B	B/B	B/B	B/B	B/B	B/B	B/B	B/B	B/B	A/A	B/B	B/B	B/B	B/B	A/A	A/A	B/B	A/A	B/B	B/B	A/A	A/A	B/B	B/B	A/A	B/B	B/B	B/B	B/B	B/B
mk0756	B/B	B/B	B/B	B/B	B/B	A/A	A/A	B/B	B/B	B/B	B/B	B/B	B/B	B/B	A/A	B/B	B/B	A/A	B/B	B/B	B/B	B/B	B/B	B/B	B/B	B/B	B/B	B/B	A/A	B/B	B/B	B/B	B/B	A/A	B/B	B/B	B/B	B/B	B/B	A/A	A/A	B/B	B/B	B/B	B/B	B/B	B/B	B/B	B/B
mk0757	B/B	B/B	B/B	B/B	B/B	A/A	A/A	B/B	B/B	B/B	B/B	B/B	B/B	B/B	A/A	B/B	B/B	A/A	B/B	B/B	B/B	B/B	B/B	B/B	B/B	B/B	B/B	B/B	A/A	B/B	B/B	B/B	B/B	A/A	B/B	B/B	B/B	B/B	B/B	A/A	A/A	B/B	B/B	A/A	B/B	B/B	B/B	B/B	B/B
mk0758	B/B	B/B	B/B	B/B	B/B	A/A	A/A	B/B	B/B	B/B	B/B	B/B	B/B	B/B	A/A	B/B	B/B	A/A	B/B	B/B	B/B	B/B	B/B	B/B	B/B	B/B	B/B	B/B	A/A	B/B	B/B	B/B	B/B	A/A	B/B	B/B	B/B	B/B	B/B	A/A	A/A	B/B	B/B	B/B	B/B	B/B	B/B	B/B	B/B
mk0759	A/A	A/A	A/A	A/A	A/A	B/B	B/B	A/A	A/A	A/A	A/A	A/A	A/A	A/A	B/B	A/A	A/A	B/B	A/A	A/A	A/A	A/A	A/A	A/A	A/A	A/A	A/A	A/A	B/B	A/A	A/A	A/A	A/A	B/B	A/A	A/A	A/A	A/A	A/A	B/B	B/B	A/A	A/A	B/B	A/A	A/A	A/A	A/A	A/A
mk0760	B/B	B/B	B/B	B/B	B/B	A/A	A/A	B/B	B/B	B/B	B/B	B/B	B/B	B/B	A/A	B/B	B/B	A/A	B/B	B/B	B/B	B/B	B/B	B/B	B/B	B/B	B/B	B/B	A/A	B/B	B/B	B/B	B/B	A/A	B/B	B/B	B/B	B/B	B/B	A/A	A/A	B/B	B/B	A/A	B/B	B/B	B/B	B/B	B/B
mk0761	B/B	B/B	A/A	B/B	B/B	B/B	B/B	B/B	B/B	B/B	B/B	A/A	A/A	B/B	B/B	B/B	B/B	B/B	A/A	A/A	A/A	B/B	A/A	B/B	B/B	B/B	B/B	A/A	B/B	B/B	A/A	A/A	A/A	B/B	A/A	B/B	A/A	B/B	A/A	B/B	B/B	A/A	A/A	B/B	B/B	A/A	A/A	A/A	B/B
mk0762	B/B	B/B	A/A	B/B	A/A	A/A	A/A	B/B	B/B	B/B	B/B	A/A	A/A	B/B	A/A	B/B	B/B	A/A	A/A	A/A	B/B	B/B	A/A	A/A	B/B	B/B	A/A	A/A	B/B	B/B	A/A	A/A	A/A	A/A	A/A	B/B	A/A	A/A	A/A	A/A	A/A	B/B	B/B	B/B	A/A	A/A	B/B	A/A	B/B
mk0763	A/A	A/A	B/B	A/A	B/B	B/B	B/B	A/A	A/A	A/A	A/A	B/B	B/B	A/A	B/B	A/A	A/A	B/B	B/B	B/B	A/A	A/A	B/B	B/B	A/A	A/A	B/B	B/B	A/A	A/A	B/B	B/B	B/B	B/B	B/B	A/A	A/A	B/B	B/B	B/B	B/B	A/A	A/A	A/A	B/B	B/B	A/A	B/B	A/A
mk0764	B/B	B/B	A/A	B/B	A/A	A/A	A/A	B/B	B/B	B/B	B/B	A/A	A/A	B/B	A/A	B/B	B/B	A/A	A/A	A/A	B/B	B/B	A/A	A/A	B/B	B/B	A/A	A/A	B/B	B/B	A/A	A/A	A/A	A/A	A/A	B/B	A/A	A/A	A/A	A/A	A/A	B/B	B/B	B/B	A/A	A/A	B/B	A/A	B/B
mk0765	B/B	B/B	A/A	B/B	A/A	A/A	A/A	B/B	B/B	B/B	B/B	A/A	A/A	B/B	A/A	B/B	B/B	A/A	A/A	A/A	B/B	B/B	A/A	A/A	B/B	B/B	A/A	A/A	B/B	B/B	A/A	A/A	A/A	A/A	A/A	B/B	B/B	A/A	A/A	A/A	A/A	B/B	B/B	B/B	A/A	A/A	B/B	A/A	B/B
mk0766	A/A	A/A	B/B	A/A	B/B	B/B	B/B	A/A	A/A	A/A	A/A	B/B	B/B	A/A	B/B	A/A	A/A	B/B	B/B	B/B	B/B	A/A	B/B	B/B	A/A	A/A	B/B	B/B	B/B	A/A	B/B	B/B	B/B	B/B	B/B	A/A	B/B	B/B	B/B	B/B	B/B	B/B	B/B	B/B	B/B	B/B	B/B	B/B	A/A
mk0767	A/A	A/A	B/B	A/A	A/A	B/B	B/B	A/A	A/A	A/A	A/A	B/B	B/B	A/A	B/B	A/A	A/A	B/B	B/B	B/B	B/B	A/A	B/B	A/A	A/A	A/A	A/A	B/B	B/B	A/A	B/B	B/B	B/B	B/B	B/B	A/A	B/B	A/A	B/B	B/B	B/B	B/B	B/B	A/A	A/A	B/B	B/B	B/B	A/A
mk0768	A/A	A/A	A/A	A/A	A/A	A/A	A/A	A/A	A/A	A/A	A/A	A/A	A/A	A/A	A/A	A/A	A/A	A/A	A/A	A/A	B/B	A/A	A/A	A/A	A/A	A/A	A/A	A/A	A/A	A/A	A/A	A/A	A/A	A/A	A/A	A/A	B/B	A/A	A/A	A/A	A/A	B/B	B/B	A/A	A/A	A/A	B/B	A/A	A/A
mk0769	A/A	A/A	A/A	A/A	A/A	A/A	A/A	A/A	A/A	A/A	A/A	A/A	A/A	A/A	A/A	A/A	A/A	A/A	A/A	A/A	B/B	A/A	A/A	A/A	A/A	A/A	A/A	A/A	A/A	A/A	A/A	A/A	A/A	A/A	A/A	A/A	A/A	A/A	A/A	A/A	A/A	B/B	B/B	B/B	A/A	A/A	B/B	A/A	A/A
mk0770	B/B	B/B	B/B	B/B	B/B	B/B	B/B	B/B	B/B	B/B	B/B	B/B	A/B	B/B	B/B	B/B	B/B	B/B	B/B	B/B	A/A	B/B	B/B	B/B	B/B	B/B	B/B	B/B	A/A	B/B	B/B	B/B	B/B	B/B	B/B	B/B	B/B	B/B	B/B	B/B	B/B	A/A	B/B	B/B	B/B	B/B	A/A	B/B	B/B
mk0771	A/A	A/A	A/A	B/B	B/B	B/B	A/A	A/A	A/A	A/A	B/B	A/A	B/B	A/A	B/B	A/A	A/A	B/B	A/A	A/A	B/B	A/A	B/B	B/B	A/A	A/A	B/B	B/B	B/B	A/A	B/B	B/B	A/A	A/A	B/B	A/A	A/A	B/B	A/A	A/A	A/A	B/B	B/B	B/B	B/B	B/B	B/B	A/A	B/B
mk0772	A/A	A/A	A/A	B/B	B/B	B/B	A/A	A/A	A/A	A/A	B/B	A/A	B/B	A/A	B/B	A/A	A/A	B/B	A/A	A/A	B/B	A/A	B/B	B/B	A/A	A/A	B/B	B/B	B/B	A/A	B/B	B/B	A/A	A/A	B/B	A/A	A/A	B/B	A/A	A/A	A/A	B/B	B/B	B/B	B/B	B/B	B/B	A/A	B/B
mk0773	A/A	A/A	A/A	B/B	A/A	A/A	A/A	A/A	A/A	A/A	A/A	A/A	B/B	A/A	A/A	A/A	A/A	A/A	A/A	A/A	A/A	A/A	B/B	A/A	A/A	A/A	A/A	B/B	A/A	A/A	B/B	B/B	A/A	A/A	B/B	A/A	B/B	B/B	A/A	A/A	A/A	A/A	A/A	B/B	A/A	A/A	B/B	A/A	A/A
mk0774	A/A	A/A	A/A	B/B	A/A	A/A	A/A	A/A	A/A	A/A	A/A	A/A	B/B	A/A	A/A	A/A	A/A	A/A	A/A	A/A	A/A	A/A	B/B	A/A	A/A	A/A	A/A	B/B	A/A	A/A	B/B	B/B	A/A	A/A	B/B	A/A	B/B	B/B	A/A	A/A	A/A	A/A	A/A	B/B	A/A	A/A	B/B	A/A	A/A
mk0775	B/B	B/B	A/A	B/B	B/B	A/A	B/B	B/B	B/B	B/B	B/B	A/A	B/B	B/B	A/A	B/B	B/B	A/A	A/A	A/A	A/A	A/A	B/B	B/B	B/B	A/A	B/B	B/B	B/B	A/A	B/B	B/B	A/A	A/A	B/B	B/B	B/B	A/A	A/A	B/B	B/B	B/B	B/B	B/B	B/B	A/A	B/B	A/A	A/A
mk0776	A/A	A/A	B/B	A/A	B/B	B/B	B/B	A/A	B/B	B/B	B/B	B/B	B/B	A/A	B/B	A/A	B/B	B/B	B/B	B/B	B/B	B/B	A/A	B/B	A/A	B/B	B/B	A/A	B/B	B/B	A/A	B/B	B/B	B/B	A/A	B/B	A/A	B/B	B/B	B/B	B/B	B/B	B/B	B/B	B/B	A/A	A/A	B/B	B/B
mk0777	A/A	A/A	B/B	A/A	B/B	B/B	B/B	A/A	B/B	B/B	B/B	B/B	B/B	A/A	B/B	A/A	B/B	B/B	B/B	B/B	B/B	B/B	A/A	B/B	A/A	B/B	B/B	A/A	B/B	B/B	A/A	B/B	B/B	B/B	A/A	B/B	A/A	B/B	B/B	B/B	B/B	A/A	A/A	A/A	B/B	A/A	A/A	B/B	B/B
mk0778	B/B	B/B	A/A	B/B	A/A	A/A	A/A	B/B	A/A	A/A	B/B	B/B	A/A	B/B	A/A	B/B	A/A	A/A	A/A	A/A	A/A	A/A	B/B	A/A	B/B	A/A	A/A	B/B	B/B	A/A	B/B	B/B	A/A	A/A	B/B	A/A	B/B	A/A	A/A	A/A	A/A	B/B	B/B	B/B	A/A	B/B	B/B	A/A	B/B
mk0779	A/A	A/A	B/B	A/A	B/B	B/B	B/B	A/A	B/B	A/B	A/B	A/A	B/B	A/A	B/B	A/A	B/B	B/B	B/B	B/B	B/B	B/B	A/A	B/B	A/A	B/B	B/B	A/A	A/A	B/B	A/A	A/A	B/B	B/B	A/A	B/B	A/A	B/B	B/B	B/B	B/B	A/A	A/A	A/A	B/B	A/A	A/A	B/B	A/A
mk0780	A/A	A/A	B/B	A/A	B/B	B/B	B/B	A/A	B/B	B/B	A/A	A/A	B/B	A/A	B/B	A/A	B/B	B/B	B/B	B/B	B/B	B/B	A/A	B/B	A/A	B/B	B/B	A/A	A/A	B/B	A/A	A/A	B/B	B/B	A/A	B/B	A/A	B/B	B/B	B/B	B/B	B/B	B/B	A/A	B/B	A/A	A/A	B/B	A/A
mk0781	A/A	A/A	B/B	A/A	B/B	B/B	B/B	A/A	B/B	B/B	B/B	B/B	B/B	A/A	B/B	A/A	B/B	B/B	B/B	B/B	B/B	B/B	A/A	B/B	A/A	B/B	B/B	A/A	B/B	B/B	A/A	B/B	B/B	B/B	A/A	B/B	A/A	B/B	B/B	B/B	B/B	B/B	B/B	B/B	B/B	A/A	A/A	B/B	B/B
mk0782	A/A	A/A	A/A	A/A	A/A	B/B	B/B	A/A	A/A	A/A	A/A	B/B	B/B	A/A	B/B	A/A	A/A	A/A	A/A	A/A	A/A	A/A	A/A	A/A	A/A	A/A	A/A	A/A	A/A	A/A	A/A	A/A	A/A	A/A	A/A	A/A	A/A	A/A	A/A	B/B	B/B	A/A	A/A	A/A	A/A	A/A	A/A	A/A	A/A
mk0783	B/B	A/A	A/A	B/B	A/A	B/B	B/B	B/B	A/A	A/A	A/A	B/B	B/B	B/B	B/B	A/A	A/A	A/A	A/A	A/A	A/A	A/A	B/B	A/A	A/A	A/A	A/A	B/B	B/B	B/B	A/B	A/A	A/A	A/A	B/B	A/A	B/B	A/A	A/A	B/B	B/B	A/A	B/B	B/B	A/A	B/B	A/A	A/A	A/A
mk0784	B/B	A/A	A/A	B/B	A/A	A/A	B/B	B/B	A/A	A/A	A/A	B/B	A/A	B/B	A/A	A/A	A/A	A/A	A/A	A/A	A/A	A/A	B/B	A/A	A/A	A/A	A/A	B/B	B/B	B/B	A/A	A/A	A/A	A/A	B/B	A/A	B/B	A/A	A/A	B/B	B/B	A/A	B/B	A/A	A/A	B/B	A/A	A/A	A/A
mk0785	B/B	B/B	A/A	B/B	B/B	A/A	B/B	B/B	A/A	B/B	B/B	B/B	B/B	B/B	A/A	A/A	B/B	A/A	B/B	B/B	A/A	B/B	B/B	B/B	A/A	B/B	A/A	B/B	B/B	B/B	A/A	A/A	B/B	B/B	B/B	B/B	A/A	A/A	A/A	A/A	B/B	A/A	B/B	B/B	A/A	A/A	A/A	B/B	A/A
mk0786	B/B	A/A	A/A	B/B	A/A	A/A	B/B	B/B	A/A	A/A	A/A	B/B	A/A	B/B	A/A	A/A	A/A	A/A	A/A	A/A	A/A	A/A	B/B	A/A	A/A	A/A	A/A	B/B	A/A	A/A	A/A	A/A	A/A	A/A	B/B	A/A	B/B	A/A	A/A	B/B	B/B	A/A	A/A	B/B	B/B	B/B	A/A	A/A	A/A
mk0787	B/B	B/B	B/B	B/B	B/B	A/A	A/A	B/B	B/B	B/B	B/B	A/A	A/A	B/B	A/A	B/B	B/B	B/B	B/B	B/B	B/B	B/B	B/B	B/B	B/B	B/B	B/B	B/B	B/B	B/B	B/B	B/B	B/B	B/B	B/B	B/B	B/B	B/B	B/B	A/A	A/A	B/B	B/B	B/B	B/B	B/B	B/B	B/B	B/B
mk0788	B/B	B/B	B/B	B/B	B/B	B/B	A/A	B/B	B/B	B/B	B/B	A/A	B/B	B/B	B/B	B/B	B/B	B/B	B/B	B/B	B/B	B/B	B/B	B/B	B/B	B/B	B/B	B/B	B/B	B/B	B/B	B/B	B/B	B/B	B/B	B/B	B/B	B/B	B/B	A/A	A/A	B/B	B/B	B/B	B/B	B/B	B/B	B/B	B/B
mk0789	B/B	B/B	A/A	A/A	A/A	B/B	B/B	B/B	A/A	A/A	A/A	A/A	A/A	B/B	A/A	B/B	B/B	A/A	A/A	A/A	A/A	B/B	A/A	A/A	B/B	B/B	B/B	A/A	A/A	B/B	A/A	A/A	A/A	A/A	A/A	B/B	B/B	A/A	A/A	B/B	A/A	B/B	A/A	A/A	A/A	A/A	B/B	A/A	A/A
mk0790	B/B	B/B	A/A	A/A	A/A	B/B	B/B	B/B	A/A	B/B	B/B	A/A	A/A	B/B	A/A	B/B	B/B	A/A	A/A	A/A	A/A	B/B	A/A	A/A	B/B	B/B	B/B	A/A	A/A	B/B	A/A	A/A	A/A	A/A	A/A	B/B	B/B	A/A	A/A	B/B	A/A	B/B	A/A	A/A	A/A	A/A	B/B	A/A	B/B
mk0791	B/B	B/B	B/B	B/B	A/A	B/B	B/B	B/B	B/B	A/A	A/A	B/B	B/B	B/B	A/A	B/B	B/B	B/B	B/B	B/B	A/A	B/B	B/B	A/A	B/B	B/B	B/B	B/B	A/A	B/B	B/B	B/B	A/A	B/B	B/B	B/B	B/B	A/A	B/B	B/B	B/B	B/B	A/A	A/A	B/B	B/B	B/B	A/A	A/A
mk0792	A/A	A/A	A/A	A/A	B/B	A/A	A/A	A/A	A/A	B/B	B/B	A/A	A/A	A/A	B/B	A/A	A/A	A/A	A/A	A/A	B/B	A/A	A/A	B/B	A/A	A/A	A/A	A/A	B/B	A/A	A/A	A/A	B/B	A/A	A/A	A/A	A/A	B/B	A/A	A/A	A/A	A/A	B/B	B/B	A/A	A/A	A/A	B/B	B/B
mk0793	A/A	A/A	A/A	A/A	B/B	A/A	A/A	A/A	A/A	B/B	B/B	A/A	A/A	A/A	B/B	A/A	A/A	A/A	A/A	A/A	B/B	A/A	A/A	B/B	A/A	A/A	A/A	A/A	B/B	A/A	A/A	A/A	B/B	A/A	A/A	A/A	A/A	B/B	A/A	A/A	A/A	A/A	B/B	B/B	A/A	A/A	A/A	B/B	B/B
mk0794	A/A	A/A	A/A	A/A	B/B	A/A	A/A	A/A	A/B	A/A	A/A	A/A	A/A	A/A	B/B	A/A	A/A	A/A	A/A	A/A	B/B	A/A	A/A	B/B	A/A	A/A	A/A	A/A	B/B	A/A	A/A	A/A	B/B	A/A	A/A	A/A	A/A	B/B	A/A	A/A	A/A	A/A	B/B	B/B	A/A	A/A	A/A	B/B	A/A
mk0795	A/A	A/A	B/B	A/A	A/A	B/B	B/B	B/B	A/A	A/A	A/A	A/A	A/A	A/A	B/B	A/A	B/B	A/A	A/A	A/A	B/B	A/A	A/A	A/A	A/A	A/A	B/B	A/A	B/B	A/A	A/A	A/A	A/A	B/B	A/A	A/A	B/B	B/B	B/B	A/A	A/A	B/B	A/A	A/A	A/A	A/A	B/B	A/A	A/A
mk0796	A/A	A/A	A/A	A/A	A/A	A/A	A/A	A/A	B/B	B/B	B/B	A/A	A/A	A/A	A/A	A/A	A/A	A/A	B/B	A/A	A/A	A/A	A/A	A/A	B/B	A/A	A/A	A/A	A/A	A/A	A/A	A/A	B/B	A/A	A/A	A/A	A/A	A/A	A/A	A/A	A/A	A/A	B/B	B/B	A/A	A/A	A/A	B/B	B/B
mk0797	B/B	B/B	B/B	B/B	B/B	A/A	B/B	A/A	B/B	B/B	B/B	B/B	B/B	B/B	A/A	B/B	A/A	B/B	B/B	B/B	A/A	B/B	B/B	B/B	A/A	B/B	B/B	B/B	A/A	B/B	B/B	B/B	B/B	A/A	B/B	B/B	A/A	A/A	A/A	B/B	B/B	A/A	B/B	B/B	B/B	B/B	A/A	B/B	B/B
mk0798	B/B	B/B	B/B	B/B	B/B	A/A	B/B	A/A	B/B	B/B	B/B	B/B	B/B	B/B	A/A	B/B	A/A	B/B	B/B	B/B	A/A	B/B	B/B	B/B	A/A	B/B	B/B	B/B	A/A	B/B	B/B	B/B	B/B	A/A	B/B	B/B	A/A	A/A	A/A	B/B	B/B	A/A	B/B	B/B	B/B	B/B	A/A	B/B	B/B
mk0799	B/B	B/B	B/B	B/B	B/B	A/A	B/B	A/A	B/B	B/B	B/B	B/B	B/B	B/B	A/A	B/B	A/A	B/B	B/B	B/B	A/A	B/B	B/B	B/B	A/A	B/B	B/B	B/B	A/A	B/B	B/B	B/B	B/B	A/A	B/B	B/B	A/A	A/A	A/A	B/B	B/B	A/A	B/B	B/B	B/B	B/B	A/A	B/B	B/B
mk0800	B/B	B/B	B/B	B/B	B/B	B/B	B/B	B/B	A/A	A/A	A/A	B/B	B/B	B/B	B/B	B/B	B/B	B/B	A/A	B/B	B/B	B/B	B/B	B/B	A/A	B/B	B/B	B/B	B/B	B/B	B/B	B/B	A/A	B/B	B/B	B/B	B/B	B/B	B/B	B/B	B/B	B/B	A/A	A/A	B/B	B/B	B/B	A/A	A/A
mk0801	A/A	A/A	B/B	A/A	A/A	A/A	A/A	B/B	A/A	A/A	A/A	A/A	A/A	B/B	B/B	A/A	B/B	A/A	A/A	A/A	A/A	A/A	B/B	A/A	A/A	A/A	A/A	A/A	B/B	A/A	A/A	A/A	B/B	B/B	A/A	A/A	B/B	A/A	A/A	A/A	A/A	B/B	B/B	A/A	A/A	B/B	B/B	A/A	A/A
mk0802	A/A	A/A	B/B	A/A	A/A	A/A	A/A	B/B	A/A	A/A	A/A	A/A	A/A	B/B	B/B	A/A	B/B	A/A	A/A	A/A	A/A	A/A	B/B	A/A	A/A	A/A	A/A	A/A	B/B	A/A	A/A	A/A	B/B	B/B	A/A	A/A	B/B	A/A	A/A	A/A	A/A	B/B	B/B	A/A	A/A	A/A	B/B	A/A	A/A
mk0803	B/B	B/B	A/A	B/B	B/B	A/A	A/A	A/A	B/B	B/B	B/B	B/B	B/B	A/A	A/A	B/B	A/A	A/A	A/A	B/B	A/A	B/B	A/A	B/B	A/A	B/B	A/A	A/A	A/A	B/B	B/B	B/B	A/A	A/A	B/B	B/B	A/A	A/A	A/A	B/B	B/B	A/A	A/A	A/A	A/A	A/A	A/A	A/A	B/B
mk0804	A/A	A/A	B/B	A/A	A/A	B/B	B/B	B/B	A/A	A/A	A/A	A/A	A/A	B/B	B/B	A/A	B/B	B/B	B/B	A/A	B/B	A/A	B/B	A/A	B/B	A/A	B/B	B/B	B/B	A/A	A/A	A/A	B/B	B/B	A/A	A/A	B/B	B/B	B/B	A/A	A/A	B/B	B/B	B/B	B/B	B/B	B/B	B/B	A/A
mk0805	B/B	B/B	A/A	B/B	B/B	A/A	A/A	A/A	A/B	B/B	B/B	B/B	B/B	A/A	A/A	B/B	A/A	A/A	A/A	B/B	A/A	B/B	A/A	B/B	A/A	B/B	A/A	A/A	A/A	B/B	B/B	B/B	A/A	A/A	B/B	B/B	A/A	A/A	A/A	B/B	B/B	A/A	A/A	A/A	A/A	B/B	A/A	A/A	B/B
mk0806	A/A	A/A	A/A	A/A	A/A	A/A	B/B	A/A	A/A	A/A	A/A	A/A	A/A	A/A	A/A	A/A	A/A	B/B	A/A	A/A	B/B	A/A	A/A	A/A	A/A	A/A	B/B	B/B	A/A	A/A	A/A	A/A	A/A	A/A	A/A	A/A	A/A	B/B	A/A	A/A	A/A	A/A	A/A	A/A	B/B	A/A	A/A	A/A	A/A
mk0807	B/B	B/B	B/B	B/B	B/B	B/B	A/A	B/B	B/B	B/B	B/B	B/B	B/B	B/B	B/B	B/B	B/B	A/A	B/B	B/B	A/A	B/B	B/B	B/B	B/B	B/B	A/A	A/A	B/B	B/B	B/B	B/B	B/B	B/B	B/B	B/B	B/B	A/A	B/B	B/B	B/B	B/B	B/B	B/B	A/A	B/B	B/B	B/B	B/B
mk0808	B/B	B/B	B/B	B/B	B/B	B/B	A/A	A/A	B/B	B/B	B/B	B/B	B/B	B/B	B/B	B/B	A/A	A/A	A/A	B/B	A/A	B/B	B/B	B/B	B/B	B/B	A/A	A/A	B/B	B/B	B/B	B/B	B/B	B/B	B/B	B/B	B/B	A/A	B/B	B/B	B/B	B/B	B/B	B/B	A/A	A/A	B/B	A/A	B/B
mk0809	B/B	B/B	B/B	B/B	B/B	B/B	A/A	A/A	B/B	B/B	B/B	B/B	B/B	B/B	B/B	B/B	A/A	A/A	A/A	B/B	A/A	B/B	B/B	B/B	B/B	B/B	A/A	A/A	B/B	B/B	B/B	B/B	B/B	B/B	B/B	B/B	B/B	A/A	B/B	B/B	B/B	B/B	B/B	B/B	A/A	A/A	B/B	A/A	B/B
mk0810	B/B	B/B	B/B	B/B	B/B	B/B	A/A	A/A	B/B	B/B	B/B	B/B	B/B	B/B	A/A	B/B	A/A	A/A	A/A	B/B	A/A	B/B	B/B	B/B	B/B	B/B	A/A	A/A	B/B	B/B	B/B	B/B	B/B	B/B	B/B	B/B	B/B	A/A	B/B	B/B	B/B	B/B	B/B	B/B	A/A	A/A	B/B	A/A	B/B
mk0811	B/B	B/B	B/B	B/B	B/B	B/B	A/A	A/A	B/B	B/B	B/B	B/B	B/B	B/B	B/B	B/B	A/A	A/A	A/A	B/B	A/A	B/B	B/B	B/B	B/B	B/B	A/A	A/A	B/B	B/B	B/B	B/B	B/B	B/B	B/B	B/B	B/B	A/A	B/B	B/B	B/B	B/B	B/B	B/B	A/A	A/A	B/B	A/A	B/B
mk0812	B/B	B/B	B/B	B/B	B/B	B/B	A/A	A/A	B/B	B/B	B/B	B/B	B/B	B/B	A/A	B/B	A/A	A/A	A/A	B/B	A/A	B/B	B/B	B/B	B/B	B/B	A/A	A/A	B/B	B/B	B/B	B/B	B/B	B/B	B/B	B/B	B/B	A/A	B/B	B/B	B/B	B/B	B/B	B/B	A/A	A/A	B/B	A/A	B/B
mk0813	A/A	A/A	B/B	A/A	A/A	B/B	B/B	B/B	A/A	A/A	A/A	A/A	A/A	B/B	B/B	B/B	B/B	B/B	B/B	A/A	B/B	A/A	B/B	A/A	B/B	A/A	B/B	B/B	B/B	A/A	A/A	A/A	B/B	B/B	A/A	A/A	B/B	B/B	B/B	A/A	A/A	B/B	B/B	B/B	B/B	B/B	B/B	B/B	A/A
mk0814	B/B	B/B	A/A	B/B	B/B	A/A	A/A	A/A	B/B	B/B	B/B	B/B	B/B	A/A	A/A	A/A	A/A	A/A	A/A	B/B	A/A	B/B	A/A	B/B	A/A	B/B	A/A	A/A	A/A	B/B	B/B	B/B	A/A	A/A	B/B	B/B	A/A	A/A	A/A	B/B	B/B	A/A	A/A	A/A	A/A	A/A	A/A	B/B	B/B
mk0815	B/B	B/B	A/A	B/B	B/B	A/A	B/B	A/A	B/B	B/B	B/B	B/B	B/B	A/A	A/A	A/A	A/A	B/B	A/A	B/B	A/A	B/B	A/A	B/B	A/A	B/B	B/B	A/A	A/A	B/B	B/B	B/B	A/A	A/A	B/B	B/B	A/A	A/A	A/A	B/B	B/B	A/A	A/A	A/A	A/A	B/B	A/A	B/B	B/B
mk0816	A/A	A/A	B/B	A/A	A/A	B/B	A/A	B/B	A/A	A/A	A/A	A/A	A/A	B/B	B/B	B/B	B/B	A/A	B/B	A/A	B/B	A/A	B/B	A/A	B/B	A/A	A/A	B/B	B/B	A/A	A/A	A/A	B/B	B/B	A/A	A/A	B/B	B/B	B/B	A/A	A/A	B/B	B/B	B/B	B/B	A/A	B/B	A/A	A/A
mk0817	A/A	A/A	A/A	B/B	B/B	A/A	A/A	A/A	B/B	B/B	B/B	A/A	A/A	A/A	A/A	B/B	A/A	A/A	A/A	B/B	A/A	A/A	A/A	B/B	B/B	A/A	A/A	A/A	A/A	B/B	A/A	A/A	A/A	A/A	A/A	A/A	B/B	A/A	A/A	A/A	A/A	A/A	A/A	A/A	A/A	B/B	A/A	A/A	B/B
mk0818	A/A	A/A	B/B	A/A	A/A	B/B	B/B	B/B	A/B	A/A	A/A	A/A	A/A	B/B	B/B	A/A	B/B	A/A	B/B	A/A	A/A	A/A	B/B	A/A	A/A	A/A	B/B	B/B	B/B	A/A	A/A	A/A	B/B	B/B	A/A	A/A	A/A	A/A	B/B	A/A	A/A	B/B	B/B	A/A	A/A	A/A	B/B	B/B	A/A
mk0819	A/A	A/A	B/B	A/A	A/A	B/B	B/B	B/B	A/A	A/A	A/A	A/A	A/A	B/B	B/B	A/A	B/B	A/A	B/B	A/A	A/A	A/A	B/B	A/A	A/A	A/A	B/B	B/B	B/B	A/A	A/A	A/A	B/B	B/B	A/A	A/A	A/A	A/A	B/B	A/A	A/A	B/B	B/B	A/A	A/A	A/A	B/B	B/B	A/A
mk0820	B/B	B/B	A/A	B/B	B/B	A/A	B/B	A/A	B/B	B/B	B/B	A/A	A/A	B/B	A/A	B/B	A/A	A/A	A/A	B/B	B/B	B/B	A/A	B/B	B/B	B/B	B/B	A/A	A/A	B/B	A/A	A/A	B/B	A/A	A/A	B/B	B/B	B/B	A/A	A/A	A/A	B/B	A/A	B/B	B/B	A/A	B/B	A/A	B/B
mk0821	B/B	B/B	B/B	B/B	B/B	A/A	B/B	B/B	B/B	B/B	B/B	A/A	A/A	B/B	B/B	B/B	B/B	B/B	A/A	B/B	B/B	B/B	B/B	B/B	B/B	B/B	B/B	B/B	B/B	B/B	A/A	A/A	B/B	B/B	A/A	B/B	B/B	B/B	A/A	A/A	A/A	B/B	B/B	B/B	B/B	B/B	B/B	A/A	B/B
mk0822	A/A	A/A	A/A	A/A	A/A	B/B	A/A	A/A	A/A	A/A	A/A	B/B	B/B	A/A	A/A	A/A	A/A	A/A	B/B	A/A	A/A	A/A	A/A	A/A	A/A	A/A	A/A	A/A	A/A	A/A	B/B	B/B	A/A	A/A	B/B	A/A	A/A	A/A	B/B	B/B	B/B	A/A	A/A	A/A	A/A	A/A	A/A	B/B	A/A
mk0823	B/B	B/B	A/A	A/A	A/A	A/A	B/B	A/A	A/A	A/A	A/A	A/A	A/A	B/B	A/A	A/A	A/A	A/A	A/A	A/A	A/A	B/B	A/A	A/A	A/A	B/B	A/A	A/A	A/A	A/A	A/A	A/A	B/B	A/A	A/A	B/B	A/A	A/A	A/A	A/A	A/A	B/B	A/A	A/A	A/A	A/A	B/B	A/A	A/A
mk0824	B/B	B/B	B/B	B/B	B/B	A/A	B/B	B/B	B/B	B/B	B/B	A/A	A/A	B/B	A/A	B/B	B/B	A/A	A/A	A/A	A/A	B/B	B/B	B/B	A/A	B/B	A/A	B/B	B/B	B/B	A/A	A/A	B/B	B/B	A/A	B/B	B/B	A/A	A/A	A/A	A/A	B/B	B/B	A/A	A/A	B/B	B/B	A/A	B/B
mk0825	B/B	B/B	B/B	B/B	B/B	A/A	B/B	B/B	B/B	B/B	B/B	A/A	A/A	B/B	B/B	B/B	B/B	A/A	A/A	A/A	B/B	B/B	B/B	B/B	B/B	B/B	B/B	B/B	B/B	B/B	A/A	A/A	B/B	B/B	A/A	B/B	B/B	B/B	A/A	A/A	A/A	B/B	B/B	B/B	B/B	B/B	B/B	A/A	B/B
mk0826	A/A	A/A	A/A	A/A	A/A	B/B	A/A	A/A	A/A	A/A	A/A	B/B	B/B	A/A	A/A	A/A	A/A	B/B	B/B	B/B	A/A	A/A	A/A	A/A	A/A	A/A	A/A	A/A	A/A	A/A	B/B	B/B	A/A	A/A	B/B	A/A	A/A	A/A	B/B	B/B	B/B	A/A	A/A	A/A	A/A	A/A	A/A	B/B	A/A
mk0827	A/A	A/A	A/A	A/A	A/A	B/B	A/A	A/A	A/A	A/A	A/A	B/B	B/B	A/A	A/A	A/A	A/A	B/B	B/B	B/B	B/B	A/A	A/A	A/A	B/B	A/A	A/A	A/A	A/A	A/A	B/B	B/B	A/A	A/A	B/B	A/A	A/A	B/B	B/B	B/B	B/B	A/A	A/A	B/B	B/B	A/A	A/A	B/B	A/A
mk0828	B/B	B/B	B/B	A/A	A/A	B/B	B/B	B/B	A/A	A/A	A/A	B/B	B/B	B/B	B/B	A/A	B/B	B/B	B/B	B/B	A/A	B/B	B/B	A/A	A/A	B/B	B/B	B/B	B/B	A/A	B/B	B/B	B/B	B/B	B/B	B/B	A/A	A/A	B/B	B/B	B/B	B/B	B/B	A/A	A/A	B/B	B/B	B/B	A/A
mk0829	A/A	A/A	A/A	B/B	B/B	A/A	B/B	B/B	B/B	B/B	B/B	B/B	B/B	A/A	B/B	B/B	B/B	B/B	A/A	B/B	B/B	A/A	A/A	B/B	B/B	A/A	B/B	A/A	B/B	B/B	B/B	B/B	B/B	B/B	B/B	A/A	B/B	B/B	A/A	B/B	B/B	B/B	B/B	B/B	B/B	B/B	B/B	A/A	B/B
mk0830	A/A	A/A	A/A	B/B	B/B	A/A	B/B	B/B	B/B	B/B	B/B	B/B	B/B	B/B	A/A	B/B	B/B	A/A	A/A	A/A	A/A	A/A	A/A	B/B	B/B	A/A	B/B	A/A	A/A	B/B	B/B	B/B	B/B	A/A	B/B	A/A	B/B	A/A	A/A	B/B	B/B	B/B	B/B	A/A	A/A	B/B	B/B	A/A	B/B
mk0831	A/A	A/A	A/A	B/B	B/B	A/A	A/A	B/B	B/B	B/B	B/B	A/A	A/A	A/A	A/A	B/B	B/B	B/B	A/A	B/B	A/A	A/A	A/A	B/B	B/B	A/A	A/A	A/A	A/A	A/A	B/B	A/A	A/A	A/A	A/A	A/A	B/B	A/A	A/A	A/A	A/A	A/A	A/A	A/A	A/A	B/B	A/A	A/A	B/B
mk0832	B/B	B/B	A/A	B/B	B/B	A/A	B/B	B/B	B/B	B/B	B/B	B/B	B/B	B/B	B/B	A/A	B/B	B/B	A/A	B/B	B/B	B/B	A/A	B/B	B/B	B/B	A/A	B/B	B/B	B/B	B/B	B/B	B/B	B/B	B/B	B/B	B/B	B/B	A/A	B/B	B/B	B/B	B/B	B/B	B/B	B/B	B/B	A/A	B/B
mk0833	B/B	B/B	A/A	B/B	B/B	A/A	B/B	B/B	B/B	B/B	B/B	B/B	B/B	B/B	B/B	A/A	B/B	B/B	A/A	B/B	B/B	B/B	A/A	B/B	B/B	B/B	A/A	B/B	B/B	B/B	B/B	B/B	B/B	B/B	B/B	B/B	B/B	B/B	A/A	B/B	B/B	B/B	B/B	B/B	B/B	B/B	B/B	A/A	B/B
mk0834	B/B	B/B	B/B	B/B	B/B	B/B	A/A	A/A	A/B	A/A	A/A	A/A	A/A	B/B	B/B	B/B	A/A	A/A	B/B	B/B	B/B	B/B	B/B	B/B	A/A	B/B	B/B	A/A	A/A	A/A	B/B	A/A	B/B	A/A	A/A	B/B	A/A	B/B	B/B	A/A	A/A	B/B	B/B	B/B	B/B	A/A	B/B	B/B	A/A
mk0835	A/A	A/A	B/B	A/A	A/A	B/B	B/B	A/A	A/A	A/A	A/A	A/A	A/A	B/B	A/A	A/A	A/A	A/A	B/B	A/A	A/A	A/A	B/B	A/A	A/A	A/A	B/B	A/A	A/A	A/A	A/A	A/A	A/A	A/A	A/A	A/A	A/A	A/A	B/B	A/A	A/A	A/A	A/A	A/A	A/A	A/A	A/A	B/B	A/A
mk0836	B/B	B/B	B/B	A/A	A/A	B/B	B/B	A/A	A/A	A/A	A/A	A/A	A/A	A/A	A/A	A/A	A/A	A/A	B/B	A/A	A/A	B/B	B/B	A/A	A/A	B/B	B/B	B/B	A/A	A/A	A/A	A/A	A/A	A/A	A/A	B/B	A/A	A/A	B/B	A/A	A/A	A/A	A/A	A/A	A/A	A/A	A/A	B/B	A/A
mk0837	A/A	A/A	A/A	B/B	B/B	A/A	A/A	B/B	B/B	B/B	B/B	B/B	B/B	B/B	B/B	B/B	B/B	B/B	A/A	B/B	B/B	A/A	A/A	B/B	B/B	A/A	A/A	A/A	B/B	B/B	B/B	B/B	B/B	B/B	B/B	A/A	B/B	B/B	A/A	B/B	B/B	B/B	B/B	B/B	B/B	B/B	B/B	A/A	B/B
mk0838	A/A	A/A	B/B	A/A	A/A	B/B	B/B	A/A	A/A	A/A	A/A	A/A	A/A	B/B	A/A	A/A	A/A	A/A	B/B	A/A	A/A	A/A	B/B	A/A	A/A	A/A	B/B	A/A	A/A	A/A	A/A	A/A	A/A	A/A	A/A	A/A	A/A	A/A	B/B	A/A	A/A	A/A	A/A	A/A	A/A	A/A	A/A	B/B	A/A
mk0839	A/A	A/A	B/B	A/A	A/A	B/B	B/B	A/A	A/A	A/A	A/A	A/A	A/A	A/A	A/A	A/A	A/A	A/A	B/B	A/A	A/A	A/A	B/B	A/A	A/A	A/A	B/B	A/A	A/A	A/A	A/A	A/A	A/A	A/A	A/A	A/A	A/A	A/A	B/B	A/A	A/A	A/A	A/A	A/A	A/A	A/A	A/A	B/B	A/A
mk0840	B/B	B/B	A/A	B/B	B/B	A/A	A/A	B/B	B/B	B/B	B/B	B/B	B/B	A/A	B/B	B/B	B/B	B/B	A/A	B/B	B/B	B/B	A/A	B/B	B/B	B/B	A/A	B/B	B/B	B/B	B/B	B/B	B/B	B/B	B/B	B/B	B/B	B/B	A/A	B/B	B/B	B/B	B/B	B/B	B/B	B/B	B/B	A/A	B/B
mk0841	B/B	B/B	B/B	A/A	A/A	B/B	A/A	A/A	A/A	A/A	A/A	A/A	A/A	A/A	B/B	A/A	A/A	B/B	B/B	B/B	B/B	B/B	B/B	A/A	B/B	B/B	A/A	B/B	B/B	A/A	A/A	A/A	A/A	B/B	A/A	B/B	A/A	B/B	B/B	A/A	A/A	A/A	A/A	B/B	B/B	B/B	A/A	B/B	A/A
mk0842	B/B	B/B	B/B	A/A	A/A	B/B	A/A	A/A	A/A	A/A	A/A	A/A	A/A	A/A	B/B	A/A	A/A	B/B	B/B	B/B	B/B	B/B	B/B	A/A	B/B	B/B	A/A	B/B	B/B	A/A	A/A	A/A	A/A	B/B	A/A	B/B	A/A	B/B	B/B	A/A	A/A	A/A	A/A	B/B	B/B	B/B	A/A	B/B	A/A
mk0843	B/B	B/B	A/A	B/B	B/B	A/A	A/A	B/B	B/B	B/B	B/B	B/B	B/B	B/B	B/B	B/B	B/B	B/B	A/A	B/B	B/B	B/B	A/A	B/B	B/B	B/B	A/A	B/B	B/B	B/B	B/B	B/B	B/B	B/B	B/B	B/B	B/B	B/B	A/A	B/B	B/B	B/B	B/B	B/B	B/B	B/B	B/B	A/A	B/B
mk0844	B/B	B/B	A/A	B/B	B/B	A/A	A/A	B/B	B/B	B/B	B/B	B/B	B/B	B/B	B/B	B/B	B/B	B/B	A/A	B/B	B/B	B/B	A/A	B/B	B/B	B/B	A/A	B/B	B/B	B/B	B/B	B/B	B/B	B/B	B/B	B/B	B/B	B/B	A/A	B/B	B/B	B/B	B/B	B/B	B/B	B/B	B/B	A/A	B/B
mk0845	B/B	B/B	A/A	B/B	B/B	A/A	A/A	B/B	B/B	B/B	B/B	B/B	B/B	B/B	B/B	B/B	B/B	B/B	A/A	B/B	B/B	B/B	A/A	B/B	B/B	B/B	A/A	B/B	B/B	B/B	B/B	B/B	B/B	B/B	B/B	B/B	B/B	B/B	A/A	B/B	B/B	B/B	B/B	B/B	B/B	B/B	B/B	A/A	B/B
mk0846	A/A	A/A	B/B	A/A	A/A	B/B	B/B	A/A	A/A	A/A	A/A	A/A	A/A	B/B	A/A	A/A	A/A	A/A	B/B	A/A	A/A	A/A	B/B	A/A	A/A	A/A	B/B	A/A	A/A	A/A	A/A	A/A	A/A	A/A	A/A	A/A	A/A	A/A	B/B	A/A	A/A	A/A	A/A	A/A	A/A	A/A	A/A	B/B	A/A
mk0847	B/B	B/B	A/A	B/B	B/B	A/A	A/A	B/B	B/B	B/B	B/B	B/B	B/B	B/B	B/B	B/B	B/B	B/B	A/A	B/B	B/B	B/B	A/A	B/B	B/B	B/B	A/A	B/B	B/B	B/B	B/B	B/B	B/B	B/B	B/B	B/B	B/B	B/B	A/A	B/B	B/B	B/B	B/B	B/B	B/B	B/B	B/B	A/A	B/B
mk0848	A/A	A/A	A/A	B/B	B/B	A/A	A/A	B/B	B/B	B/B	B/B	B/B	B/B	B/B	B/B	B/B	B/B	B/B	A/A	B/B	B/B	A/A	A/A	B/B	B/B	A/A	A/A	B/B	B/B	B/B	B/B	B/B	B/B	B/B	B/B	A/A	B/B	B/B	A/A	B/B	B/B	B/B	B/B	B/B	B/B	B/B	B/B	A/A	B/B
mk0849	B/B	B/B	B/B	A/A	A/A	B/B	B/B	A/A	A/A	A/A	A/A	A/A	A/A	A/A	A/A	A/A	A/A	A/A	B/B	A/A	A/A	B/B	B/B	A/A	A/A	B/B	B/B	B/B	A/A	A/A	A/A	A/A	A/A	A/A	A/A	B/B	A/A	A/A	B/B	A/A	A/A	A/A	A/A	A/A	A/A	A/A	A/A	B/B	A/A
mk0850	B/B	B/B	A/A	B/B	B/B	A/A	B/B	B/B	B/B	B/B	B/B	B/B	B/B	B/B	B/B	B/B	B/B	B/B	A/A	B/B	B/B	B/B	A/A	B/B	B/B	B/B	A/A	B/B	B/B	B/B	B/B	B/B	B/B	B/B	B/B	B/B	B/B	B/B	A/A	B/B	B/B	B/B	B/B	B/B	B/B	B/B	B/B	A/A	B/B
mk0851	B/B	B/B	A/A	B/B	B/B	A/A	B/B	B/B	B/B	B/B	B/B	B/B	B/B	B/B	B/B	A/A	B/B	B/B	A/A	B/B	B/B	B/B	A/A	B/B	B/B	B/B	B/B	B/B	B/B	B/B	B/B	B/B	B/B	B/B	B/B	B/B	B/B	B/B	A/A	B/B	B/B	B/B	B/B	B/B	B/B	B/B	B/B	A/A	B/B
mk0852	B/B	B/B	B/B	B/B	B/B	B/B	A/A	B/B	B/B	B/B	B/B	A/A	A/A	B/B	A/A	B/B	B/B	B/B	B/B	B/B	A/A	B/B	B/B	B/B	B/B	B/B	B/B	B/B	B/B	A/A	B/B	A/A	A/A	B/B	A/A	B/B	B/B	A/A	B/B	A/A	A/A	A/A	A/A	A/A	A/A	B/B	A/A	B/B	B/B
mk0853	A/A	A/A	A/A	B/B	B/B	A/A	B/B	A/A	A/A	A/A	A/A	B/B	B/B	A/A	B/B	B/B	A/A	A/A	A/A	A/A	B/B	A/A	A/A	B/B	A/A	A/A	A/A	A/A	B/B	B/B	B/B	B/B	B/B	B/B	B/B	A/A	A/A	B/B	A/A	B/B	B/B	B/B	B/B	B/B	B/B	B/B	B/B	A/A	A/A
mk0854	A/A	A/A	A/A	B/B	B/B	A/A	A/A	A/A	A/B	A/A	A/A	B/B	B/B	A/A	B/B	B/B	A/A	A/A	A/A	A/A	B/B	A/A	A/A	B/B	A/A	A/A	A/A	A/A	B/B	B/B	B/B	B/B	B/B	B/B	B/B	A/A	A/A	B/B	A/A	B/B	B/B	B/B	B/B	B/B	B/B	B/B	B/B	A/A	A/A
mk0855	A/A	A/A	A/A	B/B	B/B	A/A	B/B	B/B	A/B	B/B	B/B	B/B	B/B	A/A	A/A	A/A	B/B	B/B	A/A	B/B	A/A	A/A	A/A	B/B	B/B	A/A	A/A	B/B	B/B	B/B	B/B	B/B	A/A	B/B	B/B	A/A	B/B	A/A	A/A	B/B	B/B	A/A	A/A	A/A	A/A	B/B	A/A	A/A	B/B
mk0856	A/A	A/A	B/B	A/A	A/A	B/B	B/B	A/A	A/A	A/A	A/A	A/A	A/A	B/B	A/A	A/A	A/A	A/A	B/B	A/A	A/A	A/A	B/B	A/A	A/A	A/A	B/B	A/A	A/A	A/A	A/A	A/A	A/A	A/A	A/A	A/A	A/A	A/A	B/B	A/A	A/A	A/A	A/A	A/A	A/A	A/A	A/A	B/B	A/A
mk0857	A/A	A/A	B/B	A/A	A/A	B/B	B/B	A/A	A/A	A/A	A/A	A/A	A/A	B/B	A/A	A/A	A/A	A/A	B/B	A/A	A/A	A/A	B/B	A/A	A/A	A/A	B/B	A/A	A/A	A/A	A/A	A/A	A/A	A/A	A/A	A/A	A/A	A/A	B/B	A/A	A/A	A/A	A/A	A/A	A/A	A/A	A/A	B/B	A/A
mk0858	B/B	B/B	B/B	B/B	B/B	B/B	A/A	A/A	A/B	A/A	A/A	A/A	A/A	B/B	B/B	B/B	A/A	A/A	B/B	A/A	B/B	B/B	B/B	B/B	A/A	B/B	B/B	A/A	B/B	B/B	B/B	A/A	B/B	B/B	A/A	B/B	A/A	B/B	B/B	A/A	A/A	B/B	B/B	B/B	B/B	B/B	B/B	B/B	A/A
mk0859	B/B	B/B	B/B	B/B	B/B	B/B	A/A	A/A	A/A	A/A	A/A	A/A	A/A	B/B	B/B	B/B	A/A	A/A	B/B	A/A	B/B	B/B	B/B	B/B	A/A	B/B	B/B	A/A	B/B	A/A	B/B	A/A	B/B	B/B	A/A	B/B	A/A	B/B	B/B	A/A	A/A	B/B	B/B	B/B	B/B	B/B	B/B	B/B	A/A
mk0860	A/A	A/A	A/A	A/A	A/A	A/A	B/B	B/B	B/B	B/B	B/B	B/B	B/B	A/A	A/A	A/A	B/B	B/B	A/A	A/A	A/A	A/A	A/A	A/A	B/B	A/A	A/A	B/B	A/A	B/B	A/A	B/B	A/A	A/A	B/B	A/A	B/B	A/A	A/A	B/B	B/B	A/A	A/A	A/A	A/A	A/A	A/A	A/A	B/B
mk0861	A/A	A/A	A/A	A/A	A/A	A/A	A/A	A/A	A/A	A/A	A/A	A/A	A/A	B/B	A/A	A/A	A/A	A/A	A/A	A/A	A/A	A/A	A/A	A/A	A/A	A/A	A/A	A/A	A/A	A/A	A/A	A/A	A/A	A/A	A/A	A/A	A/A	A/A	A/A	A/A	A/A	A/A	A/A	A/A	A/A	A/A	A/A	A/A	A/A
mk0862	A/A	A/A	A/A	A/A	A/A	A/A	A/A	A/A	A/A	A/A	A/A	A/A	A/A	B/B	A/A	A/A	A/A	A/A	A/A	A/A	A/A	A/A	A/A	A/A	A/A	A/A	A/A	A/A	A/A	A/A	A/A	A/A	A/A	A/A	A/A	A/A	A/A	A/A	A/A	A/A	A/A	A/A	A/A	A/A	A/A	A/A	A/A	A/A	A/A
mk0863	A/A	A/A	A/A	A/A	A/A	A/A	A/A	A/A	A/A	A/A	A/A	A/A	A/A	B/B	A/A	A/A	A/A	A/A	A/A	A/A	A/A	A/A	A/A	A/A	A/A	A/A	A/A	A/A	A/A	A/A	A/A	A/A	A/A	A/A	A/A	A/A	A/A	A/A	A/A	A/A	A/A	A/A	A/A	A/A	A/A	A/A	A/A	A/A	A/A
mk0864	A/A	A/A	A/A	A/A	A/A	A/A	A/A	A/A	A/A	A/A	A/A	A/A	A/A	B/B	A/A	A/A	A/A	A/A	A/A	A/A	A/A	A/A	A/A	A/A	A/A	A/A	A/A	A/A	A/A	A/A	A/A	A/A	A/A	A/A	A/A	A/A	A/A	A/A	A/A	A/A	A/A	A/A	A/A	A/A	A/A	A/A	A/A	A/A	A/A
mk0865	A/A	A/A	A/A	A/A	A/A	A/A	A/A	A/A	A/A	A/A	A/A	A/A	A/A	B/B	A/A	A/A	A/A	A/A	A/A	A/A	A/A	A/A	A/A	A/A	A/A	A/A	A/A	A/A	A/A	A/A	A/A	A/A	A/A	A/A	A/A	A/A	A/A	A/A	A/A	A/A	A/A	A/A	A/A	A/A	A/A	A/A	A/A	A/A	A/A
mk0866	A/A	A/A	A/A	A/A	A/A	A/A	A/A	A/A	A/A	A/A	A/A	A/A	A/A	B/B	A/A	A/A	A/A	A/A	A/A	A/A	A/A	A/A	A/A	A/A	A/A	A/A	A/A	A/A	A/A	A/A	A/A	A/A	A/A	A/A	A/A	A/A	A/A	A/A	A/A	A/A	A/A	A/A	A/A	A/A	A/A	A/A	A/A	A/A	A/A
mk0867	A/A	A/A	A/A	A/A	A/A	A/A	A/A	A/A	A/A	A/A	A/A	A/A	A/A	B/B	A/A	A/A	A/A	A/A	A/A	A/A	A/A	A/A	A/A	A/A	A/A	A/A	A/A	A/A	A/A	A/A	A/A	A/A	A/A	A/A	A/A	A/A	A/A	A/A	A/A	A/A	A/A	A/A	A/A	A/A	A/A	A/A	A/A	A/A	A/A
mk0868	B/B	B/B	B/B	A/A	A/A	B/B	B/B	A/A	A/A	A/A	A/A	A/A	A/A	B/B	A/A	A/A	A/A	A/A	B/B	A/A	A/A	B/B	B/B	A/A	A/A	B/B	B/B	A/A	A/A	A/A	A/A	A/A	A/A	A/A	A/A	B/B	A/A	A/A	B/B	A/A	A/A	A/A	A/A	A/A	A/A	A/A	A/A	B/B	A/A
mk0869	A/A	A/A	A/A	B/B	B/B	A/A	A/A	B/B	B/B	B/B	B/B	B/B	B/B	A/A	B/B	B/B	B/B	B/B	A/A	B/B	B/B	A/A	A/A	B/B	B/B	A/A	A/A	B/B	B/B	B/B	B/B	B/B	B/B	B/B	B/B	A/A	B/B	B/B	A/A	B/B	B/B	B/B	B/B	B/B	B/B	B/B	B/B	A/A	B/B
mk0870	B/B	B/B	B/B	B/B	B/B	B/B	B/B	B/B	B/B	B/B	B/B	B/B	B/B	A/A	B/B	B/B	B/B	B/B	B/B	B/B	B/B	B/B	B/B	B/B	B/B	B/B	B/B	B/B	B/B	B/B	B/B	B/B	B/B	B/B	B/B	B/B	B/B	B/B	B/B	B/B	B/B	B/B	B/B	B/B	B/B	B/B	B/B	B/B	B/B
mk0871	B/B	B/B	B/B	B/B	B/B	B/B	B/B	B/B	B/B	B/B	B/B	B/B	B/B	A/A	B/B	B/B	B/B	B/B	B/B	B/B	B/B	B/B	B/B	B/B	B/B	B/B	B/B	B/B	B/B	B/B	B/B	B/B	B/B	B/B	B/B	B/B	B/B	B/B	B/B	B/B	B/B	B/B	B/B	B/B	B/B	B/B	B/B	B/B	B/B
mk0872	A/A	A/A	B/B	B/B	B/B	B/B	B/B	B/B	B/B	B/B	B/B	B/B	B/B	A/A	B/B	B/B	B/B	B/B	B/B	A/A	B/B	A/A	B/B	B/B	B/B	A/A	A/A	B/B	A/A	B/B	B/B	B/B	A/A	A/A	B/B	A/A	B/B	B/B	B/B	B/B	B/B	A/A	A/A	A/A	B/B	A/A	A/A	B/B	B/B
mk0873	B/B	B/B	A/A	B/B	B/B	A/A	B/B	A/A	A/A	A/A	A/A	B/B	B/B	B/B	B/B	B/B	A/A	A/A	A/A	A/A	B/B	B/B	A/A	B/B	A/A	B/B	A/A	A/A	B/B	B/B	B/B	B/B	B/B	B/B	B/B	B/B	A/A	B/B	A/A	B/B	B/B	B/B	B/B	B/B	B/B	B/B	B/B	A/A	A/A
mk0874	A/A	A/A	A/A	A/A	A/A	A/A	A/A	A/A	A/A	A/A	A/A	A/A	A/A	B/B	A/A	A/A	A/A	A/A	A/A	A/A	A/A	A/A	A/A	A/A	A/A	A/A	A/A	A/A	A/A	A/A	A/A	A/A	A/A	A/A	A/A	A/A	A/A	A/A	A/A	A/A	A/A	A/A	A/A	A/A	A/A	A/A	A/A	A/A	A/A
mk0875	B/B	B/B	A/A	A/A	A/A	A/A	A/A	A/A	A/A	A/A	A/A	A/A	A/A	B/B	A/A	A/A	A/A	A/A	A/A	B/B	A/A	B/B	A/A	A/A	A/A	B/B	B/B	A/A	B/B	A/A	A/A	A/A	B/B	B/B	A/A	B/B	A/A	A/A	A/A	A/A	A/A	B/B	B/B	B/B	A/A	B/B	B/B	A/A	A/A
mk0876	A/A	A/A	A/A	B/B	B/B	A/A	A/A	B/B	B/B	B/B	B/B	B/B	B/B	A/A	B/B	B/B	B/B	B/B	A/A	B/B	B/B	A/A	A/A	B/B	B/B	A/A	A/A	A/A	B/B	B/B	B/B	B/B	B/B	B/B	B/B	A/A	B/B	B/B	A/A	B/B	B/B	B/B	B/B	B/B	B/B	B/B	B/B	A/A	B/B
mk0877	A/A	A/A	A/A	A/A	A/A	A/A	A/A	A/A	A/A	A/A	A/A	A/A	A/A	B/B	A/A	A/A	A/A	A/A	A/A	A/A	A/A	A/A	A/A	A/A	A/A	A/A	A/A	A/A	A/A	A/A	A/A	A/A	A/A	A/A	A/A	A/A	A/A	A/A	A/A	A/A	A/A	A/A	A/A	A/A	A/A	A/A	A/A	A/A	A/A
mk0878	A/A	A/A	A/A	A/A	A/A	A/A	A/A	A/A	A/A	A/A	A/A	A/A	A/A	B/B	A/A	A/A	A/A	A/A	A/A	A/A	A/A	A/A	A/A	A/A	A/A	A/A	A/A	A/A	A/A	A/A	A/A	A/A	A/A	A/A	A/A	A/A	A/A	A/A	A/A	A/A	A/A	A/A	A/A	A/A	A/A	A/A	A/A	A/A	A/A
mk0879	A/A	A/A	B/B	B/B	B/B	B/B	A/A	A/A	B/B	B/B	B/B	B/B	B/B	B/B	B/B	B/B	A/A	A/A	B/B	B/B	B/B	A/A	B/B	B/B	B/B	A/A	B/B	A/A	B/B	B/B	B/B	B/B	B/B	B/B	A/A	A/A	A/A	B/B	B/B	A/A	A/A	B/B	B/B	B/B	B/B	B/B	B/B	B/B	B/B
mk0880	A/A	A/A	A/A	A/A	A/A	A/A	A/A	A/A	A/A	A/A	A/A	A/A	A/A	B/B	A/A	A/A	A/A	A/A	A/A	A/A	A/A	A/A	A/A	A/A	A/A	A/A	A/A	A/A	A/A	A/A	A/A	A/A	A/A	A/A	A/A	A/A	A/A	A/A	A/A	A/A	A/A	A/A	A/A	A/A	A/A	A/A	A/A	A/A	A/A
mk0881	A/A	A/A	A/A	A/A	A/A	A/A	A/A	A/A	A/A	A/A	A/A	A/A	A/A	B/B	A/A	A/A	A/A	A/A	A/A	A/A	A/A	A/A	A/A	A/A	A/A	A/A	A/A	A/A	A/A	A/A	A/A	A/A	A/A	A/A	A/A	A/A	A/A	A/A	A/A	A/A	A/A	A/A	A/A	A/A	A/A	A/A	A/A	A/A	A/A
mk0882	B/B	B/B	B/B	B/B	B/B	B/B	B/B	B/B	B/B	B/B	B/B	B/B	B/B	A/A	B/B	B/B	B/B	B/B	B/B	B/B	B/B	B/B	B/B	B/B	B/B	B/B	B/B	B/B	B/B	B/B	B/B	B/B	B/B	B/B	B/B	B/B	B/B	B/B	B/B	B/B	B/B	B/B	B/B	B/B	B/B	B/B	B/B	B/B	B/B
mk0883	B/B	B/B	B/B	B/B	B/B	B/B	B/B	B/B	B/B	B/B	B/B	B/B	B/B	A/A	B/B	B/B	B/B	B/B	B/B	B/B	B/B	B/B	B/B	B/B	B/B	B/B	B/B	B/B	B/B	B/B	B/B	B/B	B/B	B/B	B/B	B/B	B/B	B/B	B/B	B/B	B/B	B/B	B/B	B/B	B/B	B/B	B/B	B/B	B/B
mk0884	A/A	A/A	A/A	A/A	B/B	A/A	A/A	A/A	A/A	A/A	A/A	A/A	A/A	B/B	B/B	A/A	A/A	A/A	A/A	A/A	B/B	A/A	A/A	B/B	B/B	A/A	B/B	A/A	B/B	A/A	A/A	A/A	B/B	B/B	A/A	A/A	A/A	B/B	A/A	A/A	A/A	B/B	B/B	B/B	B/B	B/B	B/B	A/A	A/A
mk0885	A/A	A/A	B/B	B/B	A/A	B/B	A/A	A/A	A/A	A/A	A/A	A/A	A/A	A/A	A/A	B/B	A/A	A/A	B/B	A/A	B/B	A/A	B/B	A/A	B/B	A/A	A/A	A/A	A/A	A/A	A/A	A/A	A/A	A/A	A/A	A/A	A/A	B/B	B/B	A/A	A/A	A/A	A/A	A/A	B/B	A/A	A/A	B/B	A/A
mk0886	A/A	A/A	B/B	B/B	B/B	B/B	A/A	A/A	B/B	B/B	B/B	B/B	B/B	A/A	B/B	B/B	A/A	A/A	B/B	B/B	B/B	A/A	B/B	B/B	B/B	A/A	B/B	A/A	A/A	B/B	B/B	B/B	B/B	A/A	A/A	A/A	A/A	B/B	B/B	A/A	A/A	B/B	B/B	B/B	B/B	A/A	B/B	B/B	B/B
mk0887	A/A	A/A	A/A	A/A	B/B	A/A	A/A	A/A	A/B	A/A	A/A	A/A	A/A	A/A	A/A	A/A	A/A	A/A	A/A	A/A	A/A	A/A	A/A	B/B	A/A	A/A	B/B	A/A	B/B	A/A	A/A	A/A	B/B	B/B	A/A	A/A	A/A	A/A	A/A	A/A	A/A	B/B	B/B	B/B	A/A	B/B	B/B	A/A	A/A
mk0888	A/A	A/A	A/A	A/A	B/B	A/A	A/A	A/A	A/B	A/A	A/A	A/A	A/A	A/A	A/A	A/A	A/A	A/A	A/A	A/A	A/A	A/A	A/A	B/B	A/A	A/A	B/B	A/A	B/B	A/A	A/A	A/A	B/B	B/B	A/A	A/A	A/A	A/A	A/A	A/A	A/A	B/B	B/B	B/B	A/A	B/B	B/B	A/A	A/A
mk0889	B/B	B/B	A/A	A/A	A/A	A/A	B/B	B/B	A/A	A/A	A/A	A/A	A/A	B/B	A/A	A/A	B/B	B/B	A/A	A/A	A/A	B/B	A/A	A/A	A/A	B/B	A/A	B/B	B/B	A/A	A/A	A/A	A/A	B/B	B/B	B/B	B/B	A/A	A/A	B/B	B/B	A/A	A/A	A/A	A/A	B/B	A/A	A/A	A/A
mk0890	B/B	B/B	B/B	B/B	A/A	B/B	B/B	B/B	A/B	B/B	B/B	B/B	B/B	B/B	B/B	B/B	B/B	B/B	B/B	B/B	B/B	B/B	B/B	A/A	B/B	B/B	A/A	B/B	A/A	B/B	B/B	B/B	A/A	A/A	B/B	B/B	B/B	B/B	B/B	B/B	B/B	A/A	A/A	A/A	B/B	A/A	A/A	B/B	B/B
mk0891	B/B	B/B	A/A	A/A	A/A	A/A	B/B	B/B	A/A	A/A	A/A	A/A	A/A	B/B	A/A	A/A	B/B	B/B	A/A	A/A	A/A	B/B	A/A	A/A	A/A	B/B	A/A	B/B	B/B	A/A	A/A	A/A	A/A	B/B	B/B	B/B	B/B	A/A	A/A	B/B	B/B	A/A	A/A	A/A	A/A	B/B	A/A	A/A	A/A
mk0892	A/A	A/A	A/A	A/A	A/A	A/A	B/B	B/B	A/A	A/A	A/A	A/A	A/A	A/A	A/A	A/A	B/B	B/B	A/A	A/A	A/A	A/A	A/A	A/A	A/A	A/A	A/A	B/B	B/B	A/A	A/A	A/A	A/A	B/B	B/B	A/A	B/B	A/A	A/A	B/B	B/B	A/A	A/A	A/A	A/A	B/B	A/A	A/A	A/A
mk0893	B/B	B/B	B/B	B/B	A/A	B/B	B/B	B/B	A/B	B/B	B/B	B/B	B/B	B/B	B/B	B/B	B/B	B/B	B/B	B/B	B/B	B/B	B/B	A/A	B/B	B/B	A/A	B/B	A/A	B/B	B/B	B/B	A/A	A/A	B/B	B/B	B/B	B/B	B/B	B/B	B/B	A/A	A/A	A/A	B/B	A/A	A/A	B/B	B/B
mk0894	A/A	A/A	A/A	A/A	A/A	A/A	B/B	B/B	A/A	A/A	A/A	A/A	A/A	A/A	A/A	A/A	B/B	B/B	A/A	A/A	A/A	A/A	A/A	A/A	A/A	A/A	A/A	B/B	B/B	A/A	A/A	A/A	A/A	B/B	B/B	A/A	B/B	A/A	A/A	B/B	B/B	A/A	A/A	A/A	A/A	B/B	A/A	A/A	A/A
mk0895	A/A	A/A	B/B	B/B	B/B	B/B	A/A	A/A	B/B	B/B	B/B	B/B	B/B	A/A	B/B	B/B	A/A	A/A	B/B	B/B	B/B	A/A	B/B	B/B	B/B	A/A	B/B	A/A	A/A	B/B	B/B	B/B	B/B	A/A	A/A	A/A	A/A	B/B	B/B	A/A	A/A	B/B	B/B	B/B	B/B	A/A	B/B	B/B	B/B
mk0896	B/B	B/B	A/A	A/A	A/A	A/A	B/B	B/B	B/B	B/B	B/B	B/B	B/B	A/A	A/A	A/A	B/B	B/B	A/A	B/B	A/A	B/B	A/A	A/A	A/A	B/B	A/A	B/B	A/A	B/B	B/B	B/B	A/A	A/A	B/B	B/B	B/B	A/A	A/A	B/B	B/B	A/A	A/A	A/A	A/A	A/A	A/A	A/A	B/B
mk0897	B/B	B/B	A/A	A/A	A/A	A/A	B/B	B/B	B/B	B/B	B/B	B/B	B/B	A/A	A/A	A/A	B/B	B/B	A/A	B/B	A/A	B/B	A/A	A/A	A/A	B/B	A/A	B/B	A/A	B/B	B/B	B/B	A/A	A/A	B/B	B/B	B/B	A/A	A/A	B/B	B/B	A/A	A/A	A/A	A/A	A/A	A/A	A/A	B/B
mk0898	A/A	A/A	B/B	B/B	B/B	B/B	B/B	B/B	B/B	B/B	B/B	B/B	B/B	B/B	B/B	B/B	B/B	B/B	B/B	B/B	B/B	A/A	B/B	B/B	B/B	A/A	B/B	B/B	B/B	B/B	B/B	B/B	B/B	B/B	B/B	A/A	B/B	B/B	B/B	B/B	B/B	B/B	B/B	B/B	B/B	A/A	B/B	B/B	B/B
mk0899	A/A	A/A	B/B	B/B	B/B	B/B	A/A	A/A	B/B	B/B	B/B	B/B	B/B	A/A	B/B	B/B	A/A	A/A	B/B	B/B	B/B	A/A	B/B	B/B	B/B	A/A	B/B	A/A	A/A	B/B	B/B	B/B	B/B	A/A	A/A	A/A	A/A	B/B	B/B	A/A	A/A	B/B	B/B	B/B	B/B	A/A	B/B	B/B	B/B
mk0900	B/B	B/B	B/B	B/B	B/B	B/B	A/A	A/A	B/B	B/B	B/B	B/B	B/B	A/A	B/B	B/B	A/A	A/A	B/B	B/B	B/B	B/B	B/B	B/B	B/B	B/B	B/B	A/A	A/A	B/B	B/B	B/B	B/B	A/A	A/A	B/B	A/A	B/B	B/B	A/A	A/A	B/B	B/B	B/B	B/B	B/B	B/B	B/B	B/B
mk0901	B/B	B/B	B/B	B/B	B/B	B/B	A/A	A/A	B/B	B/B	B/B	B/B	B/B	B/B	B/B	B/B	A/A	A/A	B/B	B/B	B/B	B/B	B/B	B/B	B/B	B/B	B/B	A/A	A/A	B/B	B/B	B/B	B/B	A/A	A/A	B/B	A/A	B/B	B/B	A/A	A/A	B/B	B/B	B/B	B/B	B/B	B/B	B/B	B/B
mk0902	A/A	A/A	A/A	A/A	A/A	A/A	B/B	B/B	A/A	A/A	A/A	A/A	A/A	B/B	A/A	A/A	B/B	B/B	A/A	A/A	A/A	A/A	A/A	A/A	A/A	A/A	A/A	B/B	B/B	A/A	A/A	A/A	A/A	B/B	B/B	A/A	B/B	A/A	A/A	B/B	B/B	A/A	A/A	A/A	A/A	A/A	A/A	A/A	A/A
mk0903	B/B	B/B	A/A	A/A	A/A	A/A	B/B	B/B	A/A	A/A	A/A	A/A	A/A	B/B	A/A	A/A	B/B	B/B	A/A	A/A	A/A	B/B	A/A	A/A	A/A	B/B	A/A	B/B	B/B	A/A	A/A	A/A	A/A	B/B	B/B	B/B	B/B	A/A	A/A	B/B	B/B	A/A	A/A	A/A	A/A	B/B	A/A	A/A	A/A
mk0904	B/B	B/B	B/B	B/B	B/B	B/B	A/A	A/A	B/B	B/B	B/B	B/B	B/B	B/B	B/B	B/B	A/A	A/A	B/B	B/B	B/B	B/B	B/B	B/B	B/B	B/B	B/B	A/A	A/A	B/B	B/B	B/B	B/B	A/A	A/A	B/B	A/A	B/B	B/B	A/A	A/A	B/B	B/B	B/B	B/B	B/B	B/B	B/B	B/B
mk0905	A/A	A/A	A/A	A/A	A/A	A/A	B/B	B/B	A/A	A/A	A/A	A/A	A/A	B/B	A/A	A/A	B/B	B/B	A/A	A/A	A/A	A/A	A/A	A/A	A/A	A/A	A/A	B/B	B/B	A/A	A/A	A/A	A/A	B/B	B/B	A/A	B/B	A/A	A/A	B/B	B/B	A/A	A/A	A/A	A/A	A/A	A/A	A/A	A/A
mk0906	B/B	B/B	B/B	B/B	B/B	B/B	B/B	B/B	B/B	B/B	B/B	B/B	B/B	A/A	B/B	B/B	B/B	B/B	B/B	B/B	B/B	B/B	B/B	B/B	B/B	B/B	B/B	B/B	B/B	B/B	B/B	B/B	B/B	B/B	B/B	B/B	B/B	B/B	B/B	B/B	B/B	B/B	B/B	B/B	B/B	B/B	B/B	B/B	B/B
mk0907	A/A	A/A	A/A	B/B	B/B	A/A	B/B	B/B	B/B	B/B	B/B	B/B	B/B	B/B	A/A	B/B	B/B	A/A	A/A	A/A	A/A	A/A	A/A	B/B	A/A	A/A	B/B	A/A	A/A	B/B	B/B	B/B	B/B	A/A	B/B	A/A	B/B	A/A	A/A	B/B	B/B	B/B	B/B	A/A	A/A	A/A	B/B	A/A	B/B
mk0908	A/A	A/A	A/A	A/A	A/A	A/A	A/A	A/A	A/A	A/A	A/A	A/A	A/A	B/B	A/A	A/A	A/A	A/A	A/A	A/A	A/A	A/A	A/A	A/A	A/A	A/A	A/A	A/A	A/A	A/A	A/A	A/A	A/A	A/A	A/A	A/A	A/A	A/A	A/A	A/A	A/A	A/A	A/A	A/A	A/A	A/A	A/A	A/A	A/A
mk0909	A/A	A/A	A/A	A/A	B/B	A/A	A/A	A/A	A/B	A/A	A/A	A/A	A/A	A/A	A/A	A/A	A/A	A/A	A/A	A/A	A/A	A/A	A/A	B/B	A/A	A/A	B/B	A/A	B/B	A/A	A/A	A/A	B/B	B/B	A/A	A/A	A/A	A/A	A/A	A/A	A/A	B/B	B/B	B/B	A/A	A/A	B/B	A/A	A/A
mk0910	B/B	B/B	B/B	B/B	A/A	B/B	B/B	B/B	B/B	B/B	B/B	B/B	B/B	A/A	B/B	B/B	B/B	B/B	B/B	B/B	B/B	B/B	B/B	A/A	B/B	B/B	A/A	B/B	A/A	B/B	B/B	B/B	A/A	A/A	B/B	B/B	B/B	B/B	B/B	B/B	B/B	A/A	A/A	A/A	B/B	B/B	A/A	B/B	B/B
mk0911	B/B	B/B	B/B	B/B	A/A	B/B	B/B	B/B	B/B	B/B	B/B	B/B	B/B	A/A	B/B	B/B	B/B	B/B	B/B	B/B	B/B	B/B	B/B	A/A	B/B	B/B	A/A	B/B	A/A	B/B	B/B	B/B	A/A	A/A	B/B	B/B	B/B	B/B	B/B	B/B	B/B	A/A	A/A	A/A	B/B	B/B	A/A	B/B	B/B
mk0912	A/A	A/A	A/A	A/A	A/A	A/A	A/A	A/A	A/A	A/A	A/A	A/A	A/A	B/B	A/A	A/A	A/A	A/A	A/A	A/A	A/A	A/A	A/A	A/A	A/A	A/A	A/A	A/A	A/A	A/A	A/A	A/A	A/A	A/A	A/A	A/A	A/A	A/A	A/A	A/A	A/A	A/A	A/A	A/A	A/A	A/A	A/A	A/A	A/A
mk0913	A/A	A/A	B/B	B/B	B/B	B/B	A/A	A/A	A/B	A/A	A/A	A/A	A/A	A/A	B/B	B/B	A/A	A/A	B/B	B/B	B/B	A/A	B/B	B/B	B/B	A/A	B/B	A/A	A/A	B/B	A/A	A/A	B/B	A/A	A/A	A/A	A/A	B/B	B/B	A/A	A/A	B/B	B/B	B/B	B/B	A/A	B/B	B/B	A/A
mk0914	B/B	B/B	A/A	A/A	A/A	A/A	B/B	B/B	B/B	B/B	B/B	B/B	B/B	B/B	A/A	A/A	B/B	B/B	A/A	A/A	A/A	B/B	A/A	A/A	A/A	B/B	A/A	B/B	B/B	A/A	B/B	B/B	A/A	B/B	B/B	B/B	B/B	A/A	A/A	B/B	B/B	A/A	A/A	A/A	A/A	B/B	A/A	A/A	B/B
mk0915	A/A	A/A	B/B	B/B	B/B	B/B	A/A	A/A	A/B	A/A	A/A	A/A	A/A	B/B	B/B	B/B	A/A	A/A	B/B	B/B	B/B	A/A	B/B	B/B	B/B	A/A	B/B	A/A	A/A	B/B	A/A	A/A	B/B	A/A	A/A	A/A	A/A	B/B	B/B	A/A	A/A	B/B	B/B	B/B	B/B	A/A	B/B	B/B	A/A
mk0916	B/B	B/B	A/A	A/A	A/A	A/A	B/B	B/B	B/B	B/B	B/B	B/B	B/B	B/B	A/A	A/A	B/B	B/B	A/A	A/A	A/A	B/B	A/A	A/A	A/A	B/B	A/A	B/B	B/B	A/A	B/B	B/B	A/A	B/B	B/B	B/B	B/B	A/A	A/A	B/B	B/B	A/A	A/A	A/A	A/A	B/B	A/A	A/A	B/B
mk0917	A/A	A/A	A/A	A/A	A/A	A/A	B/B	B/B	A/A	A/A	A/A	A/A	A/A	A/A	A/A	A/A	B/B	B/B	A/A	A/A	A/A	A/A	A/A	A/A	A/A	A/A	A/A	B/B	B/B	A/A	A/A	A/A	A/A	B/B	B/B	A/A	B/B	A/A	A/A	B/B	B/B	A/A	A/A	A/A	A/A	A/A	A/A	A/A	A/A
mk0918	A/A	A/A	A/A	A/A	B/B	A/A	B/B	B/B	B/B	B/B	B/B	B/B	B/B	B/B	B/B	A/A	B/B	B/B	A/A	A/A	B/B	A/A	A/A	B/B	B/B	A/A	B/B	B/B	B/B	A/A	B/B	B/B	B/B	B/B	B/B	A/A	B/B	B/B	A/A	B/B	B/B	B/B	B/B	B/B	B/B	B/B	B/B	A/A	B/B
mk0919	A/A	A/A	A/A	A/A	A/A	B/B	A/A	A/A	A/A	A/A	A/A	A/A	A/A	A/A	A/A	A/A	A/A	B/B	A/A	A/A	A/A	A/A	A/A	A/A	A/A	A/A	A/A	A/A	A/A	A/A	A/A	A/A	A/A	A/A	B/B	A/A	B/B	A/A	B/B	B/B	B/B	A/A	A/A	A/A	A/A	B/B	A/A	A/A	A/A
mk0920	A/A	A/A	A/A	A/A	A/A	A/A	B/B	B/B	B/B	B/B	B/B	B/B	B/B	B/B	B/B	A/A	B/B	B/B	A/A	A/A	B/B	A/A	A/A	A/A	B/B	A/A	A/A	B/B	B/B	A/A	B/B	B/B	A/A	B/B	B/B	A/A	B/B	B/B	A/A	B/B	B/B	A/A	A/A	A/A	B/B	B/B	A/A	A/A	B/B
mk0921	B/B	B/B	B/B	B/B	B/B	B/B	A/A	A/A	A/A	A/A	A/A	A/A	A/A	A/A	A/A	B/B	A/A	A/A	B/B	B/B	A/A	B/B	B/B	B/B	A/A	B/B	B/B	A/A	A/A	B/B	A/A	A/A	B/B	A/A	A/A	B/B	A/A	A/A	B/B	A/A	A/A	B/B	B/B	B/B	A/A	A/A	B/B	B/B	A/A
mk0922	A/A	A/A	A/A	A/A	A/A	A/A	B/B	B/B	B/B	B/B	B/B	B/B	B/B	B/B	B/B	A/A	B/B	B/B	A/A	A/A	B/B	A/A	A/A	A/A	B/B	A/A	A/A	B/B	B/B	A/A	B/B	B/B	A/A	B/B	B/B	A/A	B/B	B/B	A/A	B/B	B/B	A/A	A/A	A/A	B/B	B/B	A/A	A/A	B/B
mk0923	A/A	A/A	A/A	A/A	A/A	A/A	B/B	B/B	B/B	B/B	B/B	B/B	B/B	B/B	B/B	A/A	B/B	B/B	A/A	A/A	B/B	A/A	A/A	A/A	B/B	A/A	A/A	B/B	B/B	A/A	B/B	B/B	A/A	B/B	B/B	A/A	B/B	B/B	A/A	B/B	B/B	A/A	A/A	A/A	B/B	B/B	A/A	A/A	B/B
mk0924	A/A	A/A	A/A	A/A	A/A	A/A	B/B	B/B	B/B	B/B	B/B	B/B	B/B	B/B	B/B	A/A	B/B	B/B	A/A	A/A	B/B	A/A	A/A	A/A	B/B	A/A	A/A	B/B	B/B	A/A	B/B	B/B	A/A	B/B	B/B	A/A	B/B	B/B	A/A	B/B	B/B	A/A	A/A	A/A	B/B	B/B	A/A	A/A	B/B
mk0925	B/B	B/B	B/B	B/B	B/B	B/B	A/A	A/A	A/A	A/A	A/A	A/A	A/A	A/A	A/A	B/B	A/A	A/A	B/B	B/B	A/A	B/B	B/B	B/B	A/A	B/B	B/B	A/A	A/A	B/B	A/A	A/A	B/B	A/A	A/A	B/B	A/A	A/A	B/B	A/A	A/A	B/B	B/B	B/B	A/A	A/A	B/B	B/B	A/A
mk0926	A/A	A/A	A/A	A/A	A/A	B/B	A/A	A/A	A/A	A/A	A/A	A/A	A/A	A/A	A/A	A/A	A/A	B/B	A/A	A/A	A/A	A/A	A/A	A/A	A/A	A/A	A/A	A/A	A/A	A/A	A/A	A/A	A/A	A/A	B/B	A/A	B/B	A/A	B/B	B/B	B/B	A/A	A/A	A/A	A/A	B/B	A/A	A/A	A/A
mk0927	A/A	A/A	A/A	A/A	A/A	B/B	A/A	A/A	A/A	A/A	A/A	A/A	A/A	A/A	A/A	A/A	A/A	B/B	A/A	A/A	A/A	A/A	A/A	A/A	A/A	A/A	A/A	A/A	A/A	A/A	A/A	A/A	A/A	A/A	B/B	A/A	B/B	A/A	B/B	B/B	B/B	A/A	A/A	A/A	A/A	B/B	A/A	A/A	A/A
mk0928	A/A	A/A	A/A	A/A	A/A	A/A	B/B	B/B	A/B	B/B	B/B	B/B	B/B	A/A	B/B	A/A	B/B	B/B	A/A	A/A	A/A	A/A	A/A	A/A	A/A	A/A	A/A	B/B	B/B	A/A	B/B	B/B	A/A	B/B	B/B	A/A	B/B	A/A	A/A	B/B	B/B	A/A	A/A	A/A	A/A	A/A	A/A	A/A	B/B
mk0929	A/A	A/A	A/A	A/A	B/B	A/A	A/A	A/A	A/A	A/A	A/A	A/A	A/A	B/B	A/A	A/A	A/A	A/A	A/A	A/A	B/B	A/A	A/A	B/B	B/B	A/A	B/B	A/A	A/A	A/A	A/A	A/A	B/B	A/A	A/A	A/A	A/A	B/B	A/A	A/A	A/A	B/B	B/B	B/B	B/B	B/B	B/B	A/A	A/A
mk0930	A/A	A/A	A/A	A/A	A/A	A/A	B/B	B/B	A/B	B/B	B/B	B/B	B/B	A/A	A/A	A/A	B/B	B/B	A/A	A/A	A/A	A/A	A/A	A/A	A/A	A/A	A/A	B/B	B/B	A/A	B/B	B/B	A/A	B/B	B/B	A/A	B/B	A/A	A/A	B/B	B/B	A/A	A/A	A/A	A/A	A/A	A/A	A/A	B/B
mk0931	B/B	B/B	B/B	B/B	B/B	B/B	A/A	A/A	A/A	A/A	A/A	A/A	A/A	B/B	A/A	B/B	A/A	A/A	B/B	B/B	B/B	B/B	B/B	B/B	B/B	B/B	B/B	A/A	A/A	B/B	A/A	A/A	B/B	A/A	A/A	B/B	A/A	B/B	B/B	A/A	A/A	B/B	B/B	B/B	B/B	A/A	B/B	B/B	A/A
mk0932	B/B	B/B	B/B	B/B	B/B	A/A	B/B	B/B	B/B	B/B	B/B	B/B	B/B	A/A	B/B	B/B	B/B	A/A	B/B	B/B	A/A	B/B	B/B	B/B	B/B	B/B	B/B	B/B	B/B	B/B	B/B	B/B	B/B	B/B	A/A	B/B	A/A	A/A	A/A	A/A	A/A	B/B	B/B	B/B	A/A	A/A	B/B	B/B	B/B
mk0933	B/B	B/B	B/B	B/B	A/A	A/A	A/A	A/A	A/B	B/B	B/B	B/B	A/B	B/B	A/A	B/B	A/A	A/A	B/B	B/B	A/A	B/B	B/B	A/A	B/B	B/B	A/A	A/A	A/A	B/B	B/B	B/B	A/A	A/A	A/A	B/B	A/A	A/A	A/A	A/A	A/A	A/A	A/A	A/A	A/A	A/A	A/A	B/B	B/B
mk0934	A/A	A/A	A/A	A/A	A/A	B/B	A/A	A/A	B/B	B/B	B/B	B/B	B/B	A/A	A/A	A/A	A/A	B/B	A/A	A/A	A/A	A/A	A/A	A/A	A/A	A/A	A/A	A/A	A/A	A/A	B/B	B/B	A/A	A/A	B/B	A/A	B/B	A/A	B/B	B/B	B/B	A/A	A/A	A/A	A/A	B/B	A/A	A/A	B/B
mk0935	B/B	B/B	B/B	B/B	B/B	A/A	B/B	B/B	A/A	A/A	A/A	A/A	A/A	B/B	B/B	B/B	B/B	A/A	B/B	B/B	B/B	B/B	B/B	B/B	B/B	B/B	B/B	B/B	B/B	B/B	A/A	A/A	B/B	B/B	A/A	B/B	A/A	B/B	A/A	A/A	A/A	B/B	B/B	B/B	B/B	A/A	B/B	B/B	A/A
mk0936	B/B	B/B	B/B	B/B	B/B	A/A	B/B	B/B	A/A	A/A	A/A	A/A	A/B	B/B	B/B	B/B	B/B	A/A	B/B	B/B	B/B	B/B	B/B	B/B	B/B	B/B	B/B	B/B	B/B	B/B	A/A	A/A	B/B	B/B	A/A	B/B	A/A	B/B	A/A	A/A	A/A	B/B	B/B	B/B	B/B	A/A	B/B	B/B	A/A
mk0937	A/A	A/A	A/A	A/A	A/A	B/B	A/A	A/A	B/B	B/B	B/B	B/B	B/B	A/A	A/A	A/A	A/A	B/B	A/A	A/A	A/A	A/A	A/A	A/A	A/A	A/A	A/A	A/A	A/A	A/A	B/B	B/B	A/A	A/A	B/B	A/A	B/B	A/A	B/B	B/B	B/B	A/A	A/A	A/A	A/A	B/B	A/A	A/A	B/B
mk0938	B/B	B/B	B/B	B/B	B/B	A/A	B/B	B/B	A/B	A/A	A/A	A/A	A/B	B/B	B/B	B/B	B/B	A/A	B/B	B/B	B/B	B/B	B/B	B/B	B/B	B/B	B/B	B/B	B/B	B/B	A/A	A/A	B/B	B/B	A/A	B/B	A/A	B/B	A/A	A/A	A/A	B/B	B/B	B/B	B/B	A/A	B/B	B/B	A/A
mk0939	A/A	A/A	A/A	A/A	A/A	B/B	A/A	A/A	B/B	B/B	B/B	B/B	A/B	A/A	A/A	A/A	A/A	B/B	A/A	A/A	A/A	A/A	A/A	A/A	A/A	A/A	A/A	A/A	A/A	A/A	B/B	B/B	A/A	A/A	B/B	A/A	B/B	A/A	B/B	B/B	B/B	A/A	A/A	A/A	A/A	B/B	A/A	A/A	B/B
mk0940	A/A	A/A	A/A	A/A	B/B	A/A	B/B	B/B	B/B	B/B	B/B	A/A	B/B	A/A	B/B	A/A	B/B	A/A	A/A	A/A	A/A	A/A	A/A	B/B	A/A	A/A	B/B	B/B	A/A	A/A	B/B	B/B	B/B	A/A	A/A	A/A	A/A	A/A	A/A	A/A	A/A	B/B	B/B	B/B	A/A	B/B	B/B	A/A	B/B
mk0941	A/A	A/A	A/A	A/A	B/B	A/A	B/B	B/B	B/B	B/B	B/B	A/A	B/B	A/A	B/B	A/A	B/B	A/A	A/A	A/A	B/B	A/A	A/A	B/B	A/A	A/A	B/B	B/B	B/B	A/A	B/B	B/B	B/B	B/B	A/A	A/A	A/A	B/B	A/A	A/A	A/A	B/B	B/B	B/B	B/B	B/B	B/B	A/A	B/B
mk0942	B/B	B/B	B/B	B/B	A/A	B/B	A/A	A/A	A/A	A/A	A/A	B/B	A/A	B/B	A/A	B/B	A/A	B/B	B/B	B/B	A/A	B/B	B/B	A/A	B/B	B/B	A/A	A/A	A/A	B/B	A/A	A/A	A/A	A/A	B/B	B/B	B/B	A/A	B/B	B/B	B/B	A/A	A/A	A/A	A/A	A/A	A/A	B/B	A/A
mk0943	B/B	B/B	B/B	B/B	A/A	B/B	A/A	A/A	A/A	A/A	A/A	B/B	A/A	B/B	A/A	B/B	A/A	B/B	B/B	B/B	A/A	B/B	B/B	A/A	B/B	B/B	A/A	A/A	A/A	B/B	A/A	A/A	A/A	A/A	B/B	B/B	B/B	A/A	B/B	B/B	B/B	A/A	A/A	A/A	A/A	A/A	A/A	B/B	A/A
mk0944	B/B	B/B	B/B	B/B	A/A	B/B	A/A	A/A	A/A	A/A	A/A	B/B	A/A	B/B	A/A	B/B	A/A	B/B	B/B	B/B	A/A	B/B	B/B	A/A	B/B	B/B	A/A	A/A	A/A	B/B	A/A	A/A	A/A	A/A	B/B	B/B	B/B	A/A	B/B	B/B	B/B	A/A	A/A	A/A	A/A	A/A	A/A	B/B	A/A
mk0945	B/B	B/B	B/B	B/B	A/A	B/B	A/A	A/A	A/A	A/A	A/A	B/B	A/A	B/B	A/A	B/B	A/A	B/B	B/B	B/B	A/A	B/B	B/B	A/A	B/B	B/B	A/A	A/A	A/A	B/B	A/A	A/A	A/A	A/A	B/B	B/B	B/B	A/A	B/B	B/B	B/B	A/A	A/A	A/A	A/A	A/A	A/A	B/B	A/A
mk0946	B/B	B/B	B/B	B/B	A/A	B/B	A/A	A/A	A/A	A/A	A/A	B/B	A/A	B/B	A/A	B/B	A/A	B/B	B/B	B/B	A/A	B/B	B/B	A/A	B/B	B/B	A/A	A/A	A/A	B/B	A/A	A/A	A/A	A/A	B/B	B/B	B/B	A/A	B/B	B/B	B/B	A/A	A/A	A/A	A/A	A/A	A/A	B/B	A/A
mk0947	A/A	A/A	A/A	A/A	B/B	A/A	B/B	B/B	B/B	B/B	B/B	A/A	B/B	A/A	B/B	A/A	B/B	A/A	A/A	A/A	B/B	A/A	A/A	B/B	A/A	A/A	B/B	B/B	B/B	A/A	B/B	B/B	B/B	B/B	A/A	A/A	A/A	B/B	A/A	A/A	A/A	B/B	B/B	B/B	B/B	B/B	B/B	A/A	B/B
mk0948	A/A	A/A	A/A	A/A	B/B	A/A	B/B	B/B	B/B	B/B	B/B	A/A	B/B	A/A	B/B	A/A	B/B	A/A	A/A	A/A	B/B	A/A	A/A	B/B	A/A	A/A	B/B	B/B	B/B	A/A	B/B	B/B	B/B	B/B	A/A	A/A	A/A	B/B	A/A	A/A	A/A	B/B	B/B	B/B	B/B	B/B	B/B	A/A	B/B
mk0949	B/B	B/B	B/B	B/B	A/A	B/B	A/A	A/A	A/A	A/A	A/A	B/B	A/A	B/B	A/A	B/B	A/A	B/B	B/B	B/B	A/A	B/B	B/B	A/A	B/B	B/B	A/A	A/A	A/A	B/B	A/A	A/A	A/A	A/A	B/B	B/B	B/B	A/A	B/B	B/B	B/B	A/A	A/A	A/A	A/A	A/A	A/A	B/B	A/A
mk0950	B/B	B/B	B/B	B/B	A/A	B/B	A/A	A/A	A/A	A/A	A/A	B/B	A/A	B/B	A/A	B/B	A/A	B/B	B/B	B/B	A/A	B/B	B/B	A/A	B/B	B/B	A/A	A/A	A/A	B/B	A/A	A/A	A/A	A/A	B/B	B/B	B/B	A/A	B/B	B/B	B/B	A/A	A/A	A/A	A/A	A/A	A/A	B/B	A/A
mk0951	A/A	A/A	A/A	A/A	B/B	A/A	B/B	B/B	B/B	B/B	B/B	A/A	B/B	A/A	B/B	A/A	B/B	A/A	A/A	A/A	B/B	A/A	A/A	B/B	A/A	A/A	B/B	B/B	B/B	A/A	B/B	B/B	B/B	B/B	A/A	A/A	A/A	B/B	A/A	A/A	A/A	B/B	B/B	B/B	B/B	B/B	B/B	A/A	B/B
mk0952	A/A	A/A	A/A	A/A	B/B	A/A	B/B	B/B	B/B	B/B	B/B	A/A	B/B	A/A	B/B	A/A	B/B	A/A	A/A	A/A	B/B	A/A	A/A	B/B	A/A	A/A	B/B	B/B	B/B	A/A	B/B	B/B	B/B	B/B	A/A	A/A	A/A	B/B	A/A	A/A	A/A	B/B	B/B	B/B	B/B	B/B	B/B	A/A	B/B
mk0953	A/A	A/A	A/A	A/A	B/B	A/A	B/B	B/B	B/B	B/B	B/B	A/A	B/B	A/A	B/B	A/A	B/B	A/A	A/A	A/A	B/B	A/A	A/A	B/B	A/A	A/A	B/B	B/B	B/B	A/A	B/B	B/B	B/B	B/B	A/A	A/A	A/A	B/B	A/A	A/A	A/A	B/B	B/B	B/B	B/B	B/B	B/B	A/A	B/B
mk0954	A/A	A/A	A/A	A/A	B/B	A/A	B/B	B/B	B/B	B/B	B/B	A/A	B/B	A/A	B/B	A/A	B/B	A/A	A/A	A/A	B/B	A/A	A/A	B/B	A/A	A/A	B/B	B/B	B/B	A/A	B/B	B/B	B/B	B/B	A/A	A/A	A/A	B/B	A/A	A/A	A/A	B/B	B/B	B/B	B/B	B/B	B/B	A/A	B/B
mk0955	A/A	A/A	A/A	A/A	B/B	A/A	B/B	B/B	B/B	B/B	B/B	A/A	B/B	A/A	B/B	A/A	B/B	A/A	A/A	A/A	B/B	A/A	A/A	B/B	A/A	A/A	B/B	B/B	B/B	A/A	B/B	B/B	B/B	B/B	A/A	A/A	A/A	B/B	A/A	A/A	A/A	B/B	B/B	B/B	B/B	B/B	B/B	A/A	B/B
mk0956	A/A	A/A	A/A	A/A	B/B	A/A	B/B	A/A	A/A	A/A	A/A	A/A	A/A	A/A	A/A	A/A	A/A	A/A	A/A	A/A	B/B	A/A	A/A	B/B	A/A	A/A	B/B	A/A	B/B	A/A	A/A	A/A	B/B	B/B	A/A	A/A	A/A	B/B	A/A	A/A	A/A	B/B	B/B	B/B	B/B	B/B	B/B	A/A	A/A
mk0957	B/B	B/B	B/B	B/B	A/A	B/B	A/A	A/A	A/A	A/A	A/A	B/B	A/A	B/B	A/A	B/B	A/A	B/B	B/B	B/B	A/A	B/B	B/B	A/A	B/B	B/B	A/A	A/A	A/A	B/B	A/A	A/A	A/A	A/A	B/B	B/B	B/B	A/A	B/B	B/B	B/B	A/A	A/A	A/A	A/A	A/A	A/A	B/B	A/A
mk0958	B/B	B/B	B/B	B/B	A/A	B/B	A/A	A/A	A/A	A/A	A/A	B/B	A/A	B/B	A/A	B/B	A/A	B/B	B/B	B/B	A/A	B/B	B/B	A/A	B/B	B/B	A/A	A/A	A/A	B/B	A/A	A/A	A/A	A/A	B/B	B/B	B/B	A/A	B/B	B/B	B/B	A/A	A/A	A/A	A/A	A/A	A/A	B/B	A/A
mk0959	B/B	B/B	B/B	B/B	A/A	B/B	A/A	A/A	A/A	A/A	A/A	B/B	A/A	B/B	A/A	B/B	A/A	B/B	B/B	B/B	A/A	B/B	B/B	A/A	B/B	B/B	A/A	A/A	A/A	B/B	A/A	A/A	A/A	A/A	B/B	B/B	B/B	A/A	B/B	B/B	B/B	A/A	A/A	A/A	A/A	A/A	A/A	B/B	A/A
mk0960	B/B	B/B	B/B	B/B	A/A	B/B	A/A	B/B	B/B	B/B	B/B	B/B	B/B	B/B	B/B	B/B	B/B	B/B	B/B	B/B	A/A	B/B	B/B	A/A	B/B	B/B	A/A	B/B	A/A	B/B	B/B	B/B	A/A	A/A	B/B	B/B	B/B	A/A	B/B	B/B	B/B	A/A	A/A	A/A	A/A	B/B	A/A	B/B	B/B
mk0961	A/A	A/A	A/A	A/A	B/B	A/A	B/B	B/B	B/B	B/B	B/B	A/A	B/B	A/A	B/B	A/A	B/B	A/A	A/A	A/A	B/B	A/A	A/A	B/B	A/A	A/A	B/B	B/B	B/B	A/A	B/B	B/B	B/B	B/B	A/A	A/A	A/A	B/B	A/A	A/A	A/A	B/B	B/B	B/B	B/B	B/B	B/B	A/A	B/B
mk0962	B/B	B/B	B/B	B/B	A/A	B/B	A/A	A/A	A/A	A/A	A/A	B/B	A/A	B/B	A/A	B/B	A/A	B/B	B/B	B/B	A/A	B/B	B/B	A/A	B/B	B/B	A/A	A/A	A/A	B/B	A/A	A/A	A/A	A/A	B/B	B/B	B/B	A/A	B/B	B/B	B/B	A/A	A/A	A/A	A/A	A/A	A/A	B/B	A/A
mk0963	A/A	A/A	A/A	A/A	B/B	A/A	B/B	B/B	B/B	B/B	B/B	A/A	B/B	A/A	B/B	A/A	B/B	A/A	A/A	A/A	B/B	A/A	A/A	B/B	A/A	A/A	B/B	B/B	B/B	A/A	B/B	B/B	B/B	B/B	A/A	A/A	A/A	B/B	A/A	A/A	A/A	B/B	B/B	B/B	B/B	B/B	B/B	A/A	B/B
mk0964	B/B	B/B	B/B	B/B	A/A	B/B	A/A	A/A	A/A	A/A	A/A	B/B	A/A	B/B	A/A	B/B	A/A	B/B	B/B	B/B	A/A	B/B	B/B	A/A	B/B	B/B	A/A	A/A	A/A	B/B	A/A	A/A	A/A	A/A	B/B	B/B	B/B	A/A	B/B	B/B	B/B	A/A	A/A	A/A	A/A	A/A	A/A	B/B	A/A
mk0965	A/A	A/A	A/A	A/A	B/B	A/A	B/B	A/A	A/A	A/A	A/A	A/A	A/A	A/A	A/A	A/A	A/A	A/A	A/A	A/A	B/B	A/A	A/A	B/B	A/A	A/A	B/B	A/A	B/B	A/A	A/A	A/A	B/B	B/B	A/A	A/A	A/A	B/B	A/A	A/A	A/A	B/B	B/B	B/B	B/B	B/B	B/B	A/A	A/A
mk0966	A/A	A/A	A/A	A/A	B/B	A/A	B/B	B/B	B/B	B/B	B/B	A/A	B/B	A/A	B/B	A/A	B/B	A/A	A/A	A/A	B/B	A/A	A/A	B/B	A/A	A/A	B/B	B/B	B/B	A/A	B/B	B/B	B/B	B/B	A/A	A/A	A/A	B/B	A/A	A/A	A/A	B/B	B/B	B/B	B/B	B/B	B/B	A/A	B/B
mk0967	B/B	B/B	B/B	B/B	A/A	B/B	A/A	A/A	A/A	A/A	A/A	B/B	A/A	B/B	A/A	B/B	A/A	B/B	B/B	B/B	A/A	B/B	B/B	A/A	B/B	B/B	A/A	A/A	A/A	B/B	A/A	A/A	A/A	A/A	B/B	B/B	B/B	A/A	B/B	B/B	B/B	A/A	A/A	A/A	A/A	A/A	A/A	B/B	A/A
mk0968	A/A	A/A	A/A	A/A	B/B	A/A	B/B	B/B	B/B	B/B	B/B	A/A	B/B	A/A	B/B	A/A	B/B	A/A	A/A	A/A	B/B	A/A	A/A	B/B	A/A	A/A	B/B	B/B	B/B	A/A	B/B	B/B	B/B	B/B	A/A	A/A	A/A	B/B	A/A	A/A	A/A	B/B	B/B	B/B	B/B	B/B	B/B	A/A	B/B
mk0969	B/B	B/B	B/B	B/B	A/A	B/B	A/A	A/A	A/A	A/A	A/A	B/B	A/A	B/B	A/A	B/B	A/A	B/B	B/B	B/B	A/A	B/B	B/B	A/A	B/B	B/B	A/A	A/A	A/A	B/B	A/A	A/A	A/A	A/A	B/B	B/B	B/B	A/A	B/B	B/B	B/B	A/A	A/A	A/A	A/A	A/A	A/A	B/B	A/A
mk0970	B/B	B/B	B/B	B/B	A/A	B/B	A/A	A/A	A/A	A/A	A/A	B/B	A/A	B/B	A/A	B/B	A/A	B/B	B/B	B/B	A/A	B/B	B/B	A/A	B/B	B/B	A/A	A/A	A/A	B/B	A/A	A/A	A/A	A/A	B/B	B/B	B/B	A/A	B/B	B/B	B/B	A/A	A/A	A/A	A/A	A/A	A/A	B/B	A/A
mk0971	B/B	B/B	B/B	B/B	A/A	B/B	A/A	A/A	A/A	A/A	A/A	B/B	A/A	B/B	A/A	B/B	A/A	B/B	B/B	B/B	A/A	B/B	B/B	A/A	B/B	B/B	A/A	A/A	A/A	B/B	A/A	A/A	A/A	A/A	B/B	B/B	B/B	A/A	B/B	B/B	B/B	A/A	A/A	A/A	A/A	A/A	A/A	B/B	A/A
mk0972	B/B	B/B	B/B	B/B	A/A	B/B	A/A	A/A	A/A	A/A	A/A	B/B	A/A	B/B	A/A	B/B	A/A	B/B	B/B	B/B	A/A	B/B	B/B	A/A	B/B	B/B	A/A	A/A	A/A	B/B	A/A	A/A	A/A	A/A	B/B	B/B	B/B	A/A	B/B	B/B	B/B	A/A	A/A	A/A	A/A	A/A	A/A	B/B	A/A
mk0973	B/B	B/B	B/B	B/B	A/A	B/B	A/A	A/A	A/A	A/A	A/A	B/B	A/A	B/B	A/A	B/B	A/A	B/B	B/B	B/B	A/A	B/B	B/B	A/A	B/B	B/B	A/A	A/A	A/A	B/B	A/A	A/A	A/A	A/A	B/B	B/B	B/B	A/A	B/B	B/B	B/B	A/A	A/A	A/A	A/A	A/A	A/A	B/B	A/A
mk0974	B/B	B/B	B/B	B/B	A/A	B/B	A/A	A/A	A/A	A/A	A/A	B/B	A/A	B/B	A/A	B/B	A/A	B/B	B/B	B/B	A/A	B/B	B/B	A/A	B/B	B/B	A/A	A/A	A/A	B/B	A/A	A/A	A/A	A/A	B/B	B/B	B/B	A/A	B/B	B/B	B/B	A/A	A/A	A/A	A/A	A/A	A/A	B/B	A/A
mk0975	A/A	A/A	A/A	A/A	B/B	A/A	B/B	B/B	B/B	B/B	B/B	A/A	B/B	A/A	B/B	A/A	B/B	A/A	A/A	A/A	B/B	A/A	A/A	B/B	A/A	A/A	B/B	B/B	B/B	A/A	B/B	B/B	B/B	B/B	A/A	A/A	A/A	B/B	A/A	A/A	A/A	B/B	B/B	B/B	B/B	B/B	B/B	A/A	B/B
mk0976	A/A	A/A	A/A	A/A	B/B	A/A	B/B	B/B	B/B	B/B	B/B	A/A	B/B	A/A	B/B	A/A	B/B	A/A	A/A	A/A	B/B	A/A	A/A	B/B	A/A	A/A	B/B	B/B	B/B	A/A	B/B	B/B	B/B	B/B	A/A	A/A	A/A	B/B	A/A	A/A	A/A	B/B	B/B	B/B	B/B	B/B	B/B	A/A	B/B
mk0977	B/B	B/B	B/B	B/B	A/A	B/B	A/A	A/A	A/A	A/A	A/A	B/B	A/A	B/B	A/A	B/B	A/A	B/B	B/B	B/B	A/A	B/B	B/B	A/A	B/B	B/B	A/A	A/A	A/A	B/B	A/A	A/A	A/A	A/A	B/B	B/B	B/B	A/A	B/B	B/B	B/B	A/A	A/A	A/A	A/A	A/A	A/A	B/B	A/A
mk0978	A/A	A/A	A/A	A/A	B/B	A/A	B/B	B/B	B/B	B/B	B/B	A/A	B/B	A/A	B/B	A/A	B/B	A/A	A/A	A/A	B/B	A/A	A/A	B/B	A/A	A/A	B/B	B/B	B/B	A/A	B/B	B/B	B/B	B/B	A/A	A/A	A/A	B/B	A/A	A/A	A/A	B/B	B/B	B/B	B/B	B/B	B/B	A/A	B/B
mk0979	B/B	B/B	B/B	B/B	A/A	B/B	A/A	A/A	A/A	A/A	A/A	B/B	A/A	B/B	A/A	B/B	A/A	B/B	B/B	B/B	A/A	B/B	B/B	A/A	B/B	B/B	A/A	A/A	A/A	B/B	A/A	A/A	A/A	A/A	B/B	B/B	B/B	A/A	B/B	B/B	B/B	A/A	A/A	A/A	A/A	A/A	A/A	B/B	A/A
mk0980	B/B	B/B	B/B	B/B	A/A	B/B	A/A	A/A	A/A	A/A	A/A	B/B	A/A	B/B	A/A	B/B	A/A	B/B	B/B	B/B	A/A	B/B	B/B	A/A	B/B	B/B	A/A	A/A	A/A	B/B	A/A	A/A	A/A	A/A	B/B	B/B	B/B	A/A	B/B	B/B	B/B	A/A	A/A	A/A	A/A	A/A	A/A	B/B	A/A
mk0981	B/B	B/B	B/B	B/B	A/A	B/B	A/A	A/A	A/A	A/A	A/A	B/B	A/A	B/B	A/A	B/B	A/A	B/B	B/B	B/B	A/A	B/B	B/B	A/A	B/B	B/B	A/A	A/A	A/A	B/B	A/A	A/A	A/A	A/A	B/B	B/B	B/B	A/A	B/B	B/B	B/B	A/A	A/A	A/A	A/A	A/A	A/A	B/B	A/A
mk0982	A/A	A/A	A/A	A/A	B/B	A/A	B/B	B/B	B/B	B/B	B/B	A/A	B/B	A/A	B/B	A/A	B/B	A/A	A/A	A/A	B/B	A/A	A/A	B/B	A/A	A/A	B/B	B/B	B/B	A/A	B/B	B/B	B/B	B/B	A/A	A/A	A/A	B/B	A/A	A/A	A/A	B/B	B/B	B/B	B/B	B/B	B/B	A/A	B/B
mk0983	B/B	B/B	B/B	B/B	A/A	B/B	A/A	A/A	A/A	A/A	A/A	B/B	A/A	B/B	A/A	B/B	A/A	B/B	B/B	B/B	A/A	B/B	B/B	A/A	B/B	B/B	A/A	A/A	A/A	B/B	A/A	A/A	A/A	A/A	B/B	B/B	B/B	A/A	B/B	B/B	B/B	A/A	A/A	A/A	A/A	A/A	A/A	B/B	A/A
mk0984	B/B	B/B	B/B	B/B	A/A	B/B	A/A	A/A	A/A	A/A	A/A	B/B	A/A	B/B	A/A	B/B	A/A	B/B	B/B	B/B	A/A	B/B	B/B	A/A	B/B	B/B	A/A	A/A	A/A	B/B	A/A	A/A	A/A	A/A	B/B	B/B	B/B	A/A	B/B	B/B	B/B	A/A	A/A	A/A	A/A	A/A	A/A	B/B	A/A
mk0985	B/B	B/B	B/B	B/B	A/A	B/B	A/A	A/A	A/A	A/A	A/A	B/B	A/A	B/B	A/A	B/B	A/A	B/B	B/B	B/B	A/A	B/B	B/B	A/A	B/B	B/B	A/A	A/A	A/A	B/B	A/A	A/A	A/A	A/A	B/B	B/B	B/B	A/A	B/B	B/B	B/B	A/A	A/A	A/A	A/A	A/A	A/A	B/B	A/A
mk0986	B/B	B/B	B/B	B/B	A/A	B/B	A/A	A/A	A/A	A/A	A/A	B/B	A/A	B/B	A/A	B/B	A/A	B/B	B/B	B/B	A/A	B/B	B/B	A/A	B/B	B/B	A/A	A/A	A/A	B/B	A/A	A/A	A/A	A/A	B/B	B/B	B/B	A/A	B/B	B/B	B/B	A/A	A/A	A/A	A/A	A/A	A/A	B/B	A/A
mk0987	A/A	A/A	A/A	A/A	B/B	A/A	B/B	B/B	B/B	B/B	B/B	A/A	B/B	A/A	B/B	A/A	B/B	A/A	A/A	A/A	B/B	A/A	A/A	B/B	A/A	A/A	B/B	B/B	B/B	A/A	B/B	B/B	B/B	B/B	A/A	A/A	A/A	B/B	A/A	A/A	A/A	B/B	B/B	B/B	B/B	B/B	B/B	A/A	B/B
mk0988	B/B	B/B	B/B	B/B	A/A	B/B	A/A	A/A	A/A	A/A	A/A	B/B	A/A	B/B	A/A	B/B	A/A	B/B	B/B	B/B	A/A	B/B	B/B	A/A	B/B	B/B	A/A	A/A	A/A	B/B	A/A	A/A	A/A	A/A	B/B	B/B	B/B	A/A	B/B	B/B	B/B	A/A	A/A	A/A	A/A	A/A	A/A	B/B	A/A
mk0989	B/B	B/B	B/B	B/B	A/A	B/B	A/A	A/A	A/A	A/A	A/A	B/B	A/A	B/B	A/A	B/B	A/A	B/B	B/B	B/B	A/A	B/B	B/B	A/A	B/B	B/B	A/A	A/A	A/A	B/B	A/A	A/A	A/A	A/A	B/B	B/B	B/B	A/A	B/B	B/B	B/B	A/A	A/A	A/A	A/A	A/A	A/A	B/B	A/A
mk0990	B/B	B/B	B/B	B/B	A/A	B/B	A/A	A/A	A/A	A/A	A/A	B/B	A/A	B/B	A/A	B/B	A/A	B/B	B/B	B/B	A/A	B/B	B/B	A/A	B/B	B/B	A/A	A/A	A/A	B/B	A/A	A/A	A/A	A/A	B/B	B/B	B/B	A/A	B/B	B/B	B/B	A/A	A/A	A/A	A/A	A/A	A/A	B/B	A/A
mk0991	A/A	A/A	A/A	A/A	B/B	A/A	B/B	B/B	B/B	B/B	B/B	A/A	B/B	A/A	B/B	A/A	B/B	A/A	A/A	A/A	B/B	A/A	A/A	B/B	A/A	A/A	B/B	B/B	B/B	A/A	B/B	B/B	B/B	B/B	A/A	A/A	A/A	B/B	A/A	A/A	A/A	B/B	B/B	B/B	B/B	B/B	B/B	A/A	B/B
mk0992	B/B	B/B	B/B	B/B	A/A	B/B	A/A	A/A	A/A	A/A	A/A	B/B	A/A	A/A	A/A	B/B	A/A	B/B	B/B	B/B	A/A	B/B	B/B	A/A	B/B	B/B	A/A	A/A	A/A	B/B	A/A	A/A	A/A	A/A	B/B	B/B	B/B	A/A	B/B	B/B	B/B	A/A	A/A	A/A	A/A	A/A	A/A	B/B	A/A
mk0993	B/B	B/B	B/B	B/B	A/A	A/A	A/A	A/A	A/A	A/A	A/A	B/B	A/A	B/B	A/A	B/B	A/A	A/A	B/B	B/B	A/A	B/B	B/B	A/A	A/A	B/B	A/A	A/A	A/A	B/B	A/A	A/A	A/A	A/A	A/A	B/B	A/A	A/A	A/A	A/A	A/A	A/A	A/A	A/A	A/A	A/A	A/A	B/B	A/A
mk0994	B/B	B/B	B/B	B/B	A/A	B/B	A/A	A/A	A/A	A/A	A/A	B/B	A/A	A/A	A/A	B/B	A/A	B/B	B/B	B/B	A/A	B/B	B/B	A/A	B/B	B/B	A/A	A/A	A/A	B/B	A/A	A/A	A/A	A/A	B/B	B/B	B/B	A/A	B/B	B/B	B/B	A/A	A/A	A/A	A/A	A/A	A/A	B/B	A/A
mk0995	A/A	A/A	A/A	A/A	B/B	A/A	B/B	B/B	B/B	B/B	B/B	A/A	B/B	B/B	B/B	A/A	B/B	A/A	A/A	A/A	B/B	A/A	A/A	B/B	A/A	A/A	B/B	B/B	B/B	A/A	B/B	B/B	B/B	B/B	A/A	A/A	A/A	B/B	A/A	A/A	A/A	B/B	B/B	B/B	B/B	B/B	B/B	A/A	B/B
mk0996	A/A	A/A	A/A	A/A	B/B	A/A	B/B	B/B	B/B	B/B	B/B	A/A	B/B	B/B	B/B	A/A	B/B	A/A	A/A	A/A	B/B	A/A	A/A	B/B	A/A	A/A	B/B	B/B	B/B	A/A	B/B	B/B	B/B	B/B	A/A	A/A	A/A	B/B	A/A	A/A	A/A	B/B	B/B	B/B	B/B	B/B	B/B	A/A	B/B
mk0997	B/B	B/B	B/B	B/B	A/A	B/B	A/A	A/A	A/A	A/A	A/A	B/B	A/A	A/A	A/A	B/B	A/A	B/B	B/B	B/B	A/A	B/B	B/B	A/A	B/B	B/B	A/A	A/A	A/A	B/B	A/A	A/A	A/A	A/A	B/B	B/B	B/B	A/A	B/B	B/B	B/B	A/A	A/A	A/A	A/A	A/A	A/A	B/B	A/A
mk0998	A/A	A/A	A/A	A/A	B/B	A/A	B/B	B/B	B/B	B/B	B/B	A/A	B/B	B/B	B/B	A/A	B/B	A/A	A/A	A/A	B/B	A/A	A/A	B/B	A/A	A/A	B/B	B/B	B/B	A/A	B/B	B/B	B/B	B/B	A/A	A/A	A/A	B/B	A/A	A/A	A/A	B/B	B/B	B/B	B/B	B/B	B/B	A/A	B/B
mk0999	B/B	B/B	B/B	B/B	A/A	B/B	A/A	A/A	A/A	A/A	A/A	B/B	A/A	A/A	A/A	B/B	A/A	B/B	B/B	B/B	A/A	B/B	B/B	A/A	B/B	B/B	A/A	A/A	A/A	B/B	A/A	A/A	A/A	A/A	B/B	B/B	B/B	A/A	B/B	B/B	B/B	A/A	A/A	A/A	A/A	A/A	A/A	B/B	A/A
mk1000	B/B	B/B	B/B	B/B	A/A	B/B	A/A	A/A	A/A	A/A	A/A	B/B	A/A	A/A	A/A	B/B	A/A	B/B	B/B	B/B	A/A	B/B	B/B	A/A	B/B	B/B	A/A	A/A	A/A	B/B	A/A	A/A	A/A	A/A	B/B	B/B	B/B	A/A	B/B	B/B	B/B	A/A	A/A	A/A	A/A	A/A	A/A	B/B	A/A
mk1001	A/A	A/A	A/A	A/A	B/B	A/A	B/B	B/B	B/B	B/B	B/B	A/A	B/B	B/B	B/B	A/A	B/B	A/A	A/A	A/A	B/B	A/A	A/A	B/B	A/A	A/A	B/B	B/B	B/B	A/A	B/B	B/B	B/B	B/B	A/A	A/A	A/A	B/B	A/A	A/A	A/A	B/B	B/B	B/B	B/B	B/B	B/B	A/A	B/B
mk1002	A/A	A/A	A/A	A/A	B/B	A/A	B/B	B/B	B/B	B/B	B/B	A/A	B/B	B/B	B/B	A/A	B/B	A/A	A/A	A/A	B/B	A/A	A/A	B/B	A/A	A/A	B/B	B/B	B/B	A/A	B/B	B/B	B/B	B/B	A/A	A/A	A/A	B/B	A/A	A/A	A/A	B/B	B/B	B/B	B/B	B/B	B/B	A/A	B/B
mk1003	A/A	A/A	A/A	A/A	B/B	A/A	B/B	B/B	B/B	B/B	B/B	A/A	B/B	B/B	B/B	A/A	B/B	A/A	A/A	A/A	A/A	A/A	A/A	B/B	A/A	A/A	B/B	B/B	A/A	A/A	B/B	B/B	B/B	A/A	A/A	A/A	A/A	A/A	A/A	A/A	A/A	B/B	B/B	B/B	A/A	B/B	B/B	A/A	B/B
mk1004	A/A	A/A	A/A	A/A	B/B	A/A	B/B	B/B	B/B	B/B	B/B	A/A	B/B	B/B	B/B	A/A	B/B	A/A	A/A	A/A	B/B	A/A	A/A	B/B	A/A	A/A	B/B	B/B	B/B	A/A	B/B	B/B	B/B	B/B	A/A	A/A	A/A	B/B	A/A	A/A	A/A	B/B	B/B	B/B	B/B	B/B	B/B	A/A	B/B
mk1005	A/A	A/A	A/A	A/A	B/B	A/A	B/B	B/B	B/B	B/B	B/B	A/A	B/B	B/B	B/B	A/A	B/B	A/A	A/A	A/A	B/B	A/A	A/A	B/B	A/A	A/A	B/B	B/B	B/B	A/A	B/B	B/B	B/B	B/B	A/A	A/A	A/A	B/B	A/A	A/A	A/A	B/B	B/B	B/B	B/B	B/B	B/B	A/A	B/B
mk1006	A/A	A/A	A/A	A/A	B/B	A/A	B/B	B/B	B/B	B/B	B/B	A/A	B/B	B/B	B/B	A/A	B/B	A/A	A/A	A/A	B/B	A/A	A/A	B/B	A/A	A/A	B/B	B/B	B/B	A/A	B/B	B/B	B/B	B/B	A/A	A/A	A/A	B/B	A/A	A/A	A/A	B/B	B/B	B/B	B/B	B/B	B/B	A/A	B/B
mk1007	A/A	A/A	A/A	A/A	B/B	A/A	B/B	B/B	B/B	B/B	B/B	A/A	B/B	A/A	B/B	A/A	B/B	A/A	A/A	A/A	B/B	A/A	A/A	B/B	A/A	A/A	B/B	B/B	B/B	A/A	B/B	B/B	B/B	B/B	A/A	A/A	A/A	B/B	A/A	A/A	A/A	B/B	B/B	B/B	B/B	B/B	B/B	A/A	B/B
mk1008	B/B	B/B	B/B	B/B	A/A	B/B	A/A	A/A	A/A	A/A	A/A	B/B	A/A	A/A	A/A	B/B	A/A	B/B	B/B	B/B	A/A	B/B	B/B	A/A	B/B	B/B	A/A	A/A	A/A	B/B	A/A	A/A	A/A	A/A	B/B	B/B	B/B	A/A	B/B	B/B	B/B	A/A	A/A	A/A	A/A	A/A	A/A	B/B	A/A
mk1009	A/A	A/A	A/A	A/A	B/B	A/A	B/B	B/B	B/B	B/B	B/B	A/A	B/B	B/B	B/B	A/A	B/B	A/A	A/A	A/A	B/B	A/A	A/A	B/B	A/A	A/A	B/B	B/B	B/B	A/A	B/B	B/B	B/B	B/B	A/A	A/A	A/A	B/B	A/A	A/A	A/A	B/B	B/B	B/B	B/B	B/B	B/B	A/A	B/B
mk1010	A/A	A/A	A/A	A/A	B/B	A/A	B/B	B/B	B/B	B/B	B/B	A/A	B/B	B/B	B/B	A/A	B/B	A/A	A/A	A/A	B/B	A/A	A/A	B/B	A/A	A/A	B/B	B/B	B/B	A/A	B/B	B/B	B/B	B/B	A/A	A/A	A/A	B/B	A/A	A/A	A/A	B/B	B/B	B/B	B/B	B/B	B/B	A/A	B/B
mk1011	B/B	B/B	B/B	B/B	A/A	B/B	A/A	A/A	A/A	A/A	A/A	B/B	A/A	A/A	A/A	B/B	A/A	B/B	B/B	B/B	A/A	B/B	B/B	A/A	B/B	B/B	A/A	A/A	A/A	B/B	A/A	A/A	A/A	A/A	B/B	B/B	B/B	A/A	B/B	B/B	B/B	A/A	A/A	A/A	A/A	A/A	A/A	B/B	A/A
mk1012	B/B	B/B	B/B	B/B	A/A	B/B	A/A	A/A	A/A	A/A	A/A	B/B	A/A	A/A	A/A	B/B	A/A	B/B	B/B	B/B	A/A	B/B	B/B	A/A	B/B	B/B	A/A	A/A	A/A	B/B	A/A	A/A	A/A	A/A	B/B	B/B	B/B	A/A	B/B	B/B	B/B	A/A	A/A	A/A	A/A	A/A	A/A	B/B	A/A
mk1013	B/B	B/B	B/B	B/B	A/A	B/B	A/A	A/A	A/A	A/A	A/A	B/B	A/A	A/A	A/A	B/B	A/A	B/B	B/B	B/B	A/A	B/B	B/B	A/A	B/B	B/B	A/A	A/A	A/A	B/B	A/A	A/A	A/A	A/A	B/B	B/B	B/B	A/A	B/B	B/B	B/B	A/A	A/A	A/A	A/A	A/A	A/A	B/B	A/A
mk1014	A/A	A/A	A/A	A/A	B/B	A/A	B/B	B/B	B/B	B/B	B/B	A/A	B/B	B/B	B/B	A/A	B/B	A/A	A/A	A/A	B/B	A/A	A/A	B/B	A/A	A/A	B/B	B/B	B/B	A/A	B/B	B/B	B/B	B/B	A/A	A/A	A/A	B/B	A/A	A/A	A/A	B/B	B/B	B/B	B/B	B/B	B/B	A/A	B/B
mk1015	B/B	B/B	B/B	B/B	A/A	B/B	A/A	A/A	A/A	A/A	A/A	B/B	A/A	B/B	A/A	B/B	A/A	B/B	B/B	B/B	B/B	B/B	B/B	A/A	B/B	B/B	A/A	A/A	B/B	B/B	A/A	A/A	A/A	B/B	B/B	B/B	B/B	B/B	B/B	B/B	B/B	A/A	A/A	A/A	B/B	A/A	A/A	B/B	A/A
mk1016	B/B	B/B	B/B	B/B	A/A	B/B	A/A	A/A	A/A	A/A	A/A	B/B	A/A	A/A	A/A	B/B	A/A	B/B	B/B	B/B	A/A	B/B	B/B	A/A	B/B	B/B	A/A	A/A	A/A	B/B	A/A	A/A	A/A	A/A	B/B	B/B	B/B	A/A	B/B	B/B	B/B	A/A	A/A	A/A	A/A	A/A	A/A	B/B	A/A
mk1017	A/A	A/A	A/A	A/A	B/B	A/A	B/B	B/B	B/B	B/B	B/B	A/A	B/B	B/B	B/B	A/A	B/B	A/A	A/A	A/A	B/B	A/A	A/A	B/B	A/A	A/A	B/B	B/B	B/B	A/A	B/B	B/B	B/B	B/B	A/A	A/A	A/A	B/B	A/A	A/A	A/A	B/B	B/B	B/B	B/B	B/B	B/B	A/A	B/B
mk1018	B/B	B/B	B/B	B/B	A/A	B/B	A/A	A/A	A/A	A/A	A/A	B/B	A/A	A/A	A/A	B/B	A/A	B/B	B/B	B/B	A/A	B/B	B/B	A/A	B/B	B/B	A/A	A/A	A/A	B/B	A/A	A/A	A/A	A/A	B/B	B/B	B/B	A/A	B/B	B/B	B/B	A/A	A/A	A/A	A/A	A/A	A/A	B/B	A/A
mk1019	B/B	B/B	B/B	B/B	A/A	B/B	A/A	A/A	A/A	A/A	A/A	B/B	A/A	A/A	A/A	B/B	A/A	B/B	B/B	B/B	A/A	B/B	B/B	A/A	B/B	B/B	A/A	A/A	A/A	B/B	A/A	A/A	A/A	A/A	B/B	B/B	B/B	A/A	B/B	B/B	B/B	A/A	A/A	A/A	A/A	A/A	A/A	B/B	A/A
mk1020	B/B	B/B	B/B	B/B	A/A	B/B	A/A	A/A	A/A	A/A	A/A	B/B	A/A	A/A	A/A	B/B	A/A	B/B	B/B	B/B	A/A	B/B	B/B	A/A	B/B	B/B	A/A	A/A	A/A	B/B	A/A	A/A	A/A	A/A	B/B	B/B	B/B	A/A	B/B	B/B	B/B	A/A	A/A	A/A	A/A	A/A	A/A	B/B	A/A
mk1021	A/A	A/A	A/A	A/A	B/B	A/A	B/B	B/B	B/B	B/B	B/B	A/A	B/B	B/B	B/B	A/A	B/B	A/A	A/A	A/A	B/B	A/A	A/A	B/B	A/A	A/A	B/B	B/B	B/B	A/A	B/B	B/B	B/B	B/B	A/A	A/A	A/A	B/B	A/A	A/A	A/A	B/B	B/B	B/B	B/B	B/B	B/B	A/A	B/B
mk1022	A/A	A/A	A/A	A/A	B/B	A/A	B/B	B/B	B/B	B/B	B/B	A/A	B/B	B/B	B/B	A/A	B/B	A/A	A/A	A/A	B/B	A/A	A/A	B/B	A/A	A/A	B/B	B/B	B/B	A/A	B/B	B/B	B/B	B/B	A/A	A/A	A/A	B/B	A/A	A/A	A/A	B/B	B/B	B/B	B/B	B/B	B/B	A/A	B/B
mk1023	B/B	B/B	B/B	B/B	A/A	B/B	A/A	A/A	A/A	A/A	A/A	B/B	A/A	B/B	A/A	B/B	A/A	B/B	B/B	B/B	B/B	B/B	B/B	A/A	B/B	B/B	A/A	A/A	B/B	B/B	A/A	A/A	A/A	B/B	B/B	B/B	B/B	B/B	B/B	B/B	B/B	A/A	A/A	A/A	B/B	A/A	A/A	B/B	A/A
mk1024	B/B	B/B	B/B	B/B	A/A	B/B	A/A	A/A	A/A	A/A	A/A	B/B	A/A	A/A	A/A	B/B	A/A	B/B	B/B	B/B	B/B	B/B	B/B	A/A	B/B	B/B	A/A	A/A	B/B	B/B	A/A	A/A	A/A	B/B	B/B	B/B	B/B	B/B	B/B	B/B	B/B	A/A	A/A	A/A	B/B	A/A	A/A	B/B	A/A
mk1025	B/B	B/B	B/B	B/B	A/A	B/B	A/A	A/A	A/A	A/A	A/A	B/B	A/A	A/A	A/A	B/B	A/A	B/B	B/B	B/B	A/A	B/B	B/B	A/A	B/B	B/B	A/A	A/A	A/A	B/B	A/A	A/A	A/A	A/A	B/B	B/B	B/B	A/A	B/B	B/B	B/B	A/A	A/A	A/A	A/A	A/A	A/A	B/B	A/A
mk1026	A/A	A/A	A/A	A/A	B/B	A/A	B/B	B/B	B/B	B/B	B/B	A/A	B/B	B/B	B/B	A/A	B/B	A/A	A/A	A/A	B/B	A/A	A/A	B/B	A/A	A/A	B/B	B/B	B/B	A/A	B/B	B/B	B/B	B/B	A/A	A/A	A/A	B/B	A/A	A/A	A/A	B/B	B/B	B/B	B/B	B/B	B/B	A/A	B/B
mk1027	B/B	B/B	B/B	B/B	A/A	B/B	A/A	A/A	A/A	A/A	A/A	B/B	A/A	A/A	A/A	B/B	A/A	B/B	B/B	B/B	A/A	B/B	B/B	A/A	B/B	B/B	A/A	A/A	A/A	B/B	A/A	A/A	A/A	A/A	B/B	B/B	B/B	A/A	B/B	B/B	B/B	A/A	A/A	A/A	A/A	A/A	A/A	B/B	A/A
mk1028	B/B	B/B	B/B	B/B	A/A	B/B	A/A	A/A	A/A	A/A	A/A	B/B	A/A	B/B	A/A	B/B	A/A	B/B	B/B	B/B	A/A	B/B	B/B	A/A	B/B	B/B	A/A	A/A	A/A	B/B	A/A	A/A	A/A	A/A	B/B	B/B	B/B	A/A	B/B	B/B	B/B	A/A	A/A	A/A	A/A	A/A	A/A	B/B	A/A
mk1029	A/A	A/A	A/A	A/A	B/B	A/A	B/B	B/B	B/B	B/B	B/B	A/A	B/B	B/B	B/B	A/A	B/B	A/A	A/A	A/A	B/B	A/A	A/A	B/B	A/A	A/A	B/B	B/B	B/B	A/A	B/B	B/B	B/B	B/B	A/A	A/A	A/A	B/B	A/A	A/A	A/A	B/B	B/B	B/B	B/B	B/B	B/B	A/A	B/B
mk1030	A/A	A/A	A/A	A/A	B/B	A/A	B/B	B/B	B/B	B/B	B/B	A/A	B/B	B/B	B/B	A/A	B/B	A/A	A/A	A/A	B/B	A/A	A/A	B/B	A/A	A/A	B/B	B/B	B/B	A/A	B/B	B/B	B/B	B/B	A/A	A/A	A/A	B/B	A/A	A/A	A/A	B/B	B/B	B/B	B/B	B/B	B/B	A/A	B/B
mk1031	B/B	B/B	B/B	B/B	A/A	B/B	A/A	A/A	A/A	A/A	A/A	B/B	A/A	B/B	A/A	B/B	A/A	B/B	B/B	B/B	B/B	B/B	B/B	A/A	B/B	B/B	A/A	A/A	B/B	B/B	A/A	A/A	A/A	B/B	B/B	B/B	B/B	B/B	B/B	B/B	B/B	A/A	A/A	A/A	B/B	A/A	A/A	B/B	A/A
mk1032	B/B	B/B	B/B	B/B	A/A	B/B	A/A	A/A	A/A	A/A	A/A	B/B	A/A	B/B	A/A	B/B	A/A	B/B	B/B	B/B	A/A	B/B	B/B	A/A	B/B	B/B	A/A	A/A	A/A	B/B	A/A	A/A	A/A	A/A	B/B	B/B	B/B	A/A	B/B	B/B	B/B	A/A	A/A	A/A	A/A	A/A	A/A	B/B	A/A
mk1033	B/B	B/B	B/B	B/B	A/A	B/B	A/A	A/A	A/A	A/A	A/A	B/B	A/A	B/B	A/A	B/B	A/A	B/B	B/B	B/B	A/A	B/B	B/B	A/A	B/B	B/B	A/A	A/A	A/A	B/B	A/A	A/A	A/A	A/A	B/B	B/B	B/B	A/A	B/B	B/B	B/B	A/A	A/A	A/A	A/A	A/A	A/A	B/B	A/A
mk1034	A/A	A/A	A/A	A/A	B/B	A/A	B/B	B/B	B/B	B/B	B/B	A/A	B/B	B/B	B/B	A/A	B/B	A/A	A/A	A/A	B/B	A/A	A/A	B/B	A/A	A/A	B/B	B/B	B/B	A/A	B/B	B/B	B/B	B/B	A/A	A/A	A/A	B/B	A/A	A/A	A/A	B/B	B/B	B/B	B/B	B/B	B/B	A/A	B/B
mk1035	A/A	A/A	A/A	A/A	B/B	A/A	B/B	B/B	B/B	B/B	B/B	A/A	B/B	B/B	B/B	A/A	B/B	A/A	A/A	A/A	B/B	A/A	A/A	B/B	A/A	A/A	B/B	B/B	B/B	A/A	B/B	B/B	B/B	B/B	A/A	A/A	A/A	B/B	A/A	A/A	A/A	B/B	B/B	B/B	B/B	B/B	B/B	A/A	B/B
mk1036	A/A	A/A	A/A	A/A	B/B	A/A	B/B	B/B	B/B	B/B	B/B	A/A	B/B	B/B	B/B	A/A	B/B	A/A	A/A	A/A	B/B	A/A	A/A	B/B	A/A	A/A	B/B	B/B	B/B	A/A	B/B	B/B	B/B	B/B	A/A	A/A	A/A	B/B	A/A	A/A	A/A	B/B	B/B	B/B	B/B	B/B	B/B	A/A	B/B
mk1037	A/A	A/A	A/A	A/A	B/B	A/A	B/B	B/B	B/B	B/B	B/B	A/A	B/B	B/B	B/B	A/A	B/B	A/A	A/A	A/A	B/B	A/A	A/A	B/B	A/A	A/A	B/B	B/B	B/B	A/A	B/B	B/B	B/B	B/B	A/A	A/A	A/A	B/B	A/A	A/A	A/A	B/B	B/B	B/B	B/B	B/B	B/B	A/A	B/B
mk1038	A/A	A/A	A/A	A/A	B/B	A/A	B/B	B/B	B/B	B/B	B/B	A/A	B/B	B/B	B/B	A/A	B/B	A/A	A/A	A/A	B/B	A/A	A/A	B/B	A/A	A/A	B/B	B/B	B/B	A/A	B/B	B/B	B/B	B/B	A/A	A/A	A/A	B/B	A/A	A/A	A/A	B/B	B/B	B/B	B/B	B/B	B/B	A/A	B/B
mk1039	A/A	A/A	A/A	A/A	B/B	A/A	B/B	B/B	B/B	B/B	B/B	A/A	B/B	B/B	B/B	A/A	B/B	A/A	A/A	A/A	B/B	A/A	A/A	B/B	A/A	A/A	B/B	B/B	B/B	A/A	B/B	B/B	B/B	B/B	A/A	A/A	A/A	B/B	A/A	A/A	A/A	B/B	B/B	B/B	B/B	B/B	B/B	A/A	B/B
mk1040	A/A	A/A	A/A	A/A	B/B	A/A	B/B	B/B	B/B	B/B	B/B	A/A	B/B	B/B	B/B	A/A	B/B	A/A	A/A	A/A	B/B	A/A	A/A	B/B	A/A	A/A	B/B	B/B	B/B	A/A	B/B	B/B	B/B	B/B	A/A	A/A	A/A	B/B	A/A	A/A	A/A	B/B	B/B	B/B	B/B	B/B	B/B	A/A	B/B
mk1041	B/B	B/B	B/B	B/B	A/A	B/B	A/A	A/A	A/A	A/A	A/A	B/B	A/A	A/A	A/A	B/B	A/A	B/B	B/B	B/B	A/A	B/B	B/B	A/A	B/B	B/B	A/A	A/A	A/A	B/B	A/A	A/A	A/A	A/A	B/B	B/B	B/B	A/A	B/B	B/B	B/B	A/A	A/A	A/A	A/A	A/A	A/A	B/B	A/A
mk1042	B/B	B/B	B/B	B/B	A/A	B/B	A/A	A/A	A/A	A/A	A/A	B/B	A/A	A/A	A/A	B/B	A/A	B/B	B/B	B/B	A/A	B/B	B/B	A/A	B/B	B/B	A/A	A/A	A/A	B/B	A/A	A/A	A/A	A/A	B/B	B/B	B/B	A/A	B/B	B/B	B/B	A/A	A/A	A/A	A/A	A/A	A/A	B/B	A/A
mk1043	B/B	B/B	B/B	B/B	A/A	B/B	A/A	A/A	A/A	A/A	A/A	B/B	A/A	B/B	A/A	B/B	A/A	B/B	B/B	B/B	B/B	B/B	B/B	A/A	B/B	B/B	A/A	A/A	B/B	B/B	A/A	A/A	A/A	B/B	B/B	B/B	B/B	B/B	B/B	B/B	B/B	A/A	A/A	A/A	B/B	A/A	A/A	B/B	A/A
mk1044	A/A	A/A	A/A	A/A	B/B	A/A	B/B	B/B	B/B	B/B	B/B	A/A	B/B	B/B	B/B	A/A	B/B	A/A	A/A	A/A	B/B	A/A	A/A	B/B	A/A	A/A	B/B	B/B	B/B	A/A	B/B	B/B	B/B	B/B	A/A	A/A	A/A	B/B	A/A	A/A	A/A	B/B	B/B	B/B	B/B	B/B	B/B	A/A	B/B
mk1045	A/A	A/A	A/A	A/A	B/B	A/A	B/B	B/B	B/B	B/B	B/B	A/A	B/B	B/B	B/B	A/A	B/B	A/A	A/A	A/A	B/B	A/A	A/A	B/B	A/A	A/A	B/B	B/B	B/B	A/A	B/B	B/B	B/B	B/B	A/A	A/A	A/A	B/B	A/A	A/A	A/A	B/B	B/B	B/B	B/B	B/B	B/B	A/A	B/B
mk1046	B/B	B/B	B/B	B/B	A/A	B/B	A/A	A/A	A/A	A/A	A/A	B/B	A/A	A/A	A/A	B/B	A/A	B/B	B/B	B/B	A/A	B/B	B/B	A/A	B/B	B/B	A/A	A/A	A/A	B/B	A/A	A/A	A/A	A/A	B/B	B/B	B/B	A/A	B/B	B/B	B/B	A/A	A/A	A/A	A/A	A/A	A/A	B/B	A/A
mk1047	B/B	B/B	B/B	B/B	A/A	B/B	A/A	A/A	A/A	A/A	A/A	B/B	A/A	A/A	A/A	B/B	A/A	B/B	B/B	B/B	A/A	B/B	B/B	A/A	B/B	B/B	A/A	A/A	A/A	B/B	A/A	A/A	A/A	A/A	B/B	B/B	B/B	A/A	B/B	B/B	B/B	A/A	A/A	A/A	A/A	A/A	A/A	B/B	A/A
mk1048	A/A	A/A	A/A	A/A	B/B	A/A	B/B	B/B	B/B	B/B	B/B	A/A	B/B	B/B	B/B	A/A	B/B	A/A	A/A	A/A	A/A	A/A	A/A	B/B	A/A	A/A	B/B	B/B	A/A	A/A	B/B	B/B	B/B	A/A	A/A	A/A	A/A	A/A	A/A	A/A	A/A	B/B	B/B	B/B	A/A	B/B	B/B	A/A	B/B
mk1049	A/A	A/A	A/A	A/A	B/B	A/A	B/B	B/B	B/B	B/B	B/B	A/A	B/B	B/B	B/B	A/A	B/B	A/A	A/A	A/A	A/A	A/A	A/A	B/B	A/A	A/A	B/B	B/B	A/A	A/A	B/B	B/B	B/B	A/A	A/A	A/A	A/A	A/A	A/A	A/A	A/A	B/B	B/B	B/B	A/A	B/B	B/B	A/A	B/B
mk1050	B/B	B/B	B/B	B/B	A/A	B/B	A/A	A/A	A/A	A/A	A/A	B/B	A/A	A/A	A/A	B/B	A/A	B/B	B/B	B/B	B/B	B/B	B/B	A/A	B/B	B/B	A/A	A/A	B/B	B/B	A/A	A/A	A/A	B/B	B/B	B/B	B/B	B/B	B/B	B/B	B/B	A/A	A/A	A/A	B/B	A/A	A/A	B/B	A/A
mk1051	A/A	A/A	A/A	A/A	B/B	A/A	B/B	B/B	B/B	B/B	B/B	A/A	B/B	B/B	B/B	A/A	B/B	A/A	A/A	A/A	B/B	A/A	A/A	B/B	A/A	A/A	B/B	B/B	B/B	A/A	B/B	B/B	B/B	B/B	A/A	A/A	A/A	B/B	A/A	A/A	A/A	B/B	B/B	B/B	B/B	B/B	B/B	A/A	B/B
mk1052	A/A	A/A	A/A	A/A	B/B	A/A	B/B	B/B	B/B	B/B	B/B	A/A	B/B	B/B	B/B	A/A	B/B	A/A	A/A	A/A	B/B	A/A	A/A	B/B	A/A	A/A	B/B	B/B	B/B	A/A	B/B	B/B	B/B	B/B	A/A	A/A	A/A	B/B	A/A	A/A	A/A	B/B	B/B	B/B	B/B	B/B	B/B	A/A	B/B
mk1053	B/B	B/B	B/B	B/B	A/A	B/B	A/A	A/A	A/A	A/A	A/A	B/B	A/A	A/A	A/A	B/B	A/A	B/B	B/B	B/B	B/B	B/B	B/B	A/A	B/B	B/B	A/A	A/A	B/B	B/B	A/A	A/A	A/A	B/B	B/B	B/B	B/B	B/B	B/B	B/B	B/B	A/A	A/A	A/A	B/B	A/A	A/A	B/B	A/A
mk1054	A/A	A/A	A/A	A/A	B/B	A/A	B/B	B/B	B/B	B/B	B/B	A/A	B/B	B/B	B/B	A/A	B/B	A/A	A/A	A/A	B/B	A/A	A/A	B/B	A/A	A/A	B/B	B/B	B/B	A/A	B/B	B/B	B/B	B/B	A/A	A/A	A/A	B/B	A/A	A/A	A/A	B/B	B/B	B/B	B/B	B/B	B/B	A/A	B/B
mk1055	B/B	B/B	B/B	B/B	A/A	B/B	A/A	A/A	A/A	A/A	A/A	B/B	A/A	A/A	A/A	B/B	A/A	B/B	B/B	B/B	A/A	B/B	B/B	A/A	B/B	B/B	A/A	A/A	A/A	B/B	A/A	A/A	A/A	A/A	B/B	B/B	B/B	A/A	B/B	B/B	B/B	A/A	A/A	A/A	A/A	A/A	A/A	B/B	A/A
mk1056	B/B	B/B	B/B	B/B	A/A	B/B	A/A	A/A	A/A	A/A	A/A	B/B	A/A	A/A	A/A	B/B	A/A	B/B	B/B	B/B	A/A	B/B	B/B	A/A	B/B	B/B	A/A	A/A	A/A	B/B	A/A	A/A	A/A	A/A	B/B	B/B	B/B	A/A	B/B	B/B	B/B	A/A	A/A	A/A	A/A	A/A	A/A	B/B	A/A
mk1057	B/B	B/B	B/B	B/B	A/A	B/B	A/A	A/A	A/A	A/A	A/A	B/B	A/A	A/A	A/A	B/B	A/A	B/B	B/B	B/B	A/A	B/B	B/B	A/A	B/B	B/B	A/A	A/A	A/A	B/B	A/A	A/A	A/A	A/A	B/B	B/B	B/B	A/A	B/B	B/B	B/B	A/A	A/A	A/A	A/A	A/A	A/A	B/B	A/A
mk1058	A/A	A/A	A/A	A/A	B/B	A/A	B/B	B/B	B/B	B/B	B/B	A/A	B/B	B/B	B/B	A/A	B/B	A/A	A/A	A/A	A/A	A/A	A/A	B/B	A/A	A/A	B/B	B/B	A/A	A/A	B/B	B/B	B/B	A/A	A/A	A/A	A/A	A/A	A/A	A/A	A/A	B/B	B/B	B/B	A/A	B/B	B/B	A/A	B/B
mk1059	B/B	B/B	B/B	B/B	A/A	B/B	A/A	B/B	A/B	B/B	B/B	B/B	B/B	B/B	B/B	B/B	B/B	B/B	B/B	B/B	B/B	B/B	B/B	A/A	B/B	B/B	A/A	B/B	B/B	B/B	B/B	B/B	A/A	B/B	B/B	B/B	B/B	B/B	B/B	B/B	B/B	A/A	A/A	A/A	B/B	B/B	A/A	B/B	B/B
mk1060	B/B	B/B	B/B	B/B	A/A	B/B	A/A	A/A	B/B	B/B	B/B	B/B	A/A	A/A	A/A	B/B	A/A	B/B	A/A	A/A	A/A	B/B	B/B	A/A	B/B	B/B	A/A	A/A	A/A	B/B	A/A	A/A	A/A	A/A	B/B	B/B	B/B	A/A	B/B	A/A	B/B	B/B	A/A	A/A	A/A	A/A	B/B	A/A	B/B
mk1061	A/A	A/A	A/A	A/A	A/A	A/A	A/A	A/A	A/A	A/A	A/A	A/A	A/A	A/A	A/A	A/A	A/A	A/A	A/A	A/A	A/A	A/A	A/A	A/A	B/B	A/A	A/A	A/A	A/A	A/A	A/A	A/A	A/A	A/A	A/A	A/A	A/A	A/A	A/A	A/A	B/B	B/B	A/A	A/A	A/A	A/A	B/B	A/A	A/A
mk1062	A/A	A/A	A/A	A/A	B/B	B/B	B/B	B/B	B/B	B/B	B/B	A/A	B/B	A/A	B/B	A/A	B/B	B/B	B/B	B/B	B/B	A/A	B/B	B/B	A/A	A/A	B/B	B/B	B/B	A/A	B/B	B/B	B/B	B/B	B/B	A/A	B/B	B/B	B/B	B/B	A/A	A/A	B/B	B/B	B/B	B/B	A/A	B/B	B/B
mk1063	A/A	A/A	A/A	A/A	A/A	A/A	A/A	A/A	A/A	A/A	A/A	A/A	A/A	A/A	A/A	A/A	A/A	A/A	A/A	A/A	A/A	A/A	A/A	A/A	B/B	A/A	A/A	A/A	A/A	A/A	A/A	A/A	A/A	A/A	A/A	A/A	A/A	A/A	A/A	A/A	B/B	B/B	A/A	A/A	A/A	A/A	B/B	A/A	A/A
mk1064	A/A	A/A	A/A	A/A	A/A	A/A	A/A	A/A	B/B	B/B	B/B	A/A	A/A	A/A	A/A	A/A	A/A	A/A	A/A	A/A	A/A	A/A	A/A	A/A	B/B	A/A	A/A	A/A	A/A	A/A	A/A	A/A	A/A	A/A	A/A	A/A	A/A	A/A	A/A	A/A	B/B	B/B	A/A	A/A	A/A	A/A	B/B	A/A	B/B
mk1065	B/B	B/B	B/B	B/B	A/A	A/A	A/A	A/A	B/B	B/B	B/B	B/B	B/B	B/B	A/A	B/B	A/A	A/A	A/A	A/A	A/A	B/B	A/A	A/A	B/B	B/B	A/A	A/A	A/A	B/B	B/B	B/B	A/A	A/A	A/A	B/B	A/A	A/A	A/A	A/A	B/B	B/B	A/A	A/A	A/A	A/A	B/B	A/A	B/B
mk1066	B/B	B/B	B/B	B/B	A/A	A/A	A/A	A/A	B/B	B/B	B/B	B/B	A/B	B/B	A/A	B/B	A/A	A/A	A/A	A/A	A/A	B/B	A/A	A/A	B/B	B/B	A/A	A/A	A/A	B/B	B/B	B/B	A/A	A/A	A/A	B/B	A/A	A/A	A/A	A/A	B/B	B/B	A/A	A/A	A/A	A/A	B/B	A/A	B/B
mk1067	B/B	B/B	B/B	B/B	B/B	B/B	B/B	B/B	A/A	A/A	A/A	B/B	B/B	A/A	B/B	B/B	B/B	B/B	B/B	B/B	B/B	B/B	B/B	B/B	A/A	B/B	B/B	B/B	B/B	B/B	B/B	B/B	B/B	B/B	B/B	B/B	B/B	B/B	B/B	B/B	A/A	A/A	B/B	B/B	B/B	B/B	A/A	B/B	A/A
mk1068	A/A	A/A	A/A	A/A	A/A	A/A	A/A	A/A	B/B	B/B	B/B	A/A	A/A	B/B	A/A	A/A	A/A	A/A	A/A	A/A	A/A	A/A	A/A	A/A	B/B	A/A	A/A	A/A	A/A	A/A	A/A	A/A	A/A	A/A	A/A	A/A	A/A	A/A	A/A	A/A	B/B	B/B	A/A	A/A	A/A	A/A	B/B	A/A	B/B
mk1069	B/B	B/B	B/B	B/B	B/B	B/B	B/B	B/B	A/A	A/A	A/A	B/B	A/B	A/A	B/B	B/B	B/B	B/B	B/B	B/B	B/B	B/B	B/B	B/B	B/B	B/B	B/B	B/B	B/B	A/A	A/A	A/A	B/B	B/B	B/B	B/B	B/B	B/B	B/B	B/B	B/B	B/B	B/B	B/B	B/B	B/B	B/B	B/B	A/A
mk1070	A/A	A/A	A/A	A/A	A/A	A/A	A/A	A/A	B/B	B/B	B/B	A/A	B/B	B/B	A/A	A/A	A/A	A/A	A/A	A/A	A/A	A/A	A/A	A/A	A/A	A/A	A/A	A/A	A/A	B/B	B/B	B/B	A/A	A/A	A/A	A/A	A/A	A/A	A/A	A/A	A/A	A/A	A/A	A/A	A/A	A/A	A/A	A/A	B/B
mk1071	B/B	B/B	B/B	B/B	B/B	B/B	B/B	B/B	A/A	A/A	A/A	B/B	B/B	A/A	B/B	B/B	B/B	B/B	B/B	B/B	B/B	B/B	B/B	B/B	A/A	B/B	B/B	B/B	B/B	B/B	B/B	B/B	B/B	B/B	B/B	B/B	B/B	B/B	B/B	B/B	A/A	A/A	A/A	B/B	B/B	B/B	A/A	B/B	A/A
mk1072	A/A	A/A	A/A	A/A	B/B	B/B	B/B	B/B	B/B	B/B	B/B	A/A	A/A	B/B	B/B	A/A	B/B	B/B	B/B	B/B	B/B	A/A	B/B	B/B	A/A	A/A	B/B	B/B	B/B	A/A	A/A	A/A	B/B	B/B	B/B	A/A	B/B	B/B	B/B	B/B	A/A	A/A	B/B	B/B	B/B	B/B	A/A	B/B	B/B
mk1073	A/A	A/A	A/A	A/A	B/B	B/B	B/B	B/B	B/B	B/B	B/B	A/A	B/B	B/B	B/B	A/A	B/B	B/B	B/B	B/B	B/B	A/A	B/B	B/B	A/A	A/A	B/B	B/B	B/B	A/A	A/A	A/A	B/B	B/B	B/B	A/A	B/B	B/B	B/B	B/B	A/A	A/A	B/B	B/B	B/B	B/B	A/A	B/B	B/B
mk1074	B/B	B/B	B/B	B/B	A/A	A/A	A/A	A/A	A/A	A/A	A/A	B/B	A/A	A/A	A/A	B/B	A/A	A/A	A/A	A/A	A/A	B/B	A/A	A/A	B/B	B/B	A/A	A/A	A/A	B/B	B/B	B/B	A/A	A/A	A/A	B/B	A/A	A/A	A/A	A/A	B/B	B/B	A/A	A/A	A/A	A/A	B/B	A/A	A/A
mk1075	A/A	A/A	A/A	A/A	A/A	A/A	A/A	A/A	B/B	B/B	B/B	A/A	B/B	A/A	A/A	A/A	A/A	A/A	A/A	A/A	A/A	A/A	A/A	A/A	A/A	A/A	A/A	A/A	A/A	B/B	B/B	B/B	A/A	A/A	A/A	A/A	A/A	A/A	A/A	A/A	A/A	A/A	A/A	A/A	A/A	A/A	A/A	A/A	B/B
mk1076	A/A	A/A	A/A	A/A	A/A	A/A	A/A	B/B	A/A	A/A	A/A	A/A	A/A	A/A	B/B	A/A	B/B	A/A	B/B	A/A	B/B	A/A	A/A	A/A	B/B	A/A	A/A	B/B	B/B	A/A	A/A	A/A	A/A	B/B	A/A	A/A	A/A	B/B	A/A	B/B	A/A	A/A	A/A	A/A	B/B	B/B	A/A	A/A	A/A
mk1077	A/A	A/A	B/B	B/B	A/B	B/B	A/A	B/B	B/B	B/B	B/B	B/B	B/B	B/B	B/B	A/A	B/B	B/B	B/B	A/A	B/B	A/A	A/A	B/B	B/B	A/A	A/A	B/B	B/B	B/B	B/B	B/B	B/B	B/B	B/B	A/A	B/B	B/B	B/B	B/B	A/A	A/A	B/B	B/B	B/B	B/B	A/A	B/B	B/B
mk1078	B/B	B/B	B/B	B/B	A/B	B/B	A/A	B/B	B/B	B/B	B/B	A/A	B/B	B/B	B/B	B/B	B/B	A/B	B/B	A/A	B/B	B/B	A/A	B/B	B/B	B/B	A/A	B/B	B/B	B/B	B/B	B/B	A/A	B/B	B/B	B/B	B/B	B/B	B/B	B/B	A/A	A/A	A/A	A/A	B/B	B/B	A/A	A/A	B/B
mk1079	B/B	B/B	A/A	A/A	A/A	A/A	A/A	B/B	A/A	A/A	A/A	A/A	A/A	A/A	A/A	B/B	B/B	A/A	B/B	A/A	A/A	B/B	A/A	A/A	B/B	B/B	A/A	B/B	A/A	A/A	A/A	A/A	B/B	A/A	A/A	B/B	A/A	A/A	A/A	B/B	A/A	A/A	B/B	B/B	A/A	B/B	A/A	B/B	A/A
mk1080	B/B	B/B	A/A	A/A	B/B	A/A	B/B	B/B	A/A	A/A	A/A	B/B	B/B	B/B	B/B	B/B	B/B	A/B	B/B	B/B	B/B	B/B	B/B	B/B	B/B	B/B	B/B	B/B	B/B	A/A	A/A	A/A	B/B	B/B	A/A	B/B	A/A	B/B	A/A	B/B	B/B	B/B	B/B	B/B	B/B	B/B	B/B	B/B	A/A
mk1081	B/B	B/B	B/B	B/B	A/A	B/B	A/A	B/B	B/B	B/B	B/B	A/A	B/B	B/B	A/A	B/B	B/B	B/B	B/B	A/A	A/A	B/B	A/A	A/A	B/B	B/B	A/A	B/B	A/A	B/B	B/B	B/B	A/A	A/A	B/B	B/B	B/B	A/A	B/B	B/B	A/A	A/A	A/A	A/A	A/A	B/B	A/A	A/A	B/B
mk1082	A/A	A/A	A/A	A/A	B/B	A/A	B/B	A/A	A/A	A/A	A/A	B/B	A/A	A/A	B/B	A/A	A/A	B/B	A/A	B/B	B/B	A/A	B/B	B/B	A/A	A/A	B/B	A/A	B/B	A/A	A/A	A/A	B/B	B/B	A/A	A/A	A/A	B/B	A/A	A/A	B/B	B/B	B/B	B/B	B/B	A/A	B/B	B/B	A/A
mk1083	A/A	A/A	B/B	B/B	B/B	B/B	B/B	A/A	B/B	B/B	B/B	B/B	B/B	A/A	B/B	A/A	A/A	B/B	A/A	B/B	B/B	A/A	B/B	B/B	A/A	A/A	B/B	A/A	B/B	B/B	B/B	B/B	A/A	B/B	B/B	A/A	B/B	B/B	B/B	A/A	A/A	A/A	A/A	A/A	B/B	A/A	A/A	A/A	B/B
mk1084	B/B	B/B	A/A	A/A	A/A	A/A	B/B	A/A	A/A	A/A	A/A	A/A	A/A	B/B	A/A	B/B	A/A	A/A	A/A	B/B	A/A	B/B	B/B	A/A	A/A	B/B	B/B	A/A	A/A	A/A	A/A	A/A	A/A	A/A	A/A	B/B	A/A	A/A	A/A	A/A	B/B	B/B	A/A	A/A	A/A	A/A	B/B	A/A	A/A
mk1085	A/A	A/A	B/B	B/B	B/B	B/B	A/A	B/B	B/B	B/B	B/B	B/B	B/B	A/A	B/B	A/A	B/B	B/B	B/B	A/A	B/B	A/A	A/A	B/B	B/B	A/A	A/A	B/B	B/B	B/B	B/B	B/B	B/B	B/B	B/B	A/A	B/B	B/B	B/B	B/B	A/A	A/A	B/B	B/B	B/B	B/B	A/A	B/B	B/B
mk1086	B/B	B/B	A/A	A/A	A/A	A/A	B/B	A/A	A/A	A/A	A/A	A/A	A/A	B/B	A/A	B/B	A/A	A/A	A/A	B/B	A/A	B/B	B/B	A/A	A/A	B/B	B/B	A/A	A/A	A/A	A/A	A/A	A/A	A/A	A/A	B/B	A/A	A/A	A/A	A/A	B/B	B/B	A/A	A/A	A/A	A/A	B/B	A/A	A/A
mk1087	B/B	B/B	A/A	A/A	A/A	A/A	B/B	A/A	A/A	A/A	A/A	A/A	A/A	B/B	A/A	B/B	A/A	A/A	A/A	B/B	A/A	B/B	B/B	A/A	A/A	B/B	B/B	A/A	A/A	A/A	A/A	A/A	A/A	A/A	A/A	B/B	A/A	A/A	A/A	A/A	B/B	B/B	A/A	A/A	A/A	A/A	B/B	A/A	A/A
mk1088	A/A	A/A	B/B	B/B	A/B	B/B	A/A	B/B	B/B	B/B	B/B	B/B	B/B	A/A	B/B	A/A	B/B	B/B	B/B	A/A	B/B	A/A	A/A	B/B	B/B	A/A	A/A	B/B	B/B	B/B	B/B	B/B	B/B	B/B	B/B	A/A	B/B	B/B	B/B	B/B	A/A	A/A	B/B	B/B	B/B	B/B	A/A	B/B	B/B
mk1089	A/A	A/A	A/A	B/B	A/A	A/A	B/B	A/A	B/B	B/B	B/B	A/A	A/A	B/B	A/A	A/A	A/A	A/A	A/A	A/A	A/A	A/A	A/A	A/A	A/A	A/A	B/B	A/A	A/A	B/B	B/B	B/B	A/A	A/A	A/A	A/A	A/A	A/A	A/A	A/A	B/B	B/B	A/A	A/A	A/A	A/A	B/B	A/A	B/B
mk1090	A/A	A/A	A/A	A/A	A/A	A/A	A/A	B/B	A/A	A/A	A/A	A/A	A/A	B/B	A/A	A/A	B/B	A/A	B/B	A/A	A/A	A/A	A/A	A/A	B/B	A/A	A/A	B/B	A/A	A/A	A/A	A/A	B/B	A/A	A/A	A/A	A/A	A/A	A/A	B/B	A/A	A/A	B/B	B/B	A/A	B/B	A/A	B/B	A/A
mk1091	B/B	B/B	A/A	B/B	A/A	A/A	B/B	A/A	B/B	B/B	B/B	A/A	B/B	B/B	A/A	B/B	A/A	A/A	A/A	B/B	A/A	B/B	B/B	A/A	A/A	B/B	B/B	A/A	A/A	B/B	B/B	B/B	A/A	A/A	A/A	B/B	A/A	A/A	A/A	A/A	B/B	B/B	A/A	A/A	A/A	A/A	B/B	A/A	B/B
mk1092	B/B	B/B	A/A	A/A	A/B	A/A	B/B	A/A	A/A	A/A	A/A	A/A	A/A	A/A	A/A	B/B	A/A	A/A	A/A	B/B	A/A	B/B	B/B	A/A	A/A	B/B	B/B	A/A	A/A	A/A	A/A	A/A	A/A	A/A	A/A	B/B	A/A	A/A	A/A	A/A	A/A	A/A	A/A	A/A	A/A	A/A	B/B	A/A	A/A
mk1093	A/A	A/A	B/B	A/A	B/B	B/B	A/A	B/B	A/A	A/A	A/A	B/B	B/B	A/A	B/B	A/A	B/B	B/B	B/B	A/A	B/B	A/A	A/A	B/B	B/B	A/A	A/A	B/B	B/B	A/A	A/A	A/A	B/B	B/B	B/B	A/A	B/B	B/B	B/B	B/B	A/A	A/A	B/B	B/B	B/B	B/B	A/A	B/B	A/A
mk1094	A/A	A/A	B/B	A/A	B/B	B/B	A/A	B/B	A/A	A/A	A/A	B/B	A/A	A/A	B/B	A/A	B/B	B/B	B/B	A/A	B/B	A/A	A/A	B/B	B/B	A/A	A/A	B/B	B/B	A/A	A/A	A/A	B/B	B/B	B/B	A/A	B/B	B/B	B/B	B/B	A/A	A/A	B/B	B/B	B/B	B/B	A/A	B/B	A/A
mk1095	B/B	B/B	B/B	B/B	A/B	B/B	B/B	B/B	B/B	B/B	B/B	A/A	B/B	B/B	A/A	B/B	B/B	A/B	B/B	B/B	A/A	B/B	B/B	A/A	B/B	B/B	B/B	B/B	A/A	B/B	B/B	B/B	B/B	A/A	B/B	B/B	B/B	A/A	B/B	B/B	A/A	A/A	B/B	B/B	A/A	B/B	B/B	B/B	B/B
mk1096	B/B	B/B	B/B	B/B	A/B	B/B	B/B	B/B	B/B	B/B	B/B	A/A	B/B	B/B	A/A	B/B	B/B	A/B	B/B	B/B	A/A	B/B	B/B	A/A	B/B	B/B	B/B	B/B	A/A	B/B	B/B	B/B	B/B	A/A	B/B	B/B	B/B	A/A	B/B	B/B	A/A	A/A	B/B	B/B	A/A	B/B	B/B	B/B	B/B
mk1097	A/A	A/A	A/A	B/B	A/B	A/A	A/A	B/B	B/B	B/B	B/B	B/B	B/B	B/B	B/B	A/A	B/B	A/B	A/A	A/A	B/B	A/A	A/A	B/B	B/B	A/A	A/A	B/B	B/B	B/B	B/B	B/B	B/B	B/B	A/A	A/A	A/A	B/B	A/A	B/B	A/A	A/A	B/B	B/B	B/B	B/B	A/A	B/B	B/B
mk1098	A/A	A/A	B/B	B/B	B/B	B/B	A/A	B/B	B/B	B/B	B/B	B/B	B/B	B/B	B/B	A/A	B/B	B/B	A/A	B/B	B/B	A/A	A/A	B/B	B/B	A/A	A/A	B/B	B/B	B/B	B/B	B/B	B/B	B/B	B/B	A/A	B/B	B/B	B/B	B/B	A/A	A/A	B/B	B/B	B/B	B/B	A/A	B/B	B/B
mk1099	A/A	A/A	B/B	A/A	B/B	B/B	A/A	B/B	A/A	A/A	A/A	B/B	B/B	B/B	B/B	A/A	B/B	B/B	B/B	A/A	B/B	A/A	A/A	B/B	B/B	A/A	A/A	B/B	B/B	A/A	A/A	A/A	B/B	B/B	B/B	A/A	B/B	B/B	B/B	B/B	A/A	A/A	B/B	B/B	B/B	B/B	A/A	B/B	A/A
mk1100	A/A	A/A	B/B	A/A	A/A	B/B	A/A	B/B	A/A	A/A	A/A	A/A	B/B	B/B	B/B	A/A	B/B	A/B	A/A	B/B	B/B	A/A	A/A	A/A	A/A	A/A	A/A	B/B	B/B	B/B	A/A	A/A	B/B	B/B	B/B	A/A	B/B	B/B	B/B	B/B	A/A	A/A	B/B	B/B	B/B	B/B	A/A	B/B	A/A
mk1101	B/B	B/B	A/A	A/A	A/B	A/A	B/B	A/A	A/A	A/A	A/A	A/A	A/A	B/B	A/A	B/B	A/A	A/A	B/B	A/A	A/A	B/B	B/B	A/A	A/A	B/B	B/B	A/A	A/A	A/A	A/A	A/A	A/A	A/A	A/A	B/B	A/A	A/A	A/A	A/A	B/B	B/B	A/A	A/A	A/A	A/A	B/B	A/A	A/A
mk1102	B/B	B/B	B/B	B/B	B/B	B/B	B/B	B/B	B/B	B/B	B/B	A/A	B/B	B/B	B/B	B/B	B/B	B/B	B/B	B/B	B/B	B/B	B/B	B/B	B/B	B/B	B/B	B/B	B/B	A/A	B/B	B/B	B/B	B/B	B/B	B/B	B/B	B/B	B/B	B/B	A/A	A/A	B/B	B/B	B/B	B/B	B/B	B/B	B/B
mk1103	A/A	A/A	B/B	A/A	B/B	B/B	A/A	B/B	A/A	A/A	A/A	A/A	B/B	A/A	B/B	A/A	B/B	A/B	A/A	B/B	B/B	A/A	A/A	B/B	A/A	A/A	A/A	B/B	B/B	A/A	A/A	A/A	B/B	B/B	B/B	A/A	B/B	B/B	B/B	B/B	A/A	A/A	B/B	B/B	B/B	B/B	A/A	B/B	A/A
mk1104	B/B	B/B	A/A	B/B	A/A	A/A	B/B	A/A	B/B	B/B	B/B	B/B	A/A	B/B	A/A	B/B	A/A	A/A	B/B	A/A	A/A	B/B	B/B	A/A	B/B	B/B	B/B	A/A	A/A	B/B	B/B	B/B	A/A	A/A	A/A	B/B	A/A	A/A	A/A	A/A	B/B	B/B	A/A	A/A	A/A	A/A	B/B	A/A	B/B
mk1105	A/A	A/A	B/B	A/A	A/A	B/B	A/A	B/B	A/A	A/A	A/A	A/A	B/B	A/A	B/B	A/A	B/B	B/B	A/A	B/B	B/B	A/A	A/A	A/A	A/A	A/A	A/A	B/B	B/B	B/B	A/A	A/A	B/B	B/B	B/B	A/A	B/B	B/B	B/B	B/B	A/A	A/A	B/B	B/B	B/B	B/B	A/A	B/B	A/A
mk1106	B/B	B/B	A/A	A/A	A/A	A/A	B/B	A/A	A/A	A/A	A/A	A/A	A/A	A/A	A/A	B/B	A/A	A/A	B/B	B/B	A/A	B/B	B/B	A/A	A/A	B/B	B/B	A/A	A/A	A/A	A/A	A/A	A/A	A/A	A/A	B/B	A/A	A/A	A/A	A/A	B/B	B/B	A/A	A/A	A/A	A/A	B/B	A/A	A/A
mk1107	A/A	A/A	B/B	B/B	B/B	B/B	A/A	B/B	B/B	B/B	B/B	B/B	B/B	B/B	B/B	A/A	B/B	B/B	A/A	A/A	B/B	A/A	A/A	B/B	B/B	A/A	A/A	B/B	B/B	B/B	B/B	B/B	B/B	B/B	B/B	A/A	B/B	B/B	B/B	B/B	A/A	A/A	B/B	B/B	B/B	B/B	A/A	B/B	B/B
mk1108	B/B	B/B	B/B	B/B	B/B	B/B	B/B	A/A	B/B	B/B	B/B	A/A	A/A	B/B	A/A	B/B	A/A	A/B	B/B	A/A	A/A	B/B	B/B	B/B	A/A	B/B	B/B	A/A	A/A	A/A	B/B	B/B	A/A	A/A	B/B	B/B	B/B	A/A	B/B	A/A	B/B	B/B	A/A	A/A	A/A	A/A	B/B	A/A	B/B
mk1109	B/B	B/B	B/B	B/B	B/B	B/B	B/B	A/A	B/B	B/B	B/B	A/A	B/B	B/B	A/A	B/B	A/A	A/B	B/B	B/B	A/A	B/B	B/B	B/B	A/A	B/B	B/B	A/A	A/A	A/A	B/B	B/B	A/A	A/A	B/B	B/B	B/B	A/A	B/B	A/A	B/B	B/B	A/A	A/A	A/A	A/A	B/B	A/A	B/B
mk1110	B/B	B/B	A/A	A/A	A/A	A/A	B/B	A/A	A/A	A/A	A/A	B/B	A/A	A/A	A/A	B/B	A/A	A/B	B/B	A/A	A/A	B/B	B/B	A/A	A/A	B/B	B/B	A/A	A/A	A/A	A/A	A/A	A/A	A/A	A/A	B/B	A/A	A/A	A/A	A/A	B/B	B/B	A/A	A/A	A/A	A/A	B/B	A/A	A/A
mk1111	B/B	B/B	A/A	A/A	A/A	A/A	B/B	A/A	A/A	A/A	A/A	B/B	A/A	B/B	A/A	B/B	A/A	A/A	B/B	A/A	A/A	B/B	B/B	A/A	A/A	B/B	B/B	A/A	A/A	A/A	A/A	A/A	A/A	A/A	A/A	B/B	A/A	A/A	A/A	A/A	B/B	B/B	A/A	A/A	A/A	A/A	B/B	A/A	A/A
mk1112	B/B	B/B	A/A	A/A	A/A	A/A	B/B	A/A	A/A	A/A	A/A	B/B	A/A	B/B	A/A	B/B	A/A	A/A	B/B	A/A	A/A	B/B	B/B	A/A	A/A	B/B	B/B	A/A	A/A	B/B	A/A	A/A	A/A	A/A	A/A	B/B	A/A	A/A	A/A	A/A	B/B	B/B	A/A	A/A	A/A	A/A	B/B	A/A	A/A
mk1113	A/A	A/A	B/B	B/B	B/B	B/B	A/A	B/B	B/B	B/B	B/B	A/A	B/B	A/A	B/B	A/A	B/B	B/B	A/A	B/B	B/B	A/A	A/A	B/B	B/B	A/A	A/A	B/B	B/B	A/A	B/B	B/B	B/B	B/B	B/B	A/A	B/B	B/B	B/B	B/B	A/A	A/A	B/B	B/B	B/B	B/B	A/A	B/B	B/B
mk1114	A/A	A/A	B/B	B/B	B/B	B/B	A/A	B/B	B/B	B/B	B/B	B/B	B/B	A/A	B/B	A/A	B/B	B/B	A/A	B/B	B/B	A/A	A/A	B/B	B/B	A/A	A/A	B/B	B/B	A/A	B/B	B/B	B/B	B/B	B/B	A/A	B/B	B/B	B/B	B/B	B/B	B/B	B/B	B/B	B/B	B/B	A/A	B/B	B/B
mk1115	A/A	A/A	B/B	B/B	B/B	B/B	A/A	B/B	B/B	B/B	B/B	B/B	B/B	B/B	B/B	A/A	B/B	B/B	A/A	B/B	B/B	A/A	A/A	B/B	B/B	A/A	A/A	B/B	B/B	B/B	B/B	B/B	B/B	B/B	B/B	A/A	B/B	B/B	B/B	B/B	B/B	B/B	B/B	B/B	B/B	B/B	A/A	B/B	B/B
mk1116	A/A	A/A	A/A	A/A	B/B	A/A	B/B	B/B	A/A	A/A	A/A	B/B	B/B	A/A	A/A	A/A	B/B	A/A	A/A	A/A	A/A	A/A	B/B	B/B	A/A	A/A	B/B	B/B	A/A	B/B	A/A	A/A	B/B	A/A	A/A	A/A	A/A	A/A	A/A	B/B	A/A	A/A	B/B	B/B	A/A	A/A	B/B	B/B	A/A
mk1117	B/B	B/B	A/A	B/B	B/B	A/A	B/B	B/B	B/B	B/B	B/B	B/B	B/B	A/A	A/A	B/B	B/B	B/B	B/B	B/B	A/A	B/B	B/B	B/B	B/B	B/B	B/B	B/B	A/A	A/A	B/B	B/B	A/A	A/A	A/A	B/B	A/A	A/A	A/A	B/B	B/B	B/B	A/A	A/A	A/A	B/B	B/B	A/A	B/B
mk1118	A/A	A/A	B/B	A/A	A/A	B/B	A/A	A/A	A/A	A/A	A/A	A/A	A/B	B/B	B/B	A/A	A/A	A/A	A/A	A/A	B/B	A/A	A/A	A/A	A/A	A/A	A/A	A/A	B/B	B/B	A/A	A/A	B/B	B/B	B/B	A/A	B/B	B/B	B/B	A/A	A/A	A/A	B/B	B/B	B/B	A/A	A/A	B/B	A/A
mk1119	B/B	B/B	B/B	B/B	B/B	B/B	A/A	B/B	B/B	B/B	B/B	B/B	B/B	B/B	B/B	B/B	B/B	B/B	B/B	B/B	B/B	B/B	A/A	B/B	B/B	B/B	A/A	B/B	B/B	A/A	B/B	B/B	A/A	B/B	B/B	B/B	B/B	B/B	B/B	B/B	B/B	B/B	A/A	A/A	B/B	B/B	A/A	A/A	B/B
mk1120	B/B	B/B	A/A	B/B	B/B	A/A	A/A	B/B	B/B	B/B	B/B	B/B	B/B	A/A	A/A	B/B	B/B	B/B	B/B	B/B	A/A	B/B	A/A	B/B	B/B	B/B	A/A	B/B	A/A	A/A	B/B	B/B	A/A	A/A	A/A	B/B	A/A	A/A	A/A	B/B	B/B	B/B	A/A	A/A	A/A	B/B	A/A	A/A	B/B
mk1121	B/B	B/B	B/B	B/B	B/B	B/B	A/A	B/B	B/B	B/B	B/B	B/B	B/B	B/B	B/B	B/B	B/B	B/B	B/B	B/B	B/B	B/B	A/A	B/B	B/B	B/B	A/A	B/B	B/B	B/B	B/B	B/B	B/B	B/B	B/B	B/B	B/B	B/B	B/B	B/B	B/B	B/B	B/B	B/B	B/B	B/B	A/A	B/B	B/B
mk1122	B/B	B/B	A/A	A/A	B/B	B/B	A/A	B/B	A/A	A/A	A/A	B/B	B/B	A/A	A/A	B/B	B/B	A/A	A/A	A/A	A/A	B/B	A/A	B/B	A/A	B/B	A/A	B/B	A/A	A/A	A/A	A/A	B/B	A/A	B/B	B/B	B/B	A/A	B/B	A/A	A/A	A/A	B/B	B/B	A/A	A/A	A/A	B/B	A/A
mk1123	A/A	A/A	B/B	B/B	A/A	A/A	B/B	A/A	B/B	B/B	B/B	A/A	B/B	B/B	A/A	A/A	A/A	B/B	B/B	B/B	A/A	A/A	B/B	A/A	B/B	A/A	B/B	A/A	A/A	B/B	B/B	B/B	A/A	A/A	A/A	A/A	A/A	A/A	A/A	B/B	B/B	B/B	A/A	A/A	A/A	B/B	B/B	A/A	B/B
mk1124	A/A	A/A	A/A	A/A	A/A	A/A	A/A	A/A	A/A	A/A	A/A	A/A	A/A	A/A	A/A	A/A	A/A	A/A	A/A	A/A	B/B	A/A	A/A	A/A	A/A	A/A	A/A	A/A	B/B	A/A	A/A	A/A	B/B	B/B	A/A	A/A	A/A	B/B	A/A	A/A	A/A	A/A	B/B	B/B	B/B	A/A	A/A	B/B	A/A
mk1125	B/B	B/B	B/B	B/B	B/B	B/B	B/B	B/B	B/B	B/B	B/B	B/B	B/B	B/B	A/A	B/B	B/B	B/B	B/B	B/B	A/A	B/B	B/B	B/B	B/B	B/B	B/B	B/B	A/A	B/B	B/B	B/B	A/A	A/A	B/B	B/B	B/B	A/A	B/B	B/B	B/B	B/B	A/A	A/A	A/A	B/B	B/B	A/A	B/B
mk1126	A/A	A/A	B/B	B/B	A/A	A/A	B/B	A/A	B/B	B/B	B/B	A/A	B/B	B/B	A/A	A/A	A/A	B/B	B/B	B/B	A/A	A/A	B/B	A/A	B/B	A/A	B/B	A/A	A/A	B/B	B/B	B/B	A/A	A/A	A/A	A/A	A/A	A/A	A/A	B/B	B/B	B/B	A/A	A/A	A/A	B/B	B/B	A/A	B/B
mk1127	A/A	A/A	A/A	B/B	A/A	A/A	A/A	A/A	B/B	B/B	B/B	A/A	A/A	A/A	A/A	A/A	A/A	A/A	A/A	B/B	A/A	A/A	A/A	A/A	B/B	A/A	A/A	A/A	A/A	A/A	B/B	B/B	A/A	A/A	A/A	A/A	A/A	A/A	A/A	A/A	B/B	B/B	A/A	A/A	A/A	A/A	A/A	A/A	B/B
mk1128	B/B	B/B	B/B	B/B	B/B	B/B	B/B	B/B	B/B	B/B	B/B	B/B	A/B	B/B	A/A	A/A	B/B	B/B	B/B	B/B	A/A	B/B	B/B	B/B	B/B	B/B	B/B	B/B	B/B	B/B	B/B	B/B	A/A	B/B	B/B	B/B	B/B	A/A	B/B	B/B	B/B	B/B	A/A	A/A	A/A	B/B	B/B	A/A	B/B
mk1129	B/B	B/B	B/B	B/B	B/B	B/B	B/B	B/B	A/B	B/B	B/B	B/B	A/B	B/B	A/A	A/A	B/B	B/B	B/B	B/B	A/A	B/B	B/B	B/B	B/B	B/B	B/B	B/B	B/B	B/B	B/B	B/B	A/A	B/B	B/B	B/B	B/B	A/A	B/B	B/B	B/B	B/B	A/A	A/A	A/A	B/B	B/B	A/A	B/B
mk1130	A/A	A/A	A/A	A/A	A/A	A/A	A/A	A/A	A/A	A/A	A/A	A/A	A/B	A/A	B/B	B/B	A/A	A/A	A/A	A/A	B/B	A/A	A/A	A/A	A/A	A/A	A/A	A/A	A/A	A/A	A/A	A/A	B/B	A/A	A/A	A/A	A/A	B/B	A/A	A/A	A/A	A/A	B/B	B/B	B/B	A/A	A/A	B/B	A/A
mk1131	B/B	B/B	A/A	A/A	B/B	B/B	A/A	B/B	A/A	A/A	A/A	B/B	A/A	B/B	B/B	B/B	B/B	A/A	A/A	A/A	B/B	B/B	A/A	B/B	A/A	B/B	A/A	B/B	B/B	A/A	A/A	A/A	B/B	B/B	B/B	B/B	B/B	B/B	B/B	A/A	A/A	A/A	B/B	B/B	B/B	A/A	A/A	B/B	A/A
mk1132	A/A	A/A	B/B	B/B	A/A	A/A	B/B	A/A	B/B	B/B	B/B	A/A	B/B	A/A	A/A	A/A	A/A	B/B	B/B	B/B	A/A	A/A	B/B	A/A	B/B	A/A	B/B	A/A	A/A	B/B	B/B	B/B	A/A	A/A	A/A	A/A	A/A	A/A	A/A	B/B	B/B	B/B	A/A	A/A	A/A	B/B	B/B	A/A	B/B
mk1133	A/A	A/A	A/A	A/A	A/A	B/B	A/A	A/A	A/A	A/A	A/A	A/A	A/A	B/B	A/A	B/B	A/A	B/B	B/B	A/A	A/A	A/A	B/B	A/A	A/A	A/A	A/A	A/A	A/A	B/B	A/A	A/A	B/B	A/A	B/B	A/A	B/B	A/A	B/B	B/B	A/A	A/A	B/B	B/B	A/A	B/B	A/A	B/B	A/A
mk1134	A/A	A/A	A/A	A/A	A/A	B/B	A/A	A/A	A/A	A/A	A/A	A/A	A/A	A/A	B/B	A/A	A/A	A/A	A/A	A/A	B/B	A/A	A/A	A/A	A/A	A/A	A/A	A/A	A/A	A/A	A/A	A/A	B/B	A/A	B/B	A/A	B/B	B/B	B/B	A/A	A/A	A/A	B/B	B/B	B/B	A/A	A/A	B/B	A/A
mk1135	A/A	A/A	B/B	B/B	A/A	B/B	B/B	A/A	B/B	B/B	B/B	A/A	B/B	B/B	B/B	A/A	A/A	B/B	B/B	B/B	B/B	A/A	B/B	A/A	A/A	A/A	B/B	B/B	A/A	A/A	B/B	B/B	A/A	A/A	B/B	A/A	B/B	B/B	B/B	B/B	B/B	B/B	A/A	A/A	B/B	B/B	B/B	A/A	B/B
mk1136	A/A	A/A	B/B	B/B	A/A	A/A	B/B	A/A	A/B	B/B	B/B	A/A	A/B	B/B	B/B	A/A	A/A	A/A	A/A	B/B	B/B	A/A	A/A	A/A	A/A	A/A	B/B	A/A	A/A	B/B	B/B	B/B	A/A	A/A	A/A	A/A	A/A	B/B	A/A	A/A	B/B	B/B	A/A	A/A	B/B	A/A	B/B	A/A	B/B
mk1137	B/B	B/B	A/A	A/A	B/B	A/A	B/B	B/B	A/A	A/A	A/A	B/B	A/B	A/A	A/A	B/B	B/B	B/B	B/B	A/A	A/A	B/B	B/B	B/B	A/A	B/B	B/B	B/B	A/A	A/A	A/A	A/A	A/A	A/A	A/A	B/B	A/A	A/A	A/A	B/B	A/A	A/A	A/A	A/A	A/A	B/B	B/B	A/A	A/A
mk1138	A/A	A/A	B/B	A/A	B/B	B/B	A/A	B/B	A/A	A/A	A/A	A/A	B/B	A/A	B/B	A/A	B/B	B/B	A/A	B/B	B/B	A/A	A/A	B/B	A/A	A/A	A/A	B/B	B/B	A/A	A/A	A/A	B/B	B/B	B/B	A/A	B/B	B/B	B/B	B/B	A/A	A/A	B/B	B/B	B/B	B/B	A/A	B/B	A/A
mk1139	B/B	B/B	A/A	A/A	B/B	B/B	A/A	B/B	A/B	A/A	A/A	B/B	B/B	B/B	B/B	B/B	B/B	B/B	B/B	A/A	B/B	B/B	B/B	B/B	B/B	B/B	B/B	B/B	B/B	B/B	A/A	A/A	B/B	B/B	B/B	B/B	B/B	B/B	B/B	B/B	A/A	A/A	B/B	B/B	B/B	B/B	B/B	B/B	A/A
mk1140	B/B	B/B	A/A	A/A	B/B	B/B	A/A	B/B	A/A	A/A	A/A	B/B	B/B	B/B	B/B	B/B	B/B	B/B	B/B	A/A	B/B	B/B	B/B	B/B	B/B	B/B	B/B	B/B	B/B	B/B	A/A	A/A	B/B	B/B	B/B	B/B	B/B	B/B	B/B	B/B	A/A	A/A	B/B	B/B	B/B	B/B	B/B	B/B	A/A
mk1141	A/A	A/A	B/B	B/B	A/A	B/B	B/B	A/A	B/B	B/B	B/B	A/A	B/B	B/B	B/B	A/A	A/A	A/A	A/A	B/B	B/B	A/A	A/A	A/A	A/A	A/A	A/A	A/A	A/A	A/A	B/B	B/B	A/A	A/A	B/B	A/A	B/B	B/B	B/B	A/A	B/B	B/B	A/A	A/A	B/B	A/A	A/A	A/A	B/B
mk1142	B/B	B/B	B/B	B/B	B/B	B/B	B/B	B/B	B/B	B/B	B/B	B/B	B/B	B/B	B/B	B/B	B/B	A/A	A/A	B/B	B/B	B/B	A/A	B/B	B/B	B/B	A/A	A/A	B/B	B/B	B/B	B/B	B/B	B/B	B/B	B/B	B/B	B/B	B/B	A/A	B/B	B/B	B/B	B/B	B/B	A/A	A/A	B/B	B/B
mk1143	B/B	B/B	A/A	A/A	B/B	B/B	A/A	B/B	A/A	A/A	A/A	B/B	A/A	B/B	B/B	B/B	B/B	B/B	B/B	A/A	B/B	B/B	B/B	B/B	B/B	B/B	A/A	B/B	B/B	B/B	A/A	A/A	B/B	B/B	B/B	B/B	B/B	B/B	B/B	B/B	A/A	A/A	B/B	B/B	B/B	B/B	A/A	B/B	A/A
mk1144	B/B	B/B	B/B	B/B	B/B	B/B	B/B	B/B	B/B	B/B	B/B	B/B	B/B	B/B	B/B	B/B	B/B	A/A	A/A	B/B	B/B	B/B	A/A	B/B	B/B	B/B	A/A	A/A	B/B	B/B	B/B	B/B	B/B	B/B	B/B	B/B	B/B	B/B	B/B	A/A	B/B	B/B	B/B	B/B	B/B	A/A	A/A	B/B	B/B
mk1145	A/A	A/A	A/A	A/A	A/A	B/B	A/A	A/A	A/A	A/A	A/A	A/A	A/A	B/B	B/B	B/B	A/A	B/B	B/B	A/A	B/B	A/A	B/B	A/A	A/A	A/A	A/A	B/B	A/A	B/B	A/A	A/A	A/A	A/A	B/B	A/A	B/B	B/B	B/B	B/B	A/A	A/A	A/A	A/A	B/B	B/B	A/A	A/A	A/A
mk1146	A/A	A/A	A/A	A/A	A/A	B/B	A/A	A/A	A/A	A/A	A/A	A/A	A/A	B/B	B/B	B/B	A/A	A/A	A/A	A/A	B/B	A/A	A/A	A/A	A/A	A/A	B/B	A/A	A/A	B/B	A/A	A/A	A/A	A/A	B/B	A/A	B/B	B/B	B/B	A/A	A/A	A/A	A/A	A/A	B/B	A/A	B/B	A/A	A/A
mk1147	A/A	A/A	B/B	B/B	A/A	B/B	B/B	A/A	B/B	B/B	B/B	B/B	A/B	A/A	A/A	A/A	A/A	B/B	B/B	B/B	A/A	A/A	B/B	A/A	A/A	A/A	B/B	B/B	A/A	A/A	B/B	B/B	A/A	A/A	B/B	A/A	B/B	A/A	B/B	B/B	B/B	B/B	A/A	A/A	A/A	B/B	B/B	A/A	B/B
mk1148	A/A	A/A	A/A	A/A	A/A	A/A	A/A	A/A	A/A	A/A	A/A	A/A	A/A	B/B	B/B	A/A	A/A	B/B	A/A	A/A	B/B	A/A	A/A	A/A	A/A	A/A	B/B	A/A	A/A	B/B	A/A	A/A	B/B	A/A	A/A	A/A	A/A	B/B	A/A	A/A	A/A	A/A	B/B	B/B	B/B	A/A	B/B	B/B	A/A
mk1149	B/B	B/B	B/B	A/A	B/B	B/B	B/B	B/B	B/B	B/B	B/B	B/B	A/B	A/A	A/A	B/B	B/B	A/A	A/A	A/A	A/A	B/B	A/A	B/B	B/B	B/B	A/A	A/A	B/B	A/A	A/A	A/A	A/A	B/B	B/B	B/B	B/B	A/A	B/B	A/A	B/B	B/B	A/A	A/A	A/A	B/B	A/A	A/A	B/B
mk1150	A/A	A/A	A/A	A/A	A/A	A/A	A/A	A/A	A/A	A/A	A/A	A/A	A/A	A/A	B/B	A/A	A/A	B/B	A/A	A/A	B/B	A/A	A/A	A/A	A/A	A/A	B/B	A/A	A/A	B/B	A/A	A/A	B/B	A/A	A/A	A/A	A/A	B/B	A/A	A/A	A/A	A/A	B/B	B/B	B/B	A/A	B/B	B/B	A/A
mk1151	A/A	A/A	A/A	A/A	A/A	A/A	A/A	A/A	A/A	A/A	A/A	A/A	A/A	B/B	B/B	A/A	A/A	B/B	A/A	A/A	B/B	A/A	A/A	A/A	A/A	A/A	B/B	A/A	A/A	B/B	A/A	A/A	B/B	A/A	A/A	A/A	A/A	B/B	A/A	A/A	A/A	A/A	B/B	B/B	B/B	A/A	B/B	B/B	A/A
mk1152	A/A	A/A	B/B	A/A	A/A	A/A	B/B	A/A	A/A	A/A	A/A	A/A	A/A	A/A	A/A	A/A	A/A	A/A	B/B	A/A	A/A	A/A	B/B	A/A	B/B	A/A	A/A	A/A	A/A	A/A	A/A	A/A	A/A	A/A	A/A	A/A	A/A	A/A	A/A	B/B	B/B	B/B	A/A	A/A	A/A	A/A	A/A	A/A	A/A
mk1153	B/B	B/B	A/A	A/A	B/B	B/B	A/A	B/B	A/A	A/A	A/A	B/B	A/A	A/A	A/A	B/B	B/B	B/B	B/B	A/A	A/A	B/B	B/B	B/B	B/B	B/B	A/A	B/B	B/B	A/A	A/A	A/A	B/B	B/B	B/B	B/B	B/B	A/A	B/B	B/B	A/A	A/A	B/B	B/B	A/A	B/B	A/A	B/B	A/A
mk1154	A/A	A/A	B/B	B/B	A/A	A/A	B/B	A/A	A/B	B/B	B/B	A/A	A/B	B/B	B/B	A/A	A/A	A/A	A/A	B/B	B/B	A/A	A/A	A/A	A/A	A/A	B/B	A/A	A/A	B/B	B/B	B/B	A/A	A/A	A/A	A/A	A/A	B/B	A/A	A/A	B/B	B/B	A/A	A/A	B/B	A/A	B/B	A/A	B/B
mk1155	B/B	B/B	A/A	A/A	A/A	A/A	B/B	B/B	A/A	A/A	A/A	A/A	A/B	A/A	A/A	A/A	B/B	A/A	A/A	A/A	A/A	B/B	A/A	A/A	B/B	B/B	A/A	A/A	B/B	A/A	A/A	A/A	A/A	B/B	A/A	B/B	A/A	A/A	A/A	A/A	B/B	B/B	A/A	A/A	A/A	A/A	A/A	A/A	A/A
mk1156	A/A	A/A	A/A	A/A	B/B	A/A	A/A	A/A	A/A	A/A	A/A	A/A	A/B	A/A	A/A	A/A	A/A	A/A	A/A	A/A	A/A	A/A	A/A	B/B	A/A	A/A	B/B	A/A	A/A	A/A	A/A	A/A	B/B	A/A	A/A	A/A	A/A	A/A	A/A	A/A	A/A	A/A	B/B	B/B	A/A	A/A	B/B	B/B	A/A
mk1157	B/B	B/B	B/B	A/A	A/A	B/B	B/B	B/B	B/B	B/B	B/B	B/B	A/B	B/B	B/B	A/A	B/B	B/B	B/B	B/B	B/B	B/B	B/B	A/A	B/B	B/B	B/B	B/B	B/B	A/A	B/B	B/B	A/A	B/B	A/A	B/B	A/A	B/B	B/B	B/B	B/B	B/B	A/A	A/A	B/B	B/B	A/A	A/A	B/B
mk1158	A/A	A/A	A/A	A/A	A/A	A/A	B/B	B/B	A/A	A/A	A/A	B/B	A/A	A/A	B/B	A/A	B/B	A/A	A/A	A/A	B/B	A/A	B/B	A/A	A/A	A/A	A/A	B/B	A/A	A/A	A/A	A/A	B/B	A/A	B/B	B/B	B/B	B/B	A/A	A/A	B/B	A/A	A/A	B/B	B/B	A/A	A/A	B/B	A/A
mk1159	A/A	A/A	A/A	A/A	A/A	A/A	B/B	B/B	A/A	B/B	B/B	A/A	B/B	A/A	A/A	A/A	B/B	B/B	A/A	A/A	B/B	A/A	A/A	A/A	A/A	A/A	B/B	A/A	A/A	A/A	B/B	B/B	B/B	A/A	B/B	B/B	B/B	B/B	A/A	A/A	B/B	B/B	A/A	B/B	B/B	B/B	B/B	B/B	B/B
mk1160	B/B	B/B	A/A	B/B	B/B	A/A	B/B	B/B	A/B	B/B	B/B	A/A	A/B	A/A	A/A	B/B	B/B	B/B	B/B	A/A	B/B	B/B	B/B	B/B	B/B	B/B	A/A	B/B	B/B	B/B	B/B	B/B	A/A	A/A	B/B	A/A	B/B	B/B	A/A	A/A	B/B	A/A	A/A	A/A	B/B	B/B	A/A	A/A	B/B
mk1161	A/A	A/A	B/B	A/A	A/A	B/B	B/B	B/B	A/A	A/A	A/A	B/B	A/A	A/A	A/A	A/A	B/B	A/A	A/A	A/A	A/A	A/A	A/A	A/A	A/A	A/A	B/B	A/A	A/A	A/A	A/A	A/A	A/A	A/A	B/B	A/A	B/B	A/A	B/B	A/A	B/B	B/B	A/A	A/A	A/A	A/A	B/B	A/A	A/A
mk1162	A/A	A/A	B/B	A/A	A/A	B/B	B/B	B/B	A/A	A/A	A/A	B/B	A/A	A/A	B/B	A/A	B/B	A/A	B/B	A/A	B/B	A/A	A/A	A/A	A/A	A/A	B/B	A/A	A/A	A/A	A/A	A/A	A/A	B/B	B/B	A/A	B/B	B/B	B/B	B/B	B/B	B/B	A/A	B/B	B/B	B/B	B/B	A/A	A/A
mk1163	A/A	A/A	B/B	A/A	A/A	B/B	B/B	B/B	A/A	A/A	A/A	B/B	A/A	A/A	A/A	A/A	B/B	A/A	A/A	A/A	B/B	A/A	A/A	A/A	A/A	A/A	A/A	A/A	A/A	A/A	A/A	A/A	A/A	A/A	B/B	A/A	B/B	B/B	B/B	A/A	B/B	A/A	A/A	A/A	B/B	A/A	A/A	A/A	A/A
mk1164	A/A	A/A	A/A	A/A	A/A	A/A	A/A	A/A	A/A	B/B	B/B	A/A	A/B	B/B	A/A	A/A	A/A	B/B	B/B	B/B	A/A	A/A	A/A	A/A	A/A	A/A	B/B	A/A	A/A	A/A	B/B	B/B	B/B	A/A	A/A	A/A	A/A	A/A	A/A	A/A	A/A	B/B	B/B	A/A	A/A	A/A	B/B	B/B	B/B
mk1165	B/B	B/B	A/A	B/B	B/B	A/A	A/A	A/A	B/B	B/B	B/B	A/A	B/B	B/B	A/A	B/B	A/A	B/B	A/A	B/B	A/A	B/B	A/A	B/B	B/B	B/B	B/B	A/A	B/B	B/B	B/B	B/B	A/A	A/A	A/A	B/B	A/A	A/A	A/A	A/A	A/A	B/B	A/A	B/B	A/A	B/B	B/B	A/A	B/B
mk1166	A/A	A/A	B/B	A/A	A/A	B/B	B/B	B/B	A/A	A/A	A/A	B/B	A/A	A/A	A/A	A/A	B/B	A/A	B/B	A/A	B/B	A/A	A/A	A/A	A/A	A/A	A/A	A/A	A/A	A/A	A/A	A/A	A/A	A/A	B/B	A/A	B/B	B/B	B/B	A/A	B/B	A/A	B/B	A/A	B/B	A/A	A/A	A/A	A/A
mk1167	B/B	B/B	A/A	B/B	B/B	B/B	B/B	B/B	B/B	B/B	B/B	B/B	B/B	B/B	B/B	B/B	B/B	B/B	A/A	B/B	B/B	B/B	B/B	B/B	B/B	B/B	B/B	B/B	A/A	A/B	B/B	B/B	A/A	A/A	B/B	B/B	B/B	B/B	B/B	B/B	B/B	B/B	A/A	A/A	B/B	B/B	A/A	B/B	B/B
mk1168	A/A	A/A	B/B	B/B	B/B	B/B	B/B	B/B	B/B	B/B	B/B	B/B	B/B	B/B	A/A	B/B	B/B	B/B	B/B	B/B	A/A	B/B	B/B	B/B	B/B	B/B	B/B	B/B	B/B	B/B	B/B	B/B	B/B	B/B	B/B	B/B	B/B	A/A	B/B	B/B	B/B	A/A	A/A	B/B	B/B	B/B	A/A	B/B	B/B
mk1169	A/A	A/A	B/B	A/A	A/A	A/A	A/A	B/B	A/A	A/A	A/A	A/A	A/A	B/B	A/A	A/A	B/B	A/A	B/B	A/A	B/B	A/A	A/A	A/A	A/A	A/A	B/B	A/A	B/B	A/A	A/A	A/A	A/A	B/B	A/A	A/A	B/B	B/B	B/B	A/A	A/A	B/B	A/A	A/A	B/B	A/A	B/B	A/A	A/A
mk1170	B/B	B/B	A/A	B/B	B/B	B/B	B/B	A/A	B/B	B/B	B/B	B/B	B/B	B/B	B/B	B/B	A/A	B/B	A/A	B/B	A/A	B/B	B/B	B/B	B/B	B/B	A/A	B/B	A/A	B/B	B/B	B/B	B/B	B/B	B/B	B/B	B/B	A/A	B/B	B/B	B/B	B/B	B/B	A/A	A/A	B/B	B/B	B/B	B/B
mk1171	B/B	B/B	A/A	B/B	B/B	A/A	A/A	B/B	B/B	B/B	B/B	A/A	B/B	A/A	A/A	B/B	B/B	A/A	B/B	B/B	B/B	B/B	A/A	A/A	B/B	B/B	B/B	B/B	B/B	B/B	A/B	B/B	A/A	A/A	A/A	B/B	A/A	B/B	A/A	B/B	B/B	A/A	A/A	B/B	B/B	A/A	A/A	B/B	B/B
mk1172	B/B	B/B	A/A	B/B	B/B	A/A	A/A	B/B	B/B	B/B	B/B	A/A	A/B	A/A	A/A	B/B	B/B	A/A	B/B	B/B	B/B	B/B	A/A	A/A	B/B	B/B	B/B	B/B	B/B	B/B	A/B	B/B	A/A	A/A	A/A	B/B	A/A	B/B	A/A	B/B	B/B	A/A	A/A	B/B	B/B	A/A	A/A	B/B	B/B
mk1173	B/B	B/B	A/A	B/B	B/B	A/A	A/A	B/B	B/B	B/B	B/B	A/A	A/A	A/A	A/A	B/B	B/B	A/A	B/B	B/B	B/B	B/B	A/A	A/A	B/B	B/B	B/B	B/B	A/A	A/A	A/A	A/A	A/A	A/A	A/A	B/B	A/A	B/B	A/A	A/A	B/B	A/A	A/A	A/A	B/B	A/A	A/A	B/B	B/B
mk1174	B/B	B/B	A/A	B/B	B/B	A/A	A/A	A/A	B/B	B/B	A/B	A/A	A/A	A/A	A/A	A/A	A/A	B/B	A/A	B/B	A/A	B/B	A/A	A/A	B/B	B/B	A/A	A/A	A/A	A/A	A/A	A/A	A/A	A/A	A/A	B/B	A/A	A/A	A/A	A/A	B/B	A/A	A/A	A/A	A/A	A/A	A/A	A/A	B/B
mk1175	A/A	A/A	B/B	A/A	A/A	B/B	B/B	B/B	A/A	A/A	B/B	B/B	B/B	B/B	B/B	B/B	B/B	B/B	B/B	B/B	B/B	A/A	B/B	B/B	A/A	A/A	B/B	B/B	B/B	B/B	B/B	B/B	B/B	B/B	B/B	A/A	B/B	B/B	B/B	B/B	A/A	B/B	B/B	B/B	B/B	B/B	B/B	A/A	A/A
mk1176	A/A	A/A	B/B	A/A	A/A	B/B	A/A	B/B	A/A	A/A	A/A	B/B	A/A	A/A	B/B	A/A	B/B	B/B	B/B	A/A	B/B	A/A	A/A	A/A	A/A	A/A	B/B	B/B	B/B	A/A	A/A	B/B	B/B	B/B	A/A	A/A	A/A	B/B	B/B	B/B	B/B	B/B	A/A	B/B	B/B	A/A	B/B	B/B	A/A
mk1177	A/A	A/A	B/B	A/A	A/A	B/B	A/A	B/B	A/A	A/A	A/A	B/B	A/A	A/A	B/B	A/A	B/B	B/B	B/B	A/A	B/B	A/A	A/A	A/A	A/A	A/A	B/B	B/B	B/B	A/A	A/A	B/B	B/B	B/B	A/A	A/A	A/A	B/B	B/B	B/B	B/B	B/B	A/A	B/B	B/B	A/A	B/B	B/B	A/A
mk1178	B/B	B/B	A/A	A/A	B/B	A/A	B/B	B/B	B/B	B/B	B/B	A/A	B/B	A/A	A/A	B/B	B/B	B/B	B/B	A/A	A/A	B/B	B/B	A/A	B/B	B/B	A/A	B/B	B/B	B/B	B/B	B/B	A/A	A/A	B/B	B/B	B/B	A/A	B/B	A/A	A/A	B/B	B/B	A/A	A/A	B/B	B/B	A/A	B/B
mk1179	B/B	B/B	A/A	A/A	B/B	A/A	B/B	B/B	A/A	A/A	B/B	A/A	B/B	A/A	A/A	B/B	B/B	A/A	B/B	A/A	A/A	B/B	B/B	A/A	B/B	B/B	A/A	B/B	A/A	B/B	B/B	A/A	A/A	A/A	B/B	B/B	B/B	A/A	B/B	A/A	A/A	A/A	B/B	A/A	A/A	A/A	A/A	A/A	A/A
mk1180	B/B	B/B	B/B	A/A	B/B	A/A	B/B	B/B	B/B	B/B	B/B	A/A	B/B	B/B	A/A	B/B	B/B	B/B	B/B	A/A	B/B	B/B	B/B	B/B	B/B	B/B	B/B	B/B	A/A	B/B	B/B	A/A	B/B	B/B	B/B	B/B	B/B	B/B	B/B	A/A	A/A	A/A	B/B	B/B	B/B	A/A	A/A	B/B	B/B
mk1181	B/B	B/B	B/B	A/A	B/B	A/A	B/B	B/B	B/B	B/B	B/B	A/A	B/B	B/B	A/A	B/B	B/B	B/B	B/B	A/A	B/B	B/B	B/B	B/B	B/B	B/B	B/B	B/B	B/B	B/B	B/B	B/B	B/B	B/B	B/B	B/B	B/B	B/B	B/B	A/A	A/A	B/B	B/B	B/B	B/B	A/A	B/B	B/B	B/B
mk1182	B/B	B/B	B/B	B/B	B/B	B/B	B/B	A/A	B/B	B/B	B/B	B/B	B/B	B/B	B/B	B/B	B/B	B/B	B/B	B/B	A/A	B/B	B/B	B/B	B/B	B/B	A/A	B/B	B/B	B/B	B/B	B/B	B/B	B/B	B/B	B/B	B/B	A/A	B/B	B/B	B/B	B/B	B/B	B/B	A/A	B/B	B/B	B/B	B/B
mk1183	B/B	B/B	B/B	B/B	A/A	B/B	A/A	B/B	B/B	A/A	A/A	A/A	A/A	B/B	B/B	B/B	B/B	A/A	B/B	B/B	A/A	B/B	B/B	A/A	B/B	A/A	A/A	B/B	A/A	B/B	A/A	A/A	B/B	B/B	A/A	B/B	B/B	A/A	A/A	B/B	B/B	A/A	B/B	A/A	A/A	A/A	A/A	B/B	B/B
mk1184	A/A	A/A	A/A	A/A	B/B	A/A	A/A	A/A	A/A	B/B	B/B	B/B	B/B	A/A	A/A	A/A	A/A	B/B	A/A	A/A	A/A	A/A	A/A	B/B	A/A	B/B	A/A	A/A	B/B	A/A	B/B	B/B	A/A	A/A	B/B	A/A	A/A	A/A	B/B	A/A	A/A	A/A	A/A	B/B	A/A	B/B	B/B	A/A	A/A
mk1185	A/A	A/A	A/A	A/A	B/B	A/A	A/A	A/A	A/A	B/B	B/B	B/B	B/B	A/A	A/A	A/A	A/A	B/B	A/A	A/A	A/A	A/A	A/A	B/B	A/A	B/B	A/A	A/A	B/B	A/A	B/B	B/B	A/A	A/A	B/B	A/A	A/A	A/A	B/B	A/A	A/A	A/A	A/A	B/B	A/A	B/B	B/B	A/A	A/A
mk1186	A/A	A/A	A/A	B/B	B/B	A/A	A/A	A/A	B/B	B/B	B/B	B/B	B/B	A/A	A/A	B/B	A/A	B/B	A/A	A/A	A/A	A/A	A/A	B/B	B/B	B/B	A/A	A/A	B/B	B/B	B/B	B/B	A/A	A/A	B/B	A/A	A/A	A/A	B/B	A/A	A/A	A/A	A/A	B/B	A/A	B/B	B/B	A/A	B/B
mk1187	A/A	A/A	A/A	B/B	B/B	A/A	B/B	A/A	B/B	B/B	B/B	B/B	B/B	A/A	A/A	B/B	A/A	B/B	A/A	A/A	B/B	A/A	A/A	B/B	B/B	B/B	B/B	A/A	B/B	A/A	B/B	B/B	A/A	A/A	B/B	A/A	B/B	B/B	B/B	B/B	B/B	B/B	A/A	B/B	B/B	B/B	B/B	A/A	B/B
mk1188	B/B	B/B	B/B	B/B	A/A	B/B	B/B	B/B	B/B	A/A	A/A	A/A	A/A	A/A	B/B	B/B	B/B	A/A	B/B	B/B	B/B	B/B	B/B	A/A	B/B	A/A	B/B	B/B	A/A	B/B	A/A	A/A	B/B	B/B	A/A	B/B	B/B	B/B	A/A	B/B	B/B	B/B	B/B	A/A	B/B	A/A	A/A	B/B	B/B
mk1189	A/A	A/A	B/B	A/A	A/A	A/A	A/A	A/A	A/A	A/A	A/A	B/B	A/A	A/A	A/A	A/A	A/A	B/B	B/B	B/B	B/B	B/B	A/A	A/A	A/A	B/B	B/B	A/A	B/B	A/A	A/A	A/A	A/A	B/B	A/A	B/B	A/A	A/A	A/A	B/B	A/A	B/B	B/B	A/A	B/B	A/A	B/B	B/B	A/A
mk1190	B/B	B/B	B/B	B/B	B/B	A/A	B/B	B/B	B/B	B/B	B/B	A/A	A/A	B/B	A/A	B/B	B/B	A/A	B/B	A/A	B/B	B/B	A/A	B/B	B/B	B/B	B/B	B/B	B/B	B/B	A/A	A/A	B/B	B/B	B/B	B/B	B/B	B/B	A/A	B/B	A/A	B/B	B/B	B/B	B/B	A/A	B/B	B/B	B/B
mk1191	A/A	A/A	A/A	A/A	A/A	B/B	A/A	A/A	A/A	A/A	A/A	B/B	B/B	A/A	B/B	A/A	A/A	B/B	A/A	A/A	A/A	A/A	B/B	A/A	A/A	A/A	A/A	A/A	A/A	A/A	B/B	B/B	A/A	A/A	A/A	A/A	A/A	A/A	B/B	A/A	B/B	A/A	A/A	A/A	A/A	B/B	A/A	A/A	A/A
mk1192	A/A	A/A	A/A	A/A	A/A	A/A	A/A	B/B	A/A	A/A	A/A	A/A	A/A	A/A	A/A	A/A	A/A	A/A	B/B	A/A	A/A	A/A	A/A	A/A	A/A	A/A	A/A	A/B	B/B	A/A	A/A	A/A	B/B	B/B	A/A	A/A	A/A	A/A	A/A	A/A	B/B	A/A	B/B	B/B	A/A	A/A	A/A	B/B	A/A
mk1193	B/B	B/B	A/A	B/B	B/B	A/A	B/B	A/A	B/B	B/B	B/B	A/A	B/B	A/A	B/B	B/B	B/B	A/A	A/A	B/B	B/B	B/B	A/A	B/B	B/B	B/B	B/B	A/A	A/A	B/B	B/B	B/B	A/A	A/A	A/A	A/A	A/A	B/B	A/A	B/B	A/A	B/B	A/A	A/A	B/B	B/B	B/B	A/A	B/B
mk1194	A/A	A/A	B/B	A/A	A/A	B/B	A/A	A/A	A/A	B/B	A/A	B/B	A/A	B/B	A/A	A/A	A/A	B/B	A/A	A/A	A/A	A/A	B/B	A/A	A/A	A/A	A/A	A/B	A/A	A/A	A/A	A/A	A/A	A/A	B/B	B/B	B/B	A/A	B/B	A/A	A/A	A/A	A/A	A/A	A/A	A/A	A/A	A/A	A/A
mk1195	A/A	A/A	B/B	A/A	A/A	B/B	A/A	A/A	A/A	B/B	A/A	B/B	A/A	B/B	A/A	A/A	A/A	B/B	A/A	A/A	A/A	A/A	B/B	A/A	A/A	A/A	A/A	A/A	A/A	A/A	A/A	A/A	A/A	A/A	B/B	B/B	B/B	A/A	B/B	A/A	A/A	A/A	A/A	A/A	A/A	A/A	A/A	A/A	A/A
mk1196	B/B	B/B	B/B	B/B	B/B	A/A	A/A	B/B	B/B	A/A	B/B	A/A	B/B	A/A	B/B	B/B	B/B	A/A	B/B	B/B	A/A	B/B	A/A	B/B	B/B	B/B	A/A	A/A	B/B	B/B	B/B	B/B	B/B	B/B	A/A	B/B	B/B	A/A	A/A	B/B	B/B	A/A	B/B	B/B	A/A	B/B	A/A	B/B	B/B
mk1197	B/B	B/B	B/B	B/B	B/B	A/A	A/A	B/B	B/B	A/A	B/B	A/A	B/B	A/A	B/B	B/B	B/B	A/A	B/B	B/B	A/A	B/B	A/A	B/B	B/B	B/B	A/A	A/A	B/B	B/B	B/B	B/B	B/B	B/B	A/A	B/B	B/B	A/A	A/A	B/B	B/B	A/A	B/B	B/B	A/A	B/B	A/A	B/B	B/B
mk1198	B/B	B/B	B/B	B/B	B/B	A/A	A/A	B/B	A/B	A/A	A/B	A/A	B/B	A/A	B/B	B/B	B/B	A/A	B/B	B/B	A/A	B/B	A/A	B/B	B/B	B/B	A/A	A/A	B/B	B/B	B/B	B/B	B/B	B/B	A/A	B/B	B/B	A/A	A/A	B/B	B/B	A/A	B/B	B/B	A/A	B/B	A/A	B/B	B/B
mk1199	A/A	A/A	A/A	A/A	A/A	A/A	B/B	A/A	A/A	B/B	A/A	B/B	A/A	B/B	A/A	A/A	A/A	B/B	A/A	A/A	B/B	A/A	B/B	A/A	A/A	A/A	B/B	B/B	A/A	A/A	A/A	A/A	A/A	A/A	B/B	A/A	A/A	B/B	A/A	A/A	A/A	B/B	A/A	A/A	B/B	A/A	B/B	A/A	A/A
mk1200	A/A	A/A	A/A	A/A	A/A	B/B	B/B	A/A	A/A	B/B	A/A	B/B	A/A	B/B	A/A	A/A	A/A	B/B	A/A	A/A	B/B	A/A	B/B	A/A	A/A	A/A	B/B	B/B	A/A	A/A	A/A	A/A	A/A	A/A	B/B	A/A	A/A	B/B	B/B	A/A	A/A	B/B	A/A	A/A	B/B	A/A	B/B	A/A	A/A
mk1201	A/A	A/A	A/A	A/A	A/A	B/B	B/B	A/A	A/A	B/B	A/A	B/B	A/A	B/B	A/A	A/A	A/A	B/B	A/A	A/A	B/B	A/A	B/B	A/A	A/A	A/A	B/B	B/B	A/A	A/A	A/A	A/A	A/A	A/A	B/B	A/A	A/A	B/B	B/B	A/A	A/A	B/B	A/A	A/A	B/B	A/A	B/B	A/A	A/A
mk1202	B/B	B/B	A/A	B/B	B/B	A/A	B/B	B/B	B/B	A/A	B/B	A/A	B/B	A/A	B/B	B/B	B/B	A/A	B/B	B/B	B/B	B/B	A/A	B/B	B/B	B/B	B/B	B/B	B/B	B/B	B/B	B/B	B/B	B/B	A/A	A/A	A/A	B/B	A/A	B/B	B/B	B/B	B/B	B/B	B/B	B/B	B/B	B/B	B/B
mk1203	A/A	A/A	A/A	A/A	A/A	A/A	A/A	A/A	A/A	A/A	A/A	A/A	B/B	A/A	A/A	A/A	A/A	A/A	A/A	A/A	A/A	A/A	A/A	A/A	A/A	A/A	A/A	A/A	A/A	B/B	A/B	B/B	A/A	A/A	A/A	A/A	A/A	A/A	A/A	A/A	A/A	A/A	A/A	B/B	A/A	A/A	A/A	A/A	A/A
mk1204	B/B	B/B	B/B	B/B	B/B	B/B	B/B	B/B	B/B	B/B	B/B	B/B	B/B	B/B	B/B	B/B	B/B	B/B	A/A	A/A	B/B	B/B	B/B	B/B	B/B	B/B	B/B	B/B	B/B	B/B	B/B	A/A	B/B	A/A	B/B	B/B	B/B	B/B	A/A	A/A	A/A	B/B	B/B	A/A	B/B	B/B	B/B	B/B	B/B
mk1205	B/B	B/B	B/B	B/B	B/B	B/B	A/A	B/B	B/B	B/B	B/B	B/B	B/B	B/B	B/B	B/B	B/B	B/B	B/B	B/B	B/B	B/B	B/B	B/B	B/B	B/B	B/B	B/B	B/B	B/B	B/B	B/B	B/B	B/B	B/B	B/B	B/B	B/B	B/B	B/B	B/B	A/A	B/B	B/B	B/B	A/A	A/A	B/B	B/B
mk1206	A/A	A/A	A/A	A/A	B/B	B/B	B/B	A/A	B/B	B/B	B/B	B/B	A/A	A/A	B/B	A/A	A/A	B/B	B/B	B/B	B/B	A/A	B/B	B/B	A/A	A/A	B/B	B/B	B/B	A/A	A/A	B/B	B/B	B/B	A/A	A/A	B/B	B/B	B/B	B/B	B/B	B/B	B/B	B/B	A/A	B/B	B/B	B/B	B/B
mk1207	B/B	B/B	B/B	B/B	A/A	A/A	A/A	B/B	A/A	A/A	A/A	A/A	B/B	B/B	A/A	B/B	B/B	A/A	A/A	A/A	A/A	B/B	A/A	A/A	B/B	B/B	A/A	A/A	A/A	B/B	B/B	A/A	A/A	A/A	B/B	B/B	A/A	A/A	A/A	A/A	A/A	A/A	A/A	A/A	B/B	A/A	A/A	A/A	A/A
mk1208	B/B	B/B	B/B	B/B	A/A	A/A	A/A	B/B	A/A	A/A	A/A	A/A	B/B	B/B	A/A	B/B	B/B	A/A	A/A	A/A	A/A	B/B	A/A	A/A	B/B	B/B	A/A	A/A	A/A	B/B	B/B	A/A	A/A	A/A	B/B	B/B	A/A	A/A	A/A	A/A	A/A	A/A	A/A	A/A	B/B	A/A	A/A	A/A	A/A
mk1209	A/A	A/A	A/A	A/A	B/B	B/B	B/B	A/A	B/B	B/B	B/B	B/B	A/A	A/A	B/B	A/A	A/A	B/B	B/B	B/B	B/B	A/A	B/B	B/B	A/A	A/A	B/B	B/B	B/B	A/A	A/A	B/B	B/B	B/B	A/A	A/A	B/B	B/B	B/B	B/B	B/B	B/B	B/B	B/B	A/A	B/B	B/B	B/B	B/B
mk1210	B/B	B/B	B/B	B/B	B/B	A/A	B/B	B/B	B/B	B/B	B/B	A/A	B/B	B/B	A/A	B/B	B/B	A/A	B/B	B/B	B/B	B/B	A/A	B/B	B/B	B/B	A/A	A/A	B/B	B/B	B/B	A/A	B/B	B/B	B/B	B/B	A/A	B/B	B/B	B/B	B/B	B/B	A/A	B/B	B/B	B/B	B/B	B/B	B/B
mk1211	B/B	B/B	B/B	B/B	B/B	A/A	B/B	B/B	B/B	B/B	B/B	A/A	B/B	B/B	A/A	B/B	B/B	A/A	B/B	B/B	B/B	B/B	A/A	B/B	B/B	B/B	A/A	A/A	B/B	B/B	B/B	A/A	B/B	B/B	B/B	B/B	A/A	B/B	B/B	B/B	B/B	B/B	A/A	B/B	B/B	B/B	B/B	B/B	B/B
mk1212	A/A	A/A	A/A	A/A	A/A	B/B	A/A	A/A	A/A	A/A	A/A	B/B	A/A	A/A	B/B	A/A	A/A	B/B	A/A	A/A	A/A	A/A	B/B	A/A	A/A	A/A	B/B	B/B	A/A	A/A	A/A	B/B	A/A	A/A	A/A	A/A	B/B	A/A	A/A	A/A	A/A	A/A	B/B	A/A	A/A	A/A	A/A	A/A	A/A
mk1213	A/A	A/A	A/A	A/A	A/A	B/B	A/A	A/A	A/A	A/A	A/A	B/B	A/A	A/A	B/B	A/A	A/A	B/B	A/A	A/A	A/A	A/A	B/B	A/A	A/A	A/A	B/B	B/B	A/A	A/A	A/A	B/B	A/A	A/A	A/A	A/A	B/B	A/A	A/A	A/A	A/A	A/A	B/B	A/A	A/A	A/A	A/A	A/A	A/A
mk1214	B/B	B/B	A/A	B/B	A/A	A/A	B/B	B/B	B/B	B/B	B/B	A/A	A/A	B/B	A/A	B/B	B/B	A/A	A/A	A/A	A/A	B/B	A/A	A/A	A/A	B/B	A/A	A/A	A/A	B/B	B/B	A/A	A/A	A/A	A/A	B/B	A/A	A/A	A/A	A/A	A/A	B/B	A/A	A/A	B/B	A/A	B/B	A/A	B/B
mk1215	A/A	A/A	B/B	A/A	B/B	B/B	A/A	A/A	A/A	A/A	A/A	B/B	B/B	A/A	B/B	A/A	A/A	B/B	A/A	A/A	B/B	A/A	B/B	B/B	B/B	A/A	B/B	B/B	B/B	A/A	A/A	B/B	B/B	A/A	B/B	A/A	A/A	B/B	A/A	A/A	A/A	A/A	A/A	B/B	A/A	B/B	A/A	B/B	A/A
mk1216	A/A	A/A	B/B	A/A	B/B	B/B	A/A	A/A	A/A	A/A	A/A	B/B	B/B	B/B	B/B	A/A	A/A	B/B	B/B	B/B	A/A	A/A	B/B	B/B	B/B	A/A	B/B	A/A	B/B	A/A	A/A	B/B	B/B	B/B	B/B	A/A	A/A	B/B	B/B	B/B	B/B	A/A	B/B	B/B	A/A	B/B	A/A	B/B	A/A
mk1217	B/B	B/B	B/B	B/B	B/B	A/A	B/B	B/B	B/B	B/B	B/B	B/B	B/B	A/A	A/A	B/B	B/B	B/B	B/B	B/B	B/B	B/B	B/B	B/B	B/B	B/B	B/B	B/B	A/A	B/B	B/B	B/B	A/A	B/B	B/B	B/B	A/A	B/B	B/B	B/B	B/B	B/B	A/A	B/B	B/B	B/B	B/B	B/B	B/B
mk1218	A/A	A/A	A/A	A/A	A/A	B/B	A/A	A/A	A/A	A/A	A/A	A/A	A/A	B/B	B/B	A/A	A/A	A/A	A/A	A/A	A/A	A/A	A/A	A/A	A/A	A/A	A/A	A/A	B/B	A/A	A/A	A/A	B/B	A/A	A/A	A/A	B/B	A/A	A/A	A/A	A/A	A/A	B/B	A/A	A/A	A/A	A/A	A/A	A/A
mk1219	B/B	B/B	B/B	B/B	B/B	A/A	B/B	B/B	B/B	B/B	B/B	B/B	B/B	A/A	A/A	B/B	B/B	B/B	B/B	B/B	B/B	B/B	B/B	B/B	B/B	B/B	B/B	B/B	A/A	B/B	B/B	B/B	A/A	B/B	B/B	B/B	A/A	B/B	B/B	B/B	B/B	B/B	A/A	B/B	B/B	B/B	B/B	B/B	B/B
mk1220	B/B	B/B	B/B	B/B	B/B	B/B	B/B	B/B	B/B	B/B	B/B	B/B	B/B	B/B	B/B	B/B	B/B	B/B	B/B	B/B	B/B	B/B	B/B	A/A	B/B	B/B	B/B	B/B	A/A	B/B	B/B	B/B	B/B	A/A	B/B	B/B	A/A	B/B	B/B	B/B	B/B	B/B	B/B	B/B	B/B	B/B	B/B	B/B	B/B
mk1221	B/B	B/B	A/A	A/A	B/B	B/B	B/B	A/A	B/B	B/B	B/B	A/A	A/A	B/B	A/A	B/B	B/B	B/B	B/B	B/B	A/A	B/B	B/B	A/A	B/B	B/B	B/B	B/B	B/B	B/B	A/A	A/A	B/B	B/B	A/A	B/B	B/B	B/B	B/B	B/B	B/B	B/B	B/B	B/B	A/A	B/B	B/B	A/A	B/B
mk1222	B/B	B/B	A/A	A/A	B/B	B/B	B/B	A/A	B/B	B/B	B/B	A/A	A/A	B/B	A/A	B/B	B/B	B/B	B/B	B/B	A/A	B/B	B/B	A/A	B/B	B/B	B/B	B/B	B/B	B/B	A/A	A/A	B/B	B/B	A/A	B/B	B/B	B/B	B/B	B/B	B/B	B/B	B/B	B/B	A/A	B/B	B/B	A/A	B/B
mk1223	B/B	B/B	A/A	A/A	B/B	B/B	B/B	A/A	B/B	B/B	B/B	A/A	A/A	B/B	A/A	A/A	B/B	B/B	B/B	B/B	A/A	B/B	B/B	A/A	B/B	B/B	B/B	B/B	B/B	B/B	A/A	A/A	B/B	B/B	A/A	B/B	B/B	B/B	B/B	B/B	B/B	B/B	B/B	B/B	A/A	B/B	B/B	A/A	B/B
mk1224	B/B	B/B	A/A	A/A	B/B	B/B	B/B	A/A	B/B	B/B	B/B	A/A	A/A	B/B	A/A	A/A	B/B	B/B	B/B	B/B	A/A	B/B	B/B	A/A	B/B	B/B	B/B	B/B	B/B	B/B	A/A	A/A	B/B	B/B	A/A	B/B	B/B	B/B	B/B	B/B	B/B	B/B	B/B	B/B	A/A	B/B	B/B	A/A	B/B
mk1225	B/B	B/B	A/A	A/A	B/B	A/A	B/B	B/B	B/B	B/B	B/B	A/A	A/A	A/A	A/A	B/B	A/A	A/A	A/A	A/A	A/A	B/B	A/A	B/B	B/B	B/B	A/A	B/B	A/A	B/B	A/A	A/A	A/A	A/A	B/B	B/B	B/B	A/A	A/A	A/A	A/A	A/A	A/A	A/A	A/A	A/A	A/A	A/A	B/B
mk1226	A/A	A/A	B/B	B/B	A/A	B/B	A/A	A/A	A/A	A/A	A/A	B/B	B/B	A/A	A/A	A/A	B/B	B/B	B/B	B/B	A/A	A/A	B/B	A/A	A/A	A/A	B/B	A/A	A/A	A/A	B/B	B/B	B/B	B/B	B/B	A/A	B/B	B/B	B/B	B/B	B/B	B/B	B/B	B/B	A/A	B/B	B/B	B/B	A/A
mk1227	A/A	A/A	B/B	B/B	A/A	B/B	A/A	A/A	A/A	A/A	A/A	B/B	B/B	A/A	A/A	A/A	B/B	B/B	B/B	B/B	A/A	A/A	B/B	A/A	A/A	A/A	B/B	A/A	A/A	A/A	B/B	B/B	B/B	B/B	B/B	A/A	B/B	B/B	B/B	B/B	B/B	B/B	B/B	B/B	A/A	B/B	B/B	B/B	A/A
mk1228	B/B	B/B	A/A	A/A	B/B	A/A	B/B	B/B	A/B	B/B	B/B	A/A	A/A	B/B	B/B	B/B	A/A	A/A	A/A	A/A	B/B	B/B	A/A	B/B	B/B	B/B	A/A	B/B	A/A	B/B	A/A	A/A	A/A	A/A	A/A	B/B	A/A	A/A	A/A	A/A	A/A	A/A	A/A	A/A	B/B	A/A	A/A	A/A	B/B
mk1229	A/A	A/A	A/A	A/A	A/A	A/A	A/A	A/A	A/A	A/A	A/A	A/A	B/B	A/A	A/A	A/A	A/A	A/A	A/A	A/A	A/A	A/A	A/A	A/A	A/A	A/A	B/B	A/A	A/A	A/A	A/A	A/A	A/A	A/A	B/B	A/A	B/B	A/A	A/A	A/A	A/A	B/B	A/A	A/A	A/A	B/B	B/B	A/A	A/A
mk1230	A/A	A/A	A/A	A/A	A/A	A/A	A/A	A/A	A/A	A/A	A/A	A/A	B/B	A/A	A/A	A/A	A/A	A/A	A/A	A/A	A/A	A/A	A/A	A/A	A/A	A/A	A/A	A/A	A/A	A/A	A/A	A/A	A/A	A/A	B/B	A/A	B/B	A/A	A/A	A/A	A/A	B/B	A/A	A/A	A/A	B/B	B/B	A/A	A/A
mk1231	B/B	B/B	B/B	B/B	B/B	B/B	B/B	B/B	B/B	B/B	B/B	B/B	A/A	B/B	B/B	B/B	B/B	B/B	B/B	B/B	B/B	B/B	B/B	B/B	B/B	B/B	A/A	B/B	B/B	B/B	B/B	B/B	B/B	B/B	A/A	B/B	A/A	B/B	B/B	B/B	B/B	A/A	B/B	B/B	B/B	A/A	A/A	B/B	B/B
mk1232	B/B	B/B	A/A	A/A	B/B	A/A	B/B	B/B	B/B	B/B	B/B	A/A	A/A	B/B	B/B	B/B	A/A	A/A	A/A	A/A	B/B	B/B	A/A	B/B	B/B	B/B	B/B	B/B	A/A	B/B	A/A	A/A	A/A	A/A	A/A	B/B	A/A	A/A	A/A	A/A	A/A	A/A	A/A	A/A	B/B	A/A	A/A	A/A	B/B
mk1233	A/A	A/A	B/B	B/B	A/A	B/B	A/A	A/A	A/A	A/A	A/A	B/B	B/B	A/A	A/A	A/A	B/B	B/B	B/B	B/B	A/A	A/A	B/B	A/A	A/A	A/A	A/A	A/A	B/B	A/A	B/B	B/B	B/B	B/B	B/B	A/A	B/B	B/B	B/B	B/B	B/B	B/B	B/B	B/B	A/A	B/B	B/B	B/B	A/A
mk1234	A/A	A/A	B/B	B/B	A/A	B/B	A/A	A/A	A/A	A/A	A/A	B/B	A/A	A/A	A/A	A/A	B/B	B/B	A/A	B/B	A/A	A/A	B/B	A/A	A/A	A/A	A/A	A/A	B/B	A/A	B/B	B/B	B/B	B/B	B/B	A/A	B/B	B/B	B/B	B/B	B/B	B/B	B/B	B/B	A/A	A/A	B/B	B/B	A/A
mk1235	B/B	B/B	B/B	A/A	B/B	A/A	B/B	B/B	B/B	B/B	B/B	A/A	B/B	B/B	B/B	B/B	A/A	A/A	B/B	A/A	B/B	B/B	A/A	B/B	B/B	B/B	B/B	B/B	B/B	B/B	A/A	A/A	B/B	A/A	B/B	B/B	B/B	A/A	A/A	A/A	A/A	B/B	A/A	A/A	B/B	B/B	B/B	A/A	B/B
mk1236	B/B	B/B	B/B	A/A	B/B	A/A	B/B	B/B	B/B	B/B	B/B	A/A	B/B	B/B	B/B	B/B	A/A	A/A	B/B	A/A	B/B	B/B	A/A	B/B	B/B	B/B	B/B	B/B	B/B	B/B	A/A	A/A	B/B	A/A	B/B	B/B	B/B	A/A	A/A	A/A	A/A	B/B	A/A	A/A	B/B	B/B	B/B	A/A	B/B
mk1237	B/B	B/B	A/A	A/A	B/B	A/A	B/B	B/B	B/B	B/B	B/B	A/A	A/A	B/B	B/B	B/B	A/A	A/A	B/B	A/A	B/B	B/B	A/A	B/B	B/B	B/B	B/B	B/B	B/B	B/B	A/A	A/A	A/A	A/A	A/A	B/B	A/A	A/A	A/A	B/B	B/B	A/A	A/A	A/A	B/B	A/A	A/A	A/A	B/B
mk1238	A/A	A/A	B/B	A/A	A/A	B/B	A/A	A/A	A/A	A/A	A/A	A/A	A/A	A/A	A/A	A/A	A/A	A/A	A/A	B/B	A/A	A/A	A/A	A/A	A/A	A/A	A/A	A/A	A/A	A/A	A/A	B/B	A/A	A/A	A/A	A/A	A/A	A/A	B/B	A/A	A/A	A/A	B/B	B/B	A/A	A/A	A/A	B/B	A/A
mk1239	A/A	A/A	B/B	B/B	A/A	B/B	A/A	A/A	A/A	A/A	A/A	B/B	A/A	A/A	A/A	A/A	A/A	B/B	A/A	B/B	A/A	A/A	B/B	A/A	A/A	A/A	B/B	A/A	A/A	A/A	B/B	B/B	B/B	A/A	A/A	A/A	A/A	A/A	B/B	A/A	A/A	B/B	B/B	B/B	A/A	A/A	B/B	B/B	A/A
mk1240	A/A	A/A	B/B	A/A	A/A	B/B	A/A	A/A	A/A	A/A	A/A	A/A	A/A	A/A	A/A	A/A	A/A	A/A	A/A	B/B	A/A	A/A	A/A	A/A	A/A	A/A	B/B	A/A	A/A	A/A	A/A	B/B	A/A	A/A	A/A	A/A	A/A	A/A	B/B	A/A	A/A	B/B	B/B	B/B	A/A	A/A	B/B	B/B	A/A
mk1241	A/A	A/A	B/B	B/B	A/A	B/B	A/A	A/A	A/A	A/A	A/A	B/B	A/A	A/A	A/A	A/A	A/A	B/B	A/A	B/B	A/A	A/A	B/B	A/A	A/A	A/A	B/B	A/A	A/A	A/A	B/B	B/B	B/B	A/A	A/A	A/A	A/A	A/A	B/B	A/A	A/A	B/B	B/B	B/B	A/A	A/A	B/B	B/B	A/A
mk1242	A/A	A/A	B/B	B/B	A/A	B/B	A/A	A/A	A/A	A/A	A/A	B/B	B/B	A/A	A/A	A/A	A/A	B/B	A/A	B/B	A/A	A/A	B/B	A/A	A/A	A/A	A/A	A/A	A/A	A/A	B/B	B/B	A/A	A/A	A/A	A/A	A/A	A/A	B/B	A/A	A/A	A/A	B/B	B/B	A/A	B/B	A/A	B/B	A/A
mk1243	B/B	B/B	A/A	A/A	B/B	A/A	B/B	B/B	B/B	B/B	B/B	A/A	B/B	B/B	B/B	B/B	B/B	A/A	B/B	A/A	B/B	B/B	A/A	B/B	B/B	B/B	B/B	B/B	B/B	B/B	A/A	A/A	B/B	B/B	B/B	B/B	B/B	B/B	A/A	B/B	B/B	B/B	A/A	A/A	B/B	B/B	B/B	A/A	B/B
mk1244	B/B	B/B	A/A	B/B	B/B	A/A	B/B	B/B	B/B	B/B	B/B	B/B	B/B	B/B	B/B	B/B	B/B	B/B	B/B	A/A	B/B	B/B	B/B	B/B	B/B	B/B	B/B	B/B	B/B	B/B	B/B	A/A	B/B	B/B	B/B	B/B	B/B	B/B	A/A	B/B	B/B	B/B	A/A	A/A	B/B	B/B	B/B	A/A	B/B
mk1245	A/A	A/A	B/B	B/B	A/A	B/B	A/A	A/A	A/A	A/A	A/A	B/B	A/A	A/A	A/A	A/A	A/A	B/B	A/A	B/B	A/A	A/A	B/B	A/A	A/A	A/A	A/A	A/A	A/A	A/A	B/B	B/B	A/A	A/A	A/A	A/A	A/A	A/A	B/B	A/A	A/A	A/A	B/B	B/B	A/A	A/A	A/A	B/B	A/A
mk1246	B/B	B/B	A/A	B/B	B/B	A/A	B/B	B/B	B/B	B/B	B/B	B/B	B/B	B/B	B/B	B/B	B/B	B/B	B/B	A/A	B/B	B/B	B/B	B/B	B/B	B/B	B/B	B/B	B/B	B/B	B/B	A/A	B/B	B/B	B/B	B/B	B/B	B/B	A/A	B/B	B/B	B/B	A/A	A/A	B/B	B/B	B/B	A/A	B/B
mk1247	B/B	B/B	A/A	B/B	B/B	A/A	B/B	B/B	B/B	B/B	B/B	B/B	B/B	B/B	B/B	B/B	B/B	B/B	B/B	A/A	B/B	B/B	B/B	B/B	B/B	B/B	B/B	B/B	B/B	B/B	B/B	A/A	B/B	B/B	B/B	B/B	B/B	B/B	A/A	B/B	B/B	B/B	A/A	A/A	B/B	B/B	B/B	A/A	B/B
mk1248	A/A	A/A	B/B	A/A	A/A	B/B	A/A	A/A	A/A	A/A	A/A	A/A	A/A	A/A	A/A	A/A	A/A	A/A	A/A	B/B	A/A	A/A	A/A	A/A	A/A	A/A	A/A	A/A	A/A	A/A	A/A	B/B	A/A	A/A	A/A	A/A	A/A	A/A	B/B	A/A	A/A	A/A	B/B	B/B	A/A	A/A	A/A	B/B	A/A
mk1249	A/A	A/A	B/B	B/B	A/A	B/B	A/A	A/A	A/A	A/A	A/A	B/B	B/B	A/A	A/A	A/A	A/A	B/B	A/A	B/B	A/A	A/A	B/B	A/A	A/A	A/A	B/B	A/A	A/A	A/A	B/B	B/B	B/B	A/A	B/B	A/A	B/B	A/A	B/B	A/A	A/A	B/B	B/B	B/B	A/A	B/B	B/B	B/B	A/A
mk1250	B/B	B/B	A/A	B/B	B/B	A/A	B/B	B/B	B/B	B/B	B/B	B/B	B/B	B/B	B/B	B/B	B/B	B/B	B/B	A/A	B/B	B/B	B/B	B/B	B/B	B/B	B/B	B/B	B/B	B/B	B/B	A/A	B/B	B/B	B/B	B/B	B/B	B/B	A/A	B/B	B/B	B/B	A/A	A/A	B/B	B/B	B/B	A/A	B/B
mk1251	A/A	A/A	B/B	A/A	A/A	B/B	A/A	A/A	A/A	A/A	A/A	A/A	A/A	A/A	A/A	A/A	A/A	A/A	A/A	B/B	A/A	A/A	A/A	A/A	A/A	A/A	B/B	A/A	A/A	A/A	A/A	B/B	B/B	A/A	A/A	A/A	A/A	A/A	B/B	A/A	A/A	B/B	B/B	B/B	A/A	A/A	B/B	B/B	A/A
mk1252	A/A	A/A	A/A	A/A	A/A	A/A	B/B	A/A	A/A	A/A	B/B	A/A	A/A	B/B	A/A	A/A	A/A	A/A	A/A	A/A	A/A	A/A	A/A	A/A	A/A	A/A	A/A	A/A	A/A	A/A	A/A	A/A	A/A	A/A	A/A	A/A	B/B	A/A	A/A	A/A	A/A	A/A	A/A	A/A	A/A	A/A	A/A	A/A	A/A
mk1253	A/A	A/A	A/A	A/A	A/A	A/A	B/B	A/A	A/A	A/A	B/B	A/A	A/A	B/B	A/A	A/A	A/A	A/A	A/A	A/A	A/A	A/A	A/A	A/A	A/A	A/A	A/A	A/A	A/A	A/A	A/A	A/A	A/A	A/A	A/A	A/A	B/B	A/A	A/A	A/A	A/A	A/A	A/A	A/A	A/A	A/A	A/A	A/A	A/A
mk1254	A/A	A/A	A/A	A/A	A/A	A/A	A/A	A/A	A/A	A/A	A/A	A/A	A/A	A/A	B/B	B/B	A/A	A/A	B/B	A/A	B/B	A/A	A/A	A/A	A/A	A/A	A/A	A/A	B/B	A/A	A/A	A/A	A/A	B/B	A/A	A/A	A/A	A/A	A/A	A/A	A/A	A/A	B/B	A/A	B/B	A/A	A/A	A/A	A/A
mk1255	B/B	B/B	A/A	B/B	B/B	A/A	B/B	B/B	B/B	B/B	B/B	B/B	B/B	B/B	B/B	B/B	B/B	B/B	B/B	A/A	B/B	B/B	B/B	B/B	B/B	B/B	B/B	B/B	B/B	B/B	B/B	B/B	B/B	B/B	B/B	B/B	B/B	B/B	A/A	B/B	B/B	B/B	A/A	A/A	B/B	B/B	B/B	A/A	B/B
mk1256	B/B	B/B	A/A	B/B	B/B	A/A	B/B	B/B	B/B	B/B	B/B	B/B	B/B	B/B	B/B	B/B	B/B	B/B	B/B	A/A	B/B	B/B	B/B	B/B	B/B	B/B	B/B	B/B	B/B	B/B	B/B	B/B	B/B	B/B	B/B	B/B	B/B	B/B	A/A	B/B	B/B	B/B	A/A	A/A	B/B	B/B	B/B	A/A	B/B
mk1257	A/A	A/A	A/A	B/B	A/A	A/A	B/B	A/A	A/A	A/A	A/A	B/B	B/B	B/B	B/B	B/B	A/A	B/B	B/B	A/A	B/B	A/A	B/B	A/A	A/A	A/A	B/B	A/A	B/B	A/A	B/B	B/B	B/B	B/B	B/B	A/A	B/B	A/A	A/A	A/A	A/A	B/B	A/A	A/A	B/B	B/B	B/B	A/A	A/A
mk1258	B/B	B/B	B/B	A/A	B/B	B/B	B/B	B/B	B/B	B/B	B/B	A/A	A/A	A/A	A/A	A/A	B/B	A/A	A/A	B/B	A/A	B/B	A/A	B/B	B/B	B/B	A/A	B/B	A/A	B/B	A/A	A/A	A/A	A/A	A/A	B/B	A/A	B/B	B/B	B/B	B/B	A/A	B/B	B/B	A/A	A/A	A/A	B/B	B/B
mk1259	A/A	A/A	A/A	B/B	A/A	A/A	A/A	A/A	A/A	A/A	A/A	B/B	B/B	A/A	A/A	A/A	A/A	B/B	A/A	A/A	A/A	A/A	B/B	A/A	A/A	A/A	A/A	A/A	A/A	A/A	B/B	A/A	B/B	A/A	B/B	A/A	B/B	A/A	A/A	A/A	A/A	A/A	A/A	A/A	A/A	B/B	A/A	A/A	A/A
mk1260	A/A	A/A	B/B	B/B	A/A	B/B	B/B	A/A	A/A	A/A	A/A	B/B	B/B	B/B	B/B	B/B	A/A	B/B	B/B	B/B	B/B	A/A	B/B	A/A	A/A	A/A	B/B	A/A	B/B	A/A	B/B	B/B	B/B	B/B	A/A	A/A	A/A	A/A	B/B	A/A	A/A	A/A	B/B	B/B	B/B	B/B	A/A	B/B	A/A
mk1261	B/B	B/B	A/A	A/A	B/B	A/A	A/A	B/B	B/B	B/B	B/B	A/A	A/A	A/A	B/B	A/A	B/B	A/A	A/A	A/A	B/B	B/B	A/A	B/B	B/B	B/B	B/B	B/B	B/B	B/B	A/A	B/B	A/A	B/B	B/B	B/B	B/B	B/B	A/A	B/B	B/B	B/B	A/A	A/A	B/B	A/A	B/B	A/A	B/B
mk1262	A/A	A/A	B/B	B/B	A/A	B/B	B/B	A/A	A/A	A/A	A/A	B/B	B/B	B/B	A/A	B/B	A/A	B/B	B/B	B/B	A/A	A/A	B/B	A/A	A/A	A/A	B/B	A/A	A/A	A/A	B/B	A/A	B/B	A/A	A/A	A/A	A/A	A/A	B/B	A/A	A/A	B/B	A/A	B/B	A/A	B/B	B/B	B/B	A/A
mk1263	B/B	B/B	B/B	B/B	B/B	A/A	B/B	B/B	B/B	B/B	B/B	B/B	B/B	A/A	A/A	A/A	B/B	B/B	A/A	A/A	A/A	B/B	B/B	B/B	B/B	B/B	A/A	B/B	A/A	B/B	B/B	B/B	A/A	A/A	A/A	B/B	A/A	B/B	A/A	B/B	B/B	A/A	A/A	A/A	A/A	B/B	A/A	A/A	B/B
mk1264	A/A	A/A	B/B	B/B	A/A	B/B	B/B	A/A	A/A	A/A	A/A	B/B	B/B	B/B	A/A	A/A	A/A	B/B	A/A	B/B	A/A	A/A	B/B	A/A	A/A	A/A	B/B	A/A	A/A	A/A	B/B	A/A	B/B	A/A	A/A	A/A	A/A	A/A	B/B	A/A	A/A	B/B	A/A	B/B	A/A	B/B	B/B	B/B	A/A
mk1265	A/A	A/A	B/B	B/B	A/A	B/B	B/B	A/A	A/A	A/A	A/A	B/B	B/B	B/B	A/A	B/B	A/A	B/B	B/B	B/B	A/A	A/A	B/B	A/A	A/A	A/A	B/B	A/A	A/A	A/A	B/B	A/A	B/B	A/A	A/A	A/A	A/A	A/A	B/B	A/A	A/A	B/B	A/A	B/B	A/A	B/B	B/B	B/B	A/A
mk1266	A/A	A/A	B/B	B/B	A/A	B/B	B/B	A/A	A/A	A/A	A/A	B/B	B/B	B/B	A/A	A/A	A/A	B/B	A/A	B/B	A/A	A/A	B/B	A/A	A/A	A/A	B/B	A/A	A/A	A/A	B/B	A/A	B/B	A/A	A/A	A/A	A/A	A/A	B/B	A/A	A/A	B/B	A/A	B/B	A/A	B/B	B/B	B/B	A/A
mk1267	A/A	A/A	B/B	B/B	A/A	B/B	B/B	A/A	A/A	A/A	A/A	B/B	B/B	B/B	A/A	B/B	A/A	B/B	B/B	B/B	A/A	A/A	B/B	A/A	A/A	A/A	A/A	A/A	A/A	A/A	B/B	A/A	B/B	A/A	A/A	A/A	A/A	A/A	B/B	A/A	A/A	A/A	A/A	B/B	A/A	B/B	A/A	B/B	A/A
mk1268	B/B	B/B	A/A	A/A	B/B	A/A	A/A	B/B	B/B	B/B	B/B	A/A	A/A	A/A	B/B	A/A	B/B	A/A	A/A	A/A	B/B	B/B	A/A	B/B	B/B	B/B	B/B	B/B	B/B	B/B	A/A	B/B	A/A	B/B	B/B	B/B	B/B	B/B	A/A	B/B	B/B	B/B	A/A	A/A	B/B	A/A	B/B	A/A	B/B
mk1269	B/B	B/B	A/A	A/A	B/B	A/A	A/A	B/B	B/B	B/B	B/B	A/A	A/A	A/A	B/B	B/B	B/B	A/A	B/B	A/A	B/B	B/B	A/A	B/B	B/B	B/B	B/B	B/B	B/B	B/B	A/A	B/B	A/A	B/B	B/B	B/B	B/B	B/B	A/A	B/B	B/B	B/B	B/B	A/A	B/B	A/A	B/B	A/A	B/B
mk1270	B/B	B/B	A/A	A/A	B/B	A/A	A/A	B/B	B/B	B/B	B/B	A/A	A/A	A/A	B/B	B/B	B/B	A/A	B/B	A/A	B/B	B/B	A/A	B/B	B/B	B/B	B/B	B/B	B/B	B/B	A/A	B/B	A/A	B/B	B/B	B/B	B/B	B/B	A/A	B/B	B/B	B/B	B/B	A/A	B/B	A/A	B/B	A/A	B/B
mk1271	B/B	B/B	A/A	A/A	B/B	A/A	A/A	B/B	B/B	B/B	B/B	A/A	A/A	A/A	B/B	B/B	B/B	A/A	B/B	A/A	B/B	B/B	A/A	B/B	B/B	B/B	B/B	B/B	B/B	B/B	A/A	B/B	A/A	B/B	B/B	B/B	B/B	B/B	A/A	B/B	B/B	B/B	B/B	A/A	B/B	A/A	B/B	A/A	B/B
mk1272	A/A	A/A	B/B	B/B	A/A	B/B	B/B	A/A	A/A	A/A	A/A	B/B	B/B	B/B	A/A	A/A	A/A	B/B	A/A	B/B	A/A	A/A	B/B	A/A	A/A	A/A	A/A	A/A	A/A	A/A	B/B	A/A	B/B	A/A	A/A	A/A	A/A	A/A	B/B	A/A	A/A	A/A	A/A	B/B	A/A	B/B	A/A	B/B	A/A
mk1273	B/B	B/B	A/A	A/A	B/B	A/A	A/A	B/B	B/B	B/B	B/B	A/A	A/A	A/A	B/B	A/A	B/B	A/A	A/A	A/A	B/B	B/B	A/A	B/B	B/B	B/B	B/B	B/B	B/B	B/B	A/A	B/B	A/A	B/B	B/B	B/B	B/B	B/B	A/A	B/B	B/B	B/B	B/B	A/A	B/B	A/A	B/B	A/A	B/B
mk1274	A/A	A/A	A/A	A/A	A/A	A/A	A/A	A/A	A/A	A/A	A/A	A/A	A/A	A/A	B/B	B/B	A/A	A/A	B/B	A/A	B/B	A/A	A/A	A/A	A/A	A/A	A/A	A/A	B/B	A/A	A/A	A/A	A/A	B/B	A/A	A/A	A/A	A/A	A/A	A/A	A/A	A/A	A/A	A/A	B/B	A/A	A/A	A/A	A/A
mk1275	B/B	B/B	B/B	B/B	B/B	B/B	B/B	B/B	B/B	B/B	B/B	B/B	B/B	B/B	A/A	B/B	B/B	B/B	B/B	B/B	A/A	B/B	B/B	B/B	B/B	B/B	A/A	B/B	A/A	B/B	B/B	B/B	B/B	A/A	B/B	B/B	B/B	B/B	B/B	B/B	B/B	A/A	A/A	B/B	A/A	B/B	A/A	B/B	B/B
mk1276	B/B	B/B	A/A	A/A	B/B	B/B	A/A	B/B	B/B	B/B	B/B	A/A	A/A	B/B	B/B	B/B	B/B	A/A	B/B	B/B	B/B	B/B	A/A	B/B	B/B	B/B	B/B	B/B	B/B	B/B	A/A	B/B	B/B	B/B	B/B	B/B	B/B	B/B	B/B	B/B	B/B	B/B	B/B	B/B	B/B	A/A	B/B	B/B	B/B
mk1277	B/B	B/B	B/B	B/B	B/B	B/B	B/B	B/B	B/B	B/B	B/B	B/B	B/B	B/B	A/A	B/B	B/B	B/B	B/B	B/B	A/A	B/B	B/B	B/B	B/B	B/B	B/B	B/B	A/A	B/B	B/B	B/B	B/B	A/A	B/B	B/B	B/B	B/B	B/B	B/B	B/B	B/B	B/B	B/B	A/A	B/B	B/B	B/B	B/B
mk1278	A/A	A/A	B/B	B/B	A/A	A/A	B/B	A/A	A/A	A/A	A/A	B/B	B/B	A/A	A/A	A/A	A/A	B/B	A/A	A/A	A/A	A/A	B/B	A/A	A/A	A/A	A/A	A/A	A/A	A/A	B/B	A/A	A/A	A/A	A/A	A/A	A/A	A/A	A/A	A/A	A/A	A/A	A/A	A/A	A/A	B/B	A/A	A/A	A/A
mk1279	B/B	B/B	B/B	B/B	B/B	A/A	B/B	B/B	B/B	B/B	B/B	B/B	B/B	A/A	A/A	A/A	B/B	B/B	A/A	A/A	A/A	B/B	B/B	B/B	B/B	B/B	A/A	B/B	A/A	B/B	B/B	B/B	A/A	A/A	A/A	B/B	A/A	B/B	A/A	B/B	B/B	A/A	A/A	A/A	A/A	B/B	A/A	A/A	B/B
mk1280	B/B	B/B	B/B	B/B	B/B	A/A	B/B	B/B	B/B	B/B	B/B	B/B	B/B	A/A	A/A	A/A	B/B	B/B	A/A	A/A	A/A	B/B	B/B	B/B	B/B	B/B	A/A	B/B	A/A	B/B	B/B	B/B	A/A	A/A	A/A	B/B	A/A	B/B	A/A	B/B	B/B	A/A	A/A	A/A	A/A	B/B	A/A	A/A	B/B
mk1281	A/A	A/A	B/B	B/B	A/A	A/A	B/B	A/A	A/A	A/A	A/A	B/B	B/B	A/A	A/A	A/A	A/A	B/B	A/A	A/A	A/A	A/A	B/B	A/A	A/A	A/A	A/A	A/A	A/A	A/A	B/B	A/A	A/A	A/A	A/A	A/A	A/A	A/A	A/A	A/A	A/A	A/A	A/A	A/A	A/A	B/B	A/A	A/A	A/A
mk1282	A/A	A/A	B/B	B/B	A/A	A/A	B/B	A/A	A/A	A/A	A/A	B/B	B/B	A/A	A/A	A/A	A/A	B/B	A/A	A/A	A/A	A/A	B/B	A/A	A/A	A/A	A/A	A/A	A/A	A/A	B/B	A/A	A/A	A/A	A/A	A/A	A/A	A/A	A/A	A/A	A/A	A/A	A/A	A/A	A/A	B/B	A/A	A/A	A/A
mk1283	B/B	B/B	A/A	A/A	B/B	B/B	A/A	B/B	B/B	B/B	B/B	A/A	A/A	B/B	B/B	B/B	B/B	A/A	B/B	B/B	B/B	B/B	A/A	B/B	B/B	B/B	B/B	B/B	B/B	B/B	A/A	B/B	B/B	B/B	B/B	B/B	B/B	B/B	B/B	B/B	B/B	B/B	B/B	B/B	B/B	A/A	B/B	B/B	B/B
mk1284	A/A	A/A	A/A	A/A	A/A	B/B	A/A	A/A	A/A	A/A	A/A	A/A	A/A	B/B	B/B	B/B	A/A	A/A	B/B	B/B	B/B	A/A	A/A	A/A	A/A	A/A	B/B	A/A	B/B	A/A	A/A	A/A	B/B	B/B	B/B	A/A	B/B	A/A	B/B	A/A	A/A	B/B	B/B	B/B	B/B	A/A	B/B	B/B	A/A
mk1285	A/A	A/A	B/B	B/B	A/A	A/A	B/B	A/A	A/A	A/A	A/A	B/B	B/B	A/A	A/A	A/A	A/A	B/B	A/A	A/A	A/A	A/A	B/B	A/A	A/A	A/A	A/A	A/A	A/A	A/A	B/B	A/A	A/A	A/A	A/A	A/A	A/A	A/A	A/A	A/A	A/A	A/A	A/A	A/A	A/A	B/B	A/A	A/A	A/A
mk1286	B/B	B/B	B/B	B/B	B/B	B/B	B/B	B/B	B/B	B/B	B/B	B/B	B/B	B/B	A/A	B/B	B/B	B/B	B/B	B/B	A/A	B/B	B/B	B/B	B/B	B/B	B/B	B/B	A/A	B/B	B/B	B/B	B/B	A/A	B/B	B/B	B/B	B/B	B/B	B/B	B/B	B/B	A/A	B/B	A/A	B/B	B/B	B/B	B/B
mk1287	B/B	B/B	A/A	A/A	B/B	B/B	A/A	B/B	B/B	B/B	B/B	A/A	A/A	B/B	B/B	B/B	B/B	A/A	B/B	B/B	B/B	B/B	A/A	B/B	B/B	B/B	B/B	B/B	B/B	B/B	A/A	B/B	B/B	B/B	B/B	B/B	B/B	B/B	B/B	B/B	B/B	B/B	B/B	B/B	B/B	A/A	B/B	B/B	B/B
mk1288	A/A	A/A	A/A	A/A	A/A	B/B	A/A	A/A	A/A	A/A	A/A	A/A	A/A	B/B	B/B	A/A	A/A	A/A	A/A	B/B	B/B	A/A	A/A	A/A	A/A	A/A	B/B	A/A	B/B	A/A	A/A	A/A	B/B	B/B	A/A	A/A	A/A	A/A	B/B	A/A	A/A	B/B	B/B	B/B	B/B	A/A	B/B	B/B	A/A
mk1289	A/A	A/A	B/B	B/B	A/A	A/A	B/B	A/A	A/A	A/A	A/A	B/B	B/B	A/A	A/A	A/A	A/A	B/B	A/A	A/A	A/A	A/A	B/B	A/A	A/A	A/A	A/A	A/A	A/A	A/A	B/B	A/A	A/A	A/A	A/A	A/A	A/A	A/A	A/A	A/A	A/A	A/A	A/A	A/A	A/A	B/B	A/A	A/A	A/A
mk1290	B/B	B/B	B/B	B/B	B/B	A/A	A/A	B/B	B/B	B/B	A/A	B/B	B/B	A/A	B/B	A/A	B/B	B/B	A/A	A/A	B/B	B/B	B/B	B/B	B/B	B/B	B/B	B/B	A/A	B/B	B/B	B/B	A/A	A/A	B/B	B/B	A/A	B/B	A/A	B/B	B/B	A/A	A/A	A/A	B/B	B/B	A/A	A/A	B/B
mk1291	B/B	B/B	B/B	B/B	B/B	A/A	A/A	B/B	B/B	B/B	A/A	B/B	B/B	A/A	B/B	A/A	B/B	B/B	A/A	A/A	B/B	B/B	B/B	B/B	B/B	B/B	B/B	B/B	A/A	B/B	B/B	B/B	A/A	A/A	B/B	B/B	A/A	B/B	A/A	B/B	B/B	A/A	A/A	A/A	B/B	B/B	A/A	A/A	B/B
mk1292	B/B	B/B	B/B	B/B	B/B	A/A	B/B	B/B	B/B	B/B	B/B	B/B	B/B	B/B	B/B	A/A	B/B	B/B	A/A	A/A	B/B	B/B	B/B	B/B	B/B	B/B	B/B	B/B	A/A	B/B	B/B	B/B	A/A	A/A	B/B	B/B	B/B	B/B	A/A	B/B	B/B	A/A	A/A	A/A	B/B	B/B	A/A	A/A	B/B
mk1293	A/A	A/A	A/A	A/A	A/A	B/B	A/A	A/A	A/A	A/A	A/A	A/A	A/A	A/A	A/A	B/B	A/A	A/A	B/B	B/B	A/A	A/A	A/A	A/A	A/A	A/A	A/A	A/A	B/B	A/A	A/A	A/A	B/B	B/B	A/A	A/A	A/A	A/A	B/B	A/A	A/A	B/B	B/B	B/B	A/A	A/A	B/B	B/B	A/A
mk1294	A/A	A/A	B/B	B/B	A/A	A/A	A/A	A/A	A/A	A/A	A/A	B/B	B/B	A/A	A/A	A/A	A/A	B/B	A/A	A/A	A/A	A/A	B/B	A/A	A/A	A/A	A/A	A/A	A/A	A/A	B/B	A/A	A/A	A/A	B/B	A/A	A/A	A/A	A/A	A/A	A/A	A/A	A/A	A/A	A/A	B/B	A/A	A/A	A/A
mk1295	A/A	A/A	B/B	B/B	A/A	A/A	B/B	A/A	A/A	A/A	A/A	B/B	B/B	A/A	B/B	A/A	A/A	B/B	A/A	A/A	B/B	A/A	B/B	A/A	A/A	A/A	B/B	A/A	A/A	A/A	B/B	A/A	A/A	A/A	B/B	A/A	A/A	A/A	A/A	A/A	A/A	A/A	A/A	A/A	B/B	B/B	A/A	A/A	A/A
mk1296	A/A	A/A	A/A	A/A	A/A	B/B	A/A	A/A	A/A	A/A	A/A	A/A	A/A	A/A	A/A	B/B	A/A	A/A	B/B	B/B	A/A	A/A	A/A	A/A	A/A	A/A	A/A	A/A	B/B	A/A	A/A	A/A	B/B	B/B	A/A	A/A	A/A	A/A	B/B	A/A	A/A	B/B	B/B	B/B	A/A	A/A	B/B	B/B	A/A
mk1297	A/A	A/A	A/A	A/A	A/A	B/B	A/A	A/A	A/A	A/A	B/B	A/A	A/A	B/B	A/A	A/A	A/A	A/A	A/A	B/B	A/A	A/A	A/A	A/A	A/A	A/A	A/A	A/A	B/B	A/A	A/A	A/A	B/B	B/B	A/A	A/A	B/B	A/A	B/B	A/A	A/A	A/A	B/B	B/B	A/A	A/A	A/A	B/B	A/A
mk1298	A/A	A/A	B/B	B/B	A/A	A/A	A/A	A/A	A/A	A/A	A/A	B/B	B/B	A/A	A/A	A/A	A/A	B/B	A/A	A/A	A/A	A/A	B/B	A/A	A/A	A/A	A/A	A/A	A/A	A/A	B/B	A/A	A/A	A/A	B/B	A/A	A/A	A/A	A/A	A/A	A/A	A/A	A/A	A/A	A/A	B/B	A/A	A/A	A/A
mk1299	A/A	A/A	A/A	A/A	A/A	B/B	A/A	A/A	A/A	A/A	B/B	A/A	A/A	B/B	A/A	B/B	A/A	A/A	B/B	B/B	A/A	A/A	A/A	A/A	A/A	A/A	A/A	A/A	B/B	A/A	A/A	A/A	B/B	B/B	A/A	A/A	B/B	A/A	B/B	A/A	A/A	A/A	B/B	B/B	A/A	A/A	A/A	B/B	A/A
mk1300	B/B	B/B	B/B	B/B	B/B	A/A	B/B	B/B	B/B	B/B	A/A	B/B	B/B	A/A	B/B	A/A	B/B	B/B	A/A	A/A	B/B	B/B	B/B	B/B	B/B	B/B	B/B	B/B	A/A	B/B	B/B	B/B	A/A	A/A	B/B	B/B	A/A	B/B	A/A	B/B	B/B	A/A	A/A	A/A	B/B	B/B	A/A	A/A	B/B
mk1301	B/B	B/B	B/B	B/B	B/B	A/A	B/B	B/B	B/B	B/B	A/A	B/B	B/B	A/A	B/B	A/A	B/B	B/B	A/A	A/A	B/B	B/B	B/B	B/B	B/B	B/B	B/B	B/B	A/A	B/B	B/B	B/B	A/A	A/A	B/B	B/B	A/A	B/B	A/A	B/B	B/B	A/A	A/A	A/A	B/B	B/B	A/A	A/A	B/B
mk1302	B/B	B/B	B/B	B/B	B/B	A/A	B/B	B/B	B/B	B/B	A/A	B/B	B/B	A/A	B/B	A/A	B/B	B/B	A/A	A/A	B/B	B/B	B/B	B/B	B/B	B/B	B/B	B/B	A/A	B/B	B/B	B/B	A/A	A/A	B/B	B/B	A/A	B/B	A/A	B/B	B/B	A/A	A/A	A/A	B/B	B/B	A/A	A/A	B/B
mk1303	B/B	B/B	B/B	B/B	B/B	A/A	B/B	B/B	B/B	B/B	A/A	B/B	B/B	A/A	B/B	A/A	B/B	B/B	A/A	A/A	B/B	B/B	B/B	B/B	B/B	B/B	B/B	B/B	A/A	B/B	B/B	B/B	A/A	A/A	B/B	B/B	A/A	B/B	A/A	B/B	B/B	B/B	A/A	A/A	B/B	B/B	B/B	A/A	B/B
mk1304	B/B	B/B	A/A	A/A	B/B	B/B	A/A	B/B	B/B	B/B	B/B	A/A	A/A	B/B	A/A	B/B	B/B	A/A	B/B	B/B	A/A	B/B	A/A	B/B	B/B	B/B	A/A	B/B	B/B	B/B	A/A	B/B	B/B	B/B	A/A	B/B	B/B	B/B	B/B	B/B	B/B	B/B	B/B	A/A	A/A	A/A	B/B	B/B	B/B
mk1305	A/A	A/A	B/B	B/B	A/A	A/A	B/B	A/A	A/A	A/A	A/A	B/B	B/B	A/A	B/B	A/A	A/A	B/B	A/A	A/A	B/B	A/A	B/B	A/A	A/A	A/A	B/B	A/A	A/A	A/A	B/B	A/A	A/A	A/A	B/B	A/A	A/A	A/A	A/A	A/A	A/A	A/A	A/A	A/A	B/B	B/B	A/A	A/A	A/A
mk1306	A/A	A/A	B/B	B/B	A/A	A/A	B/B	A/A	A/A	A/A	A/A	B/B	B/B	A/A	B/B	A/A	A/A	B/B	A/A	A/A	B/B	A/A	B/B	A/A	A/A	A/A	B/B	A/A	A/A	A/A	B/B	A/A	A/A	A/A	B/B	A/A	A/A	A/A	A/A	A/A	A/A	A/A	A/A	A/A	B/B	B/B	A/A	A/A	A/A
mk1307	A/A	A/A	B/B	B/B	A/A	A/A	B/B	A/A	A/A	A/A	A/A	B/B	B/B	A/A	B/B	A/A	A/A	B/B	A/A	A/A	B/B	A/A	B/B	A/A	A/A	A/A	B/B	A/A	A/A	A/A	B/B	A/A	A/A	A/A	B/B	A/A	A/A	A/A	A/A	A/A	A/A	A/A	A/A	A/A	B/B	B/B	A/A	A/A	A/A
mk1308	B/B	B/B	B/B	B/B	B/B	A/A	B/B	B/B	B/B	B/B	B/B	B/B	B/B	B/B	B/B	A/A	B/B	B/B	A/A	A/A	B/B	B/B	B/B	B/B	B/B	B/B	B/B	B/B	A/A	B/B	B/B	B/B	A/A	A/A	B/B	B/B	B/B	B/B	A/A	B/B	B/B	B/B	A/A	A/A	B/B	B/B	B/B	A/A	B/B
mk1309	B/B	B/B	A/A	A/A	B/B	B/B	A/A	B/B	B/B	B/B	B/B	A/A	A/A	B/B	A/A	B/B	B/B	A/A	B/B	B/B	A/A	B/B	A/A	B/B	B/B	B/B	A/A	B/B	B/B	B/B	A/A	B/B	B/B	B/B	A/A	B/B	B/B	B/B	B/B	B/B	B/B	B/B	B/B	B/B	A/A	A/A	B/B	B/B	B/B
mk1310	B/B	B/B	B/B	B/B	B/B	A/A	B/B	B/B	B/B	B/B	B/B	B/B	B/B	B/B	B/B	A/A	B/B	B/B	A/A	A/A	B/B	B/B	B/B	B/B	B/B	B/B	B/B	B/B	A/A	B/B	B/B	B/B	A/A	A/A	B/B	B/B	B/B	B/B	A/A	B/B	B/B	A/A	A/A	A/A	B/B	B/B	A/A	A/A	B/B
mk1311	B/B	B/B	A/A	A/A	B/B	B/B	A/A	B/B	B/B	B/B	B/B	A/A	A/A	B/B	A/A	B/B	B/B	A/A	B/B	B/B	A/A	B/B	A/A	B/B	B/B	B/B	A/A	B/B	B/B	B/B	A/A	B/B	B/B	B/B	A/A	B/B	B/B	B/B	B/B	B/B	B/B	B/B	B/B	B/B	A/A	A/A	B/B	B/B	B/B
mk1312	B/B	B/B	A/A	A/A	B/B	A/A	B/B	B/B	B/B	B/B	A/A	A/A	A/A	A/A	A/A	A/A	B/B	A/A	A/A	A/A	A/A	B/B	A/A	B/B	B/B	B/B	A/A	B/B	A/A	B/B	A/A	B/B	A/A	A/A	A/A	B/B	A/A	B/B	A/A	B/B	B/B	A/A	A/A	A/A	A/A	A/A	A/A	A/A	B/B
mk1313	A/A	A/A	B/B	B/B	A/A	A/A	B/B	A/A	A/A	A/A	A/A	B/B	B/B	A/A	B/B	A/A	A/A	B/B	A/A	A/A	B/B	A/A	B/B	A/A	A/A	A/A	B/B	A/A	A/A	A/A	B/B	A/A	A/A	A/A	B/B	A/A	A/A	A/A	A/A	A/A	A/A	A/A	A/A	A/A	B/B	B/B	A/A	A/A	A/A
mk1314	B/B	B/B	A/A	A/A	B/B	A/A	A/A	B/B	B/B	B/B	B/B	A/A	A/A	B/B	A/A	A/A	B/B	A/A	A/A	A/A	A/A	B/B	A/A	B/B	B/B	B/B	A/A	B/B	A/A	B/B	A/A	B/B	A/A	A/A	A/A	B/B	B/B	B/B	A/A	B/B	B/B	A/A	A/A	A/A	A/A	A/A	A/A	A/A	B/B
mk1315	B/B	B/B	A/A	A/A	B/B	A/A	A/A	B/B	B/B	B/B	B/B	A/A	A/A	B/B	A/A	A/A	B/B	A/A	A/A	A/A	A/A	B/B	A/A	B/B	B/B	B/B	A/A	B/B	A/A	B/B	A/A	B/B	A/A	A/A	A/A	B/B	B/B	B/B	A/A	B/B	B/B	A/A	A/A	A/A	A/A	A/A	A/A	A/A	B/B
mk1316	B/B	B/B	A/A	A/A	B/B	A/A	A/A	B/B	B/B	B/B	B/B	A/A	A/A	B/B	A/A	A/A	B/B	A/A	A/A	A/A	A/A	B/B	A/A	B/B	B/B	B/B	A/A	B/B	A/A	B/B	A/A	B/B	A/A	A/A	A/A	B/B	B/B	B/B	A/A	B/B	B/B	A/A	A/A	A/A	A/A	A/A	A/A	A/A	B/B
mk1317	A/A	A/A	B/B	B/B	A/A	B/B	A/A	A/A	A/A	A/A	A/A	B/B	B/B	A/A	B/B	B/B	A/A	B/B	B/B	B/B	B/B	A/A	B/B	A/A	A/A	A/A	B/B	A/A	B/B	A/A	B/B	A/A	B/B	B/B	B/B	A/A	A/A	A/A	B/B	A/A	A/A	B/B	B/B	B/B	B/B	B/B	B/B	B/B	A/A
mk1318	B/B	B/B	A/A	A/A	B/B	A/A	B/B	B/B	B/B	B/B	B/B	A/A	A/A	B/B	A/A	B/B	B/B	A/A	B/B	A/A	A/A	B/B	A/A	B/B	B/B	B/B	A/A	B/B	A/A	B/B	A/A	B/B	A/A	A/A	A/A	B/B	B/B	B/B	A/A	B/B	B/B	B/B	A/A	A/A	A/A	A/A	B/B	A/A	B/B
mk1319	B/B	B/B	A/A	A/A	B/B	B/B	A/A	B/B	B/B	B/B	B/B	A/A	A/A	B/B	A/A	B/B	B/B	B/B	B/B	B/B	B/B	B/B	A/A	B/B	B/B	B/B	B/B	B/B	B/B	B/B	A/A	B/B	B/B	B/B	A/A	B/B	B/B	B/B	B/B	B/B	B/B	B/B	B/B	B/B	B/B	A/A	B/B	B/B	B/B
mk1320	B/B	B/B	A/A	A/A	B/B	B/B	A/A	B/B	B/B	B/B	B/B	A/A	A/A	B/B	A/A	B/B	B/B	B/B	B/B	B/B	B/B	B/B	A/A	B/B	B/B	B/B	B/B	B/B	B/B	B/B	A/A	B/B	B/B	B/B	A/A	B/B	B/B	B/B	B/B	B/B	B/B	B/B	B/B	B/B	B/B	A/A	B/B	B/B	B/B
mk1321	B/B	B/B	A/A	A/A	B/B	B/B	A/A	B/B	B/B	B/B	B/B	A/A	A/A	B/B	A/A	B/B	B/B	B/B	B/B	B/B	B/B	B/B	A/A	B/B	B/B	B/B	B/B	B/B	B/B	B/B	A/A	B/B	B/B	B/B	A/A	B/B	B/B	B/B	B/B	B/B	B/B	B/B	B/B	B/B	B/B	A/A	B/B	B/B	B/B
mk1322	B/B	B/B	A/A	A/A	B/B	B/B	A/A	B/B	B/B	B/B	B/B	A/A	A/A	B/B	A/A	B/B	B/B	B/B	B/B	B/B	B/B	B/B	A/A	B/B	B/B	B/B	B/B	B/B	B/B	B/B	A/A	B/B	B/B	B/B	A/A	B/B	B/B	B/B	B/B	B/B	B/B	B/B	B/B	B/B	B/B	A/A	B/B	B/B	B/B
mk1323	B/B	B/B	A/A	A/A	B/B	B/B	A/A	B/B	B/B	B/B	B/B	A/A	A/A	B/B	A/A	B/B	B/B	B/B	B/B	B/B	B/B	B/B	A/A	B/B	B/B	B/B	B/B	B/B	B/B	B/B	A/A	B/B	B/B	B/B	A/A	B/B	B/B	B/B	B/B	B/B	B/B	B/B	B/B	B/B	B/B	A/A	B/B	B/B	B/B
mk1324	A/A	A/A	B/B	B/B	A/A	A/A	B/B	A/A	A/A	A/A	A/A	B/B	B/B	A/A	B/B	A/A	A/A	A/A	A/A	A/A	A/A	A/A	B/B	A/A	A/A	A/A	A/A	A/A	A/A	A/A	B/B	A/A	A/A	A/A	B/B	A/A	A/A	A/A	A/A	A/A	A/A	A/A	A/A	A/A	A/A	B/B	A/A	A/A	A/A
mk1325	A/A	A/A	A/A	A/A	A/A	A/A	A/A	A/A	A/A	A/A	A/A	A/A	A/A	A/A	A/A	A/A	A/A	A/A	A/A	A/A	A/A	A/A	A/A	A/A	A/A	A/A	A/A	A/A	A/A	A/A	A/A	A/A	A/A	A/A	B/B	A/A	B/B	A/A	A/A	A/A	A/A	A/A	B/B	A/A	A/A	A/A	A/A	A/A	A/A
mk1326	B/B	B/B	A/A	A/A	B/B	A/A	B/B	B/B	B/B	B/B	A/A	A/A	A/A	A/A	A/A	A/A	B/B	A/A	A/A	A/A	A/A	B/B	A/A	B/B	B/B	B/B	A/A	B/B	A/A	B/B	A/A	B/B	A/A	A/A	A/A	B/B	A/A	B/B	A/A	B/B	B/B	A/A	A/A	A/A	A/A	A/A	A/A	A/A	B/B
mk1327	A/A	A/A	B/B	B/B	A/A	B/B	A/A	A/A	A/A	A/A	A/A	B/B	B/B	A/A	A/A	B/B	A/A	B/B	B/B	B/B	A/A	A/A	B/B	A/A	A/A	A/A	A/A	A/A	B/B	A/A	B/B	A/A	B/B	B/B	B/B	A/A	A/A	A/A	B/B	A/A	A/A	B/B	B/B	B/B	A/A	B/B	B/B	B/B	A/A
mk1328	A/A	A/A	B/B	B/B	A/A	A/A	B/B	A/A	A/A	A/A	A/A	B/B	B/B	A/A	B/B	B/B	A/A	B/B	B/B	A/A	B/B	A/A	B/B	A/A	A/A	A/A	B/B	A/A	A/A	A/A	B/B	A/A	A/A	A/A	B/B	A/A	A/A	A/A	A/A	A/A	A/A	B/B	A/A	A/A	B/B	B/B	B/B	A/A	A/A
mk1329	B/B	B/B	A/A	A/A	B/B	B/B	B/B	B/B	B/B	B/B	A/A	A/A	A/A	A/A	A/A	A/A	B/B	B/B	A/A	B/B	A/A	B/B	A/A	B/B	B/B	B/B	A/A	B/B	B/B	B/B	A/A	B/B	B/B	B/B	A/A	B/B	B/B	B/B	B/B	B/B	B/B	A/A	B/B	B/B	A/A	A/A	A/A	B/B	B/B
mk1330	B/B	B/B	A/A	A/A	B/B	B/B	B/B	B/B	B/B	B/B	A/A	A/A	A/A	A/A	A/A	A/A	B/B	B/B	A/A	B/B	A/A	B/B	A/A	B/B	B/B	B/B	A/A	B/B	B/B	B/B	A/A	B/B	B/B	B/B	A/A	B/B	B/B	B/B	B/B	B/B	B/B	A/A	B/B	B/B	A/A	A/A	A/A	B/B	B/B
mk1331	A/A	A/A	B/B	B/B	A/A	A/A	A/A	A/A	A/A	A/A	A/A	B/B	B/B	A/A	B/B	A/A	A/A	A/A	A/A	A/A	A/A	A/A	B/B	A/A	A/A	A/A	A/A	A/A	A/A	A/A	B/B	A/A	A/A	A/A	B/B	A/A	A/A	A/A	A/A	A/A	A/A	A/A	A/A	A/A	A/A	B/B	A/A	A/A	A/A
mk1332	A/A	A/A	A/A	A/A	A/A	B/B	A/A	A/A	A/A	A/A	A/A	A/A	A/A	A/A	A/A	B/B	A/A	B/B	B/B	B/B	B/B	A/A	A/A	A/A	A/A	A/A	B/B	A/A	B/B	A/A	A/A	A/A	B/B	B/B	A/A	A/A	B/B	A/A	B/B	A/A	A/A	B/B	B/B	B/B	B/B	A/A	B/B	B/B	A/A
mk1333	B/B	B/B	B/B	B/B	B/B	A/A	B/B	B/B	B/B	B/B	B/B	B/B	B/B	B/B	B/B	A/A	B/B	A/A	A/A	A/A	A/A	B/B	B/B	B/B	B/B	B/B	A/A	B/B	A/A	B/B	B/B	B/B	A/A	A/A	B/B	B/B	B/B	B/B	A/A	B/B	B/B	A/A	A/A	A/A	A/A	B/B	A/A	A/A	B/B
mk1334	A/A	A/A	A/A	A/A	A/A	B/B	A/A	A/A	A/A	A/A	A/A	A/A	A/A	A/A	A/A	B/B	A/A	B/B	B/B	B/B	B/B	A/A	A/A	A/A	A/A	A/A	B/B	A/A	B/B	A/A	A/A	A/A	B/B	B/B	A/A	A/A	B/B	A/A	B/B	A/A	A/A	B/B	B/B	B/B	B/B	A/A	B/B	B/B	A/A
mk1335	B/B	B/B	B/B	B/B	B/B	B/B	B/B	B/B	B/B	B/B	B/B	B/B	B/B	A/A	B/B	A/A	B/B	B/B	A/A	B/B	A/A	B/B	B/B	B/B	B/B	B/B	A/A	B/B	B/B	B/B	B/B	B/B	B/B	B/B	B/B	B/B	B/B	B/B	B/B	B/B	B/B	A/A	B/B	B/B	A/A	B/B	A/A	B/B	B/B
mk1336	B/B	B/B	B/B	B/B	B/B	B/B	B/B	B/B	B/B	B/B	B/B	B/B	B/B	A/A	B/B	A/A	B/B	B/B	A/A	B/B	A/A	B/B	B/B	B/B	B/B	B/B	A/A	B/B	B/B	B/B	B/B	B/B	B/B	B/B	B/B	B/B	B/B	B/B	B/B	B/B	B/B	A/A	B/B	B/B	A/A	B/B	A/A	B/B	B/B
mk1337	A/A	A/A	B/B	B/B	A/A	B/B	A/A	A/A	A/A	A/A	B/B	B/B	B/B	B/B	B/B	B/B	A/A	B/B	B/B	B/B	B/B	A/A	B/B	A/A	A/A	A/A	B/B	A/A	B/B	A/A	B/B	A/A	B/B	B/B	B/B	A/A	B/B	A/A	B/B	A/A	A/A	B/B	B/B	B/B	B/B	B/B	B/B	B/B	A/A
mk1338	B/B	B/B	B/B	B/B	B/B	B/B	B/B	B/B	B/B	B/B	B/B	B/B	B/B	A/A	B/B	A/A	B/B	B/B	A/A	B/B	A/A	B/B	B/B	B/B	B/B	B/B	A/A	B/B	B/B	B/B	B/B	B/B	B/B	B/B	B/B	B/B	B/B	B/B	B/B	B/B	B/B	A/A	B/B	B/B	A/A	B/B	A/A	B/B	B/B
mk1339	A/A	A/A	A/A	A/A	A/A	A/A	A/A	A/A	A/A	A/A	A/A	A/A	A/A	B/B	A/A	B/B	A/A	A/A	B/B	A/A	B/B	A/A	A/A	A/A	A/A	A/A	B/B	A/A	A/A	A/A	A/A	A/A	A/A	A/A	A/A	A/A	A/A	A/A	A/A	A/A	A/A	B/B	A/A	A/A	B/B	A/A	B/B	A/A	A/A
mk1340	A/A	A/A	A/A	A/A	A/A	A/A	A/A	A/A	A/A	A/A	A/A	A/A	A/A	B/B	A/A	B/B	A/A	A/A	B/B	A/A	B/B	A/A	A/A	A/A	A/A	A/A	B/B	A/A	A/A	A/A	A/A	A/A	A/A	A/A	A/A	A/A	A/A	A/A	A/A	A/A	A/A	B/B	A/A	A/A	B/B	A/A	B/B	A/A	A/A
mk1341	B/B	B/B	A/A	A/A	B/B	B/B	B/B	B/B	B/B	B/B	A/A	A/A	A/A	B/B	A/A	B/B	B/B	B/B	B/B	B/B	B/B	B/B	A/A	B/B	B/B	B/B	B/B	B/B	B/B	B/B	A/A	B/B	B/B	B/B	A/A	B/B	B/B	B/B	B/B	B/B	B/B	B/B	B/B	B/B	B/B	A/A	B/B	B/B	B/B
mk1342	A/A	A/A	A/A	A/A	A/A	A/A	A/A	A/A	A/A	A/A	A/A	A/A	A/A	B/B	A/A	B/B	A/A	A/A	B/B	A/A	B/B	A/A	A/A	A/A	A/A	A/A	B/B	A/A	A/A	A/A	A/A	A/A	A/A	A/A	A/A	A/A	A/A	A/A	A/A	A/A	A/A	B/B	A/A	A/A	B/B	A/A	B/B	A/A	A/A
mk1343	A/A	A/A	A/A	A/A	A/A	A/A	A/A	A/A	A/A	A/A	A/A	A/A	A/A	B/B	A/A	B/B	A/A	A/A	B/B	A/A	B/B	A/A	A/A	A/A	A/A	A/A	B/B	A/A	A/A	A/A	A/A	A/A	A/A	A/A	A/A	A/A	A/A	A/A	A/A	A/A	A/A	B/B	A/A	A/A	B/B	A/A	B/B	A/A	A/A
mk1344	B/B	B/B	B/B	B/B	B/B	B/B	A/A	B/B	B/B	B/B	B/B	B/B	B/B	A/A	B/B	A/A	B/B	B/B	A/A	B/B	A/A	B/B	B/B	B/B	B/B	B/B	A/A	B/B	B/B	B/B	B/B	B/B	B/B	B/B	B/B	B/B	B/B	B/B	B/B	B/B	B/B	A/A	B/B	B/B	A/A	B/B	A/A	B/B	B/B
mk1345	B/B	B/B	A/A	A/A	B/B	B/B	B/B	B/B	B/B	B/B	A/A	A/A	A/A	A/A	A/A	B/B	B/B	B/B	B/B	B/B	B/B	B/B	A/A	B/B	B/B	B/B	B/B	B/B	B/B	B/B	A/A	B/B	B/B	B/B	A/A	B/B	B/B	B/B	B/B	B/B	B/B	B/B	B/B	B/B	B/B	A/A	B/B	B/B	B/B
mk1346	B/B	B/B	B/B	B/B	B/B	B/B	A/A	B/B	B/B	B/B	B/B	B/B	B/B	A/A	B/B	A/A	B/B	B/B	A/A	B/B	A/A	B/B	B/B	B/B	B/B	B/B	A/A	B/B	B/B	B/B	B/B	B/B	B/B	B/B	B/B	B/B	B/B	B/B	B/B	B/B	B/B	A/A	B/B	B/B	A/A	B/B	A/A	B/B	B/B
mk1347	B/B	B/B	B/B	B/B	B/B	B/B	B/B	B/B	B/B	B/B	B/B	B/B	B/B	A/A	B/B	A/A	B/B	B/B	A/A	B/B	A/A	B/B	B/B	B/B	B/B	B/B	A/A	B/B	B/B	B/B	B/B	B/B	B/B	B/B	B/B	B/B	B/B	B/B	B/B	B/B	B/B	A/A	B/B	B/B	A/A	B/B	A/A	B/B	B/B
mk1348	B/B	B/B	B/B	B/B	B/B	A/A	B/B	B/B	B/B	B/B	B/B	B/B	B/B	B/B	B/B	A/A	B/B	A/A	A/A	A/A	A/A	B/B	B/B	B/B	B/B	B/B	A/A	B/B	A/A	B/B	B/B	B/B	A/A	A/A	B/B	B/B	A/A	B/B	A/A	B/B	B/B	A/A	A/A	A/A	A/A	B/B	A/A	A/A	B/B
mk1349	B/B	B/B	B/B	B/B	B/B	A/A	B/B	B/B	B/B	B/B	B/B	B/B	B/B	B/B	B/B	A/A	B/B	A/A	A/A	A/A	A/A	B/B	B/B	B/B	B/B	B/B	A/A	B/B	A/A	B/B	B/B	B/B	A/A	A/A	B/B	B/B	A/A	B/B	A/A	B/B	B/B	A/A	A/A	A/A	A/A	B/B	A/A	A/A	B/B
mk1350	B/B	B/B	B/B	B/B	B/B	A/A	B/B	B/B	B/B	B/B	B/B	B/B	B/B	B/B	B/B	A/A	B/B	A/A	A/A	A/A	A/A	B/B	B/B	B/B	B/B	B/B	A/A	B/B	A/A	B/B	B/B	B/B	A/A	A/A	B/B	B/B	A/A	B/B	A/A	B/B	B/B	A/A	A/A	A/A	A/A	B/B	A/A	A/A	B/B
mk1351	A/A	A/A	A/A	A/A	A/A	B/B	A/A	A/A	A/A	A/A	A/A	A/A	A/A	B/B	A/A	B/B	A/A	B/B	B/B	B/B	B/B	A/A	A/A	A/A	A/A	A/A	B/B	A/A	B/B	A/A	A/A	A/A	B/B	B/B	A/A	A/A	B/B	A/A	B/B	A/A	A/A	B/B	B/B	B/B	B/B	A/A	B/B	B/B	A/A
mk1352	B/B	B/B	B/B	B/B	B/B	B/B	B/B	B/B	B/B	B/B	B/B	B/B	B/B	A/A	B/B	A/A	B/B	B/B	A/A	B/B	A/A	B/B	B/B	B/B	B/B	B/B	A/A	B/B	B/B	B/B	B/B	B/B	B/B	B/B	B/B	B/B	B/B	B/B	B/B	B/B	B/B	A/A	B/B	B/B	A/A	B/B	A/A	B/B	B/B
mk1353	A/A	A/A	A/A	A/A	A/A	B/B	A/A	A/A	A/A	A/A	A/A	A/A	A/A	A/A	A/A	B/B	A/A	B/B	B/B	B/B	B/B	A/A	A/A	A/A	A/A	A/A	B/B	A/A	B/B	A/A	A/A	A/A	B/B	B/B	A/A	A/A	B/B	A/A	B/B	A/A	A/A	B/B	B/B	B/B	B/B	A/A	B/B	B/B	A/A
mk1354	B/B	B/B	B/B	B/B	B/B	A/A	B/B	B/B	B/B	B/B	B/B	B/B	B/B	A/A	B/B	A/A	B/B	A/A	A/A	A/A	A/A	B/B	B/B	B/B	B/B	B/B	A/A	B/B	A/A	B/B	B/B	B/B	A/A	A/A	B/B	B/B	A/A	B/B	A/A	B/B	B/B	A/A	A/A	A/A	A/A	B/B	A/A	A/A	B/B
mk1355	B/B	B/B	B/B	B/B	B/B	B/B	B/B	B/B	B/B	B/B	B/B	B/B	B/B	A/A	B/B	A/A	B/B	B/B	A/A	B/B	A/A	B/B	B/B	B/B	B/B	B/B	A/A	B/B	B/B	B/B	B/B	B/B	B/B	B/B	B/B	B/B	B/B	B/B	B/B	B/B	B/B	A/A	B/B	B/B	A/A	B/B	A/A	B/B	B/B
mk1356	B/B	B/B	B/B	B/B	B/B	A/A	B/B	B/B	B/B	B/B	B/B	B/B	B/B	B/B	B/B	A/A	B/B	A/A	A/A	A/A	A/A	B/B	B/B	B/B	B/B	B/B	A/A	B/B	A/A	B/B	B/B	B/B	A/A	A/A	B/B	B/B	A/A	B/B	A/A	B/B	B/B	A/A	A/A	A/A	A/A	B/B	A/A	A/A	B/B
mk1357	A/A	A/A	A/A	A/A	A/A	A/A	A/A	A/A	A/A	A/A	A/A	A/A	A/A	B/B	A/A	B/B	A/A	A/A	B/B	A/A	B/B	A/A	A/A	A/A	A/A	A/A	B/B	A/A	A/A	A/A	A/A	A/A	A/A	A/A	A/A	A/A	A/A	A/A	A/A	A/A	A/A	B/B	A/A	A/A	B/B	A/A	B/B	A/A	A/A
mk1358	B/B	B/B	B/B	B/B	B/B	B/B	B/B	B/B	B/B	B/B	B/B	B/B	B/B	A/A	B/B	A/A	B/B	B/B	A/A	B/B	A/A	B/B	B/B	B/B	B/B	B/B	A/A	B/B	B/B	B/B	B/B	B/B	B/B	B/B	B/B	B/B	B/B	B/B	B/B	B/B	B/B	A/A	B/B	B/B	A/A	B/B	A/A	B/B	B/B
mk1359	B/B	B/B	B/B	B/B	B/B	B/B	B/B	B/B	B/B	B/B	B/B	B/B	B/B	A/A	B/B	A/A	B/B	B/B	A/A	B/B	A/A	B/B	B/B	B/B	B/B	B/B	A/A	B/B	B/B	B/B	B/B	B/B	B/B	B/B	B/B	B/B	B/B	B/B	B/B	B/B	B/B	A/A	B/B	B/B	A/A	B/B	A/A	B/B	B/B
mk1360	B/B	B/B	B/B	B/B	B/B	B/B	B/B	B/B	B/B	B/B	B/B	B/B	B/B	A/A	B/B	A/A	B/B	B/B	A/A	B/B	A/A	B/B	B/B	B/B	B/B	B/B	A/A	B/B	B/B	B/B	B/B	B/B	B/B	B/B	B/B	B/B	B/B	B/B	B/B	B/B	B/B	A/A	B/B	B/B	A/A	B/B	A/A	B/B	B/B
mk1361	A/A	A/A	A/A	A/A	A/A	B/B	A/A	A/A	A/A	A/A	A/A	A/A	A/A	A/A	A/A	B/B	A/A	B/B	B/B	B/B	B/B	A/A	A/A	A/A	A/A	A/A	B/B	A/A	B/B	A/A	A/A	A/A	B/B	B/B	A/A	A/A	B/B	A/A	B/B	A/A	A/A	B/B	B/B	B/B	B/B	A/A	B/B	B/B	A/A
mk1362	A/A	A/A	A/A	A/A	A/A	A/A	A/A	A/A	A/A	A/A	B/B	A/A	A/A	A/A	A/A	A/A	A/A	A/A	A/A	A/A	B/B	A/A	A/A	A/A	A/A	A/A	B/B	A/A	A/A	A/A	A/A	A/A	A/A	A/A	A/A	A/A	A/A	A/A	A/A	A/A	A/A	B/B	A/A	A/A	B/B	A/A	B/B	A/A	A/A
mk1363	B/B	B/B	B/B	B/B	B/B	B/B	B/B	B/B	B/B	B/B	A/A	B/B	B/B	B/B	B/B	B/B	B/B	B/B	B/B	B/B	A/A	B/B	B/B	B/B	B/B	B/B	A/A	B/B	B/B	B/B	B/B	B/B	B/B	B/B	B/B	B/B	B/B	B/B	B/B	B/B	B/B	A/A	B/B	B/B	A/A	B/B	A/A	B/B	B/B
mk1364	B/B	B/B	B/B	B/B	B/B	B/B	B/B	B/B	B/B	B/B	A/A	B/B	B/B	B/B	B/B	B/B	B/B	B/B	B/B	B/B	A/A	B/B	B/B	B/B	B/B	B/B	A/A	B/B	B/B	B/B	B/B	B/B	B/B	B/B	B/B	B/B	B/B	B/B	B/B	B/B	B/B	A/A	B/B	B/B	A/A	B/B	A/A	B/B	B/B
mk1365	A/A	A/A	A/A	A/A	A/A	A/A	A/A	A/A	A/A	A/A	B/B	A/A	A/A	A/A	A/A	A/A	A/A	A/A	A/A	A/A	B/B	A/A	A/A	A/A	A/A	A/A	B/B	A/A	A/A	A/A	A/A	A/A	A/A	A/A	A/A	A/A	A/A	A/A	A/A	A/A	A/A	B/B	A/A	A/A	B/B	A/A	B/B	A/A	A/A
mk1366	A/A	A/A	A/A	A/A	A/A	A/A	A/A	A/A	A/A	A/A	B/B	A/A	A/A	A/A	A/A	A/A	A/A	A/A	A/A	A/A	B/B	A/A	A/A	A/A	A/A	A/A	B/B	A/A	A/A	A/A	A/A	A/A	A/A	A/A	A/A	A/A	A/A	A/A	A/A	A/A	A/A	B/B	A/A	A/A	B/B	A/A	B/B	A/A	A/A
mk1367	A/A	A/A	A/A	A/A	A/A	A/A	A/A	A/A	A/A	A/A	B/B	A/A	A/A	A/A	A/A	A/A	A/A	A/A	A/A	A/A	B/B	A/A	A/A	A/A	A/A	A/A	B/B	A/A	A/A	A/A	A/A	A/A	A/A	A/A	A/A	A/A	A/A	A/A	A/A	A/A	A/A	B/B	A/A	A/A	B/B	A/A	B/B	A/A	A/A
mk1368	A/A	A/A	A/A	A/A	A/A	A/A	A/A	A/A	A/A	A/A	B/B	A/A	A/A	A/A	A/A	A/A	A/A	A/A	A/A	A/A	B/B	A/A	A/A	A/A	A/A	A/A	B/B	A/A	A/A	A/A	A/A	A/A	A/A	A/A	A/A	A/A	A/A	A/A	A/A	A/A	A/A	B/B	A/A	A/A	B/B	A/A	B/B	A/A	A/A
mk1369	A/A	A/A	A/A	A/A	A/A	A/A	A/A	A/A	A/A	A/A	B/B	A/A	A/A	A/A	A/A	A/A	B/B	A/A	A/A	A/A	B/B	A/A	A/A	A/A	A/A	A/A	B/B	A/A	A/A	A/A	A/A	A/A	A/A	A/A	A/A	A/A	A/A	A/A	A/A	A/A	A/A	B/B	A/A	A/A	B/B	A/A	B/B	A/A	A/A
mk1370	A/A	A/A	A/A	A/A	A/A	A/A	A/A	A/A	A/A	A/A	A/A	A/A	A/A	A/A	A/A	A/A	A/A	A/A	A/A	A/A	B/B	A/A	A/A	A/A	A/A	A/A	B/B	A/A	A/A	A/A	A/A	A/A	A/A	A/A	A/A	A/A	B/B	B/B	A/A	A/A	A/A	B/B	B/B	B/B	B/B	A/A	B/B	A/A	A/A
mk1371	B/B	B/B	B/B	B/B	B/B	B/B	A/A	B/B	B/B	B/B	B/B	B/B	B/B	A/A	B/B	B/B	B/B	B/B	A/A	B/B	B/B	B/B	B/B	B/B	B/B	B/B	B/B	B/B	B/B	B/B	B/B	B/B	B/B	B/B	B/B	B/B	B/B	B/B	B/B	B/B	B/B	B/B	B/B	B/B	B/B	B/B	B/B	B/B	B/B
mk1372	B/B	B/B	A/A	A/A	B/B	A/A	A/A	B/B	B/B	B/B	B/B	A/A	A/A	A/A	A/A	A/A	B/B	A/A	A/A	A/A	B/B	B/B	A/A	B/B	B/B	B/B	B/B	B/B	A/A	B/B	A/A	B/B	A/A	A/A	A/A	B/B	A/A	B/B	A/A	B/B	B/B	B/B	A/A	A/A	B/B	A/A	B/B	A/A	B/B
mk1373	A/A	A/A	B/B	B/B	A/A	B/B	B/B	A/A	A/A	A/A	A/A	B/B	B/B	B/B	B/B	B/B	A/A	B/B	B/B	B/B	A/A	A/A	B/B	A/A	A/A	A/A	A/A	A/A	B/B	A/A	B/B	A/A	B/B	B/B	B/B	A/A	B/B	A/A	B/B	A/A	A/A	A/A	B/B	B/B	A/A	B/B	A/A	B/B	A/A
mk1374	B/B	B/B	B/B	B/B	B/B	B/B	A/A	B/B	B/B	B/B	B/B	B/B	B/B	B/B	B/B	B/B	B/B	B/B	B/B	B/B	B/B	B/B	B/B	B/B	B/B	B/B	B/B	B/B	B/B	B/B	B/B	B/B	B/B	B/B	A/A	B/B	A/A	B/B	B/B	B/B	B/B	B/B	B/B	B/B	B/B	B/B	B/B	B/B	B/B
mk1375	B/B	B/B	B/B	A/A	B/B	A/A	B/B	B/B	B/B	B/B	B/B	A/A	A/A	B/B	A/A	A/A	B/B	B/B	B/B	B/B	A/A	B/B	A/A	B/B	B/B	B/B	A/A	B/B	B/B	B/B	A/A	A/A	B/B	B/B	A/A	B/B	A/A	A/A	B/B	B/B	B/B	A/A	B/B	A/A	A/A	A/A	A/A	B/B	B/B
mk1376	B/B	B/B	B/B	B/B	A/A	B/B	B/B	A/A	A/A	A/A	B/B	B/B	B/B	B/B	B/B	A/A	B/B	B/B	B/B	B/B	A/A	B/B	B/B	A/A	A/A	B/B	A/A	A/A	B/B	A/A	B/B	B/B	B/B	B/B	B/B	A/A	B/B	A/A	B/B	A/A	A/A	A/A	B/B	B/B	A/A	B/B	A/A	A/A	A/A
mk1377	A/A	A/A	A/A	A/A	B/B	A/A	A/A	B/B	B/B	B/B	A/A	A/A	A/A	A/A	A/A	A/A	A/A	A/A	A/A	A/A	A/A	A/A	A/A	B/B	B/B	A/A	A/A	B/B	A/A	B/B	A/A	A/A	A/A	A/A	A/A	B/B	A/A	A/A	A/A	B/B	B/B	A/A	B/B	A/A	A/A	A/A	A/A	B/B	B/B
mk1378	A/A	A/A	A/A	A/A	B/B	A/A	A/A	B/B	B/B	B/B	A/A	A/A	A/A	A/A	A/A	A/A	A/A	A/A	A/A	A/A	A/A	A/A	A/A	B/B	B/B	A/A	A/A	B/B	A/A	B/B	A/A	A/A	A/A	A/A	A/A	B/B	A/A	A/A	A/A	B/B	B/B	A/A	B/B	A/A	A/A	A/A	A/A	B/B	B/B
mk1379	A/A	A/A	A/A	A/A	A/A	A/A	B/B	A/A	A/A	A/A	A/A	A/A	A/A	A/A	A/A	A/A	A/A	A/A	A/A	A/A	A/A	A/A	A/A	A/A	A/A	A/A	A/A	A/A	A/A	A/A	A/A	A/A	A/A	A/A	A/A	A/A	B/B	A/A	A/A	A/A	A/A	A/A	A/A	A/A	A/A	A/A	A/A	A/A	A/A
mk1380	B/B	B/B	B/B	A/A	B/B	A/A	B/B	B/B	B/B	B/B	B/B	A/A	A/A	B/B	A/A	B/B	B/B	B/B	B/B	B/B	B/B	B/B	A/A	B/B	B/B	B/B	A/A	B/B	B/B	B/B	A/A	A/A	B/B	B/B	A/A	B/B	B/B	B/B	B/B	B/B	B/B	A/A	B/B	B/B	B/B	A/A	A/A	B/B	B/B
mk1381	A/A	A/A	A/A	A/A	A/A	A/A	B/B	A/A	A/A	A/A	A/A	A/A	A/A	A/A	A/A	A/A	A/A	A/A	A/A	A/A	A/A	A/A	A/A	A/A	A/A	A/A	A/A	A/A	A/A	A/A	A/A	A/A	A/A	A/A	A/A	A/A	B/B	A/A	A/A	A/A	A/A	A/A	A/A	A/A	A/A	A/A	A/A	B/B	A/A
mk1382	A/A	A/A	A/A	B/B	B/B	B/B	B/B	B/B	B/B	B/B	A/A	B/B	B/B	A/A	B/B	B/B	A/A	A/A	A/A	A/A	B/B	A/A	B/B	B/B	B/B	A/A	A/A	B/B	A/A	B/B	B/B	B/B	A/A	A/A	B/B	B/B	B/B	B/B	A/A	B/B	B/B	A/A	A/A	A/A	B/B	B/B	A/A	B/B	B/B
mk1383	B/B	B/B	B/B	A/A	A/A	A/A	A/A	A/A	A/A	A/A	B/B	A/A	A/A	B/B	A/A	A/A	B/B	B/B	B/B	B/B	A/A	B/B	A/A	A/A	A/A	B/B	B/B	A/A	B/B	A/A	A/A	A/A	B/B	B/B	A/A	A/A	A/A	A/A	B/B	A/A	A/A	B/B	B/B	B/B	A/A	A/A	B/B	A/A	A/A
mk1384	B/B	B/B	B/B	B/B	A/A	A/A	A/A	B/B	B/B	B/B	B/B	A/A	A/A	B/B	A/A	A/A	B/B	B/B	B/B	B/B	A/A	B/B	A/A	A/A	A/A	B/B	A/A	B/B	B/B	B/B	A/A	A/A	B/B	B/B	B/B	B/B	B/B	A/A	B/B	A/A	A/A	A/A	B/B	B/B	A/A	A/A	A/A	A/A	B/B
mk1385	B/B	B/B	B/B	B/B	A/A	B/B	A/A	B/B	B/B	B/B	B/B	A/A	A/A	B/B	B/B	A/A	B/B	B/B	B/B	B/B	B/B	B/B	A/A	A/A	A/A	B/B	B/B	A/A	A/A	A/B	A/A	A/A	B/B	A/A	A/A	A/A	A/A	B/B	B/B	B/B	B/B	B/B	A/A	A/A	B/B	A/A	B/B	B/B	B/B
mk1386	B/B	B/B	B/B	B/B	A/A	A/A	A/A	B/B	B/B	B/B	B/B	A/A	A/A	B/B	A/A	A/A	B/B	B/B	B/B	B/B	A/A	B/B	A/A	A/A	A/A	B/B	A/A	B/B	B/B	B/B	A/A	A/A	B/B	B/B	A/A	B/B	A/A	A/A	B/B	A/A	A/A	A/A	B/B	B/B	A/A	A/A	A/A	A/A	B/B
mk1387	A/A	A/A	A/A	A/A	B/B	B/B	B/B	A/A	A/A	A/A	A/A	B/B	B/B	A/A	B/B	B/B	A/A	A/A	A/A	A/A	B/B	A/A	B/B	B/B	B/B	A/A	B/B	A/A	A/A	A/A	B/B	B/B	A/A	A/A	B/B	A/A	B/B	B/B	A/A	B/B	B/B	B/B	A/A	A/A	B/B	B/B	B/B	B/B	A/A
mk1388	B/B	B/B	B/B	B/B	A/A	A/A	A/A	B/B	B/B	B/B	B/B	A/A	A/A	B/B	A/A	A/A	B/B	B/B	B/B	B/B	A/A	B/B	A/A	A/A	A/A	B/B	A/A	B/B	B/B	B/B	A/A	A/A	B/B	B/B	A/A	B/B	A/A	A/A	B/B	A/A	A/A	A/A	B/B	B/B	A/A	A/A	A/A	A/A	B/B
mk1389	B/B	B/B	B/B	B/B	A/A	A/A	A/A	B/B	B/B	B/B	B/B	A/A	A/A	B/B	A/A	A/A	B/B	B/B	B/B	B/B	A/A	B/B	A/A	A/A	A/A	B/B	A/A	B/B	B/B	B/B	A/A	A/A	B/B	B/B	A/A	B/B	A/A	A/A	B/B	A/A	A/A	A/A	B/B	B/B	A/A	A/A	A/A	A/A	B/B
mk1390	A/A	A/A	A/A	A/A	B/B	B/B	B/B	A/A	A/A	A/A	A/A	B/B	B/B	A/A	B/B	B/B	A/A	A/A	A/A	A/A	B/B	A/A	B/B	B/B	B/B	A/A	B/B	A/A	A/A	A/A	B/B	B/B	A/A	A/A	B/B	A/A	B/B	B/B	A/A	B/B	B/B	B/B	A/A	A/A	B/B	B/B	B/B	B/B	A/A
mk1391	B/B	B/B	B/B	B/B	A/A	A/A	A/A	B/B	B/B	B/B	B/B	A/A	A/A	B/B	A/A	A/A	B/B	B/B	B/B	B/B	A/A	B/B	A/A	A/A	A/A	B/B	A/A	B/B	B/B	B/B	A/A	A/A	B/B	B/B	A/A	B/B	A/A	A/A	B/B	A/A	A/A	A/A	B/B	B/B	A/A	A/A	A/A	A/A	B/B
mk1392	A/A	A/A	A/A	A/A	B/B	B/B	B/B	A/A	A/A	A/A	A/A	B/B	B/B	A/A	B/B	B/B	A/A	B/B	A/A	A/A	B/B	A/A	B/B	B/B	B/B	A/A	B/B	A/A	A/A	A/A	B/B	B/B	B/B	A/A	B/B	A/A	B/B	B/B	A/A	B/B	B/B	B/B	A/A	A/A	B/B	B/B	B/B	A/A	A/A
mk1393	B/B	B/B	A/B	B/B	A/A	A/A	A/A	B/B	B/B	B/B	B/B	A/A	A/A	B/B	A/A	A/A	B/B	A/A	B/B	B/B	A/A	B/B	A/A	A/A	A/A	B/B	A/A	B/B	B/B	B/B	A/A	A/A	A/A	B/B	A/A	B/B	A/A	A/A	B/B	A/A	A/A	A/A	B/B	B/B	A/A	A/A	A/A	B/B	B/B
mk1394	B/B	B/B	B/B	B/B	B/B	B/B	B/B	B/B	B/B	B/B	B/B	A/A	B/B	B/B	B/B	B/B	B/B	B/B	B/B	B/B	B/B	B/B	B/B	B/B	B/B	B/B	A/A	B/B	B/B	B/B	B/B	B/B	B/B	B/B	B/B	B/B	B/B	B/B	B/B	B/B	B/B	A/A	B/B	B/B	B/B	B/B	A/A	B/B	B/B
mk1395	A/A	A/A	A/B	B/B	A/A	B/B	A/A	B/B	B/B	B/B	B/B	A/A	A/A	B/B	B/B	A/A	B/B	A/A	A/A	A/A	A/A	A/A	B/B	A/A	A/A	A/A	A/A	B/B	A/A	B/B	A/A	A/A	A/A	A/A	A/A	B/B	A/A	A/A	A/A	B/B	B/B	A/A	A/A	A/A	A/A	A/A	A/A	A/A	B/B
mk1396	B/B	B/B	A/A	A/A	A/A	A/A	A/A	A/A	A/A	A/A	A/A	B/B	A/A	A/A	A/A	A/A	A/A	A/A	B/B	B/B	B/B	B/B	A/A	A/A	A/A	B/B	B/B	A/A	A/A	A/A	A/A	A/A	A/A	A/A	A/A	A/A	A/A	A/A	B/B	A/A	A/A	B/B	B/B	B/B	B/B	A/A	B/B	B/B	A/A
mk1397	A/A	A/A	B/B	A/A	B/B	B/B	B/B	A/A	A/A	A/A	A/A	A/A	B/B	A/A	B/B	B/B	A/A	B/B	A/A	A/A	A/A	A/A	B/B	B/B	B/B	A/A	A/A	A/A	B/B	A/A	B/B	B/B	B/B	B/B	B/B	A/A	B/B	B/B	A/A	B/B	B/B	A/A	A/A	A/A	A/A	B/B	A/A	A/A	A/A
mk1398	B/B	B/B	A/B	A/A	A/A	A/A	A/A	A/A	A/A	A/A	A/A	B/B	A/A	A/A	A/A	A/A	A/A	A/A	B/B	B/B	B/B	B/B	A/A	A/A	A/A	B/B	B/B	A/A	A/A	A/A	A/A	A/A	A/A	A/A	A/A	A/A	A/A	A/A	B/B	A/A	A/A	B/B	B/B	B/B	B/B	A/A	B/B	B/B	A/A
mk1399	A/A	A/A	B/B	A/A	B/B	B/B	B/B	A/A	A/A	A/A	A/A	A/A	B/B	A/A	B/B	B/B	A/A	B/B	A/A	A/A	A/A	A/A	B/B	B/B	B/B	A/A	A/A	A/A	B/B	A/A	B/B	B/B	B/B	B/B	B/B	A/A	B/B	B/B	A/A	B/B	B/B	A/A	A/A	A/A	A/A	B/B	A/A	A/A	A/A
mk1400	A/A	A/A	A/B	A/A	B/B	B/B	B/B	A/A	A/A	A/A	A/A	A/A	B/B	A/A	B/B	B/B	A/A	B/B	A/A	A/A	A/A	A/A	B/B	B/B	B/B	A/A	A/A	A/A	B/B	A/A	B/B	B/B	B/B	B/B	B/B	A/A	B/B	B/B	A/A	B/B	B/B	A/A	A/A	A/A	A/A	B/B	A/A	A/A	A/A
mk1401	A/A	A/A	B/B	A/A	B/B	B/B	B/B	A/A	A/A	A/A	A/A	A/A	B/B	A/A	B/B	B/B	A/A	B/B	A/A	A/A	A/A	A/A	B/B	B/B	B/B	A/A	A/A	A/A	B/B	A/A	B/B	B/B	B/B	B/B	B/B	A/A	B/B	B/B	A/A	B/B	B/B	A/A	A/A	A/A	A/A	B/B	A/A	A/A	A/A
mk1402	A/A	A/A	A/B	A/A	B/B	B/B	B/B	A/A	A/A	A/A	A/A	A/A	B/B	A/A	B/B	B/B	A/A	B/B	A/A	A/A	A/A	A/A	B/B	B/B	B/B	A/A	A/A	A/A	B/B	A/A	B/B	B/B	B/B	B/B	B/B	A/A	B/B	B/B	A/A	B/B	B/B	A/A	A/A	A/A	A/A	B/B	A/A	A/A	A/A
mk1403	A/A	A/A	A/B	B/B	B/B	B/B	B/B	B/B	B/B	B/B	B/B	A/A	B/B	B/B	B/B	B/B	B/B	B/B	A/A	A/A	A/A	A/A	B/B	B/B	B/B	A/A	A/A	B/B	B/B	B/B	B/B	B/B	B/B	B/B	B/B	B/B	B/B	B/B	A/A	B/B	B/B	A/A	A/A	A/A	A/A	B/B	A/A	A/A	B/B
mk1404	A/A	A/A	A/B	B/B	B/B	B/B	B/B	B/B	B/B	B/B	B/B	A/A	B/B	B/B	B/B	B/B	B/B	B/B	A/A	A/A	A/A	A/A	B/B	B/B	B/B	A/A	A/A	B/B	B/B	B/B	B/B	B/B	B/B	B/B	B/B	B/B	B/B	B/B	A/A	B/B	B/B	A/A	A/A	A/A	A/A	B/B	A/A	A/A	B/B
mk1405	B/B	B/B	A/B	B/B	A/A	A/A	A/A	B/B	B/B	B/B	B/B	B/B	A/A	B/B	A/A	A/A	B/B	A/A	B/B	B/B	B/B	B/B	A/A	A/A	A/A	B/B	B/B	B/B	A/A	B/B	A/A	A/A	A/A	A/A	A/A	B/B	A/A	A/A	B/B	A/A	A/A	B/B	B/B	B/B	B/B	A/A	B/B	B/B	B/B
mk1406	B/B	B/B	A/B	B/B	B/B	B/B	B/B	B/B	B/B	B/B	B/B	A/A	B/B	B/B	B/B	B/B	B/B	B/B	B/B	B/B	A/A	B/B	B/B	B/B	B/B	B/B	A/A	B/B	B/B	B/B	B/B	B/B	B/B	B/B	B/B	B/B	B/B	B/B	B/B	B/B	B/B	A/A	B/B	B/B	A/A	B/B	A/A	B/B	B/B
mk1407	B/B	B/B	A/B	B/B	B/B	A/A	B/B	B/B	B/B	B/B	B/B	A/A	B/B	B/B	A/A	B/B	B/B	B/B	A/A	B/B	A/A	B/B	B/B	B/B	A/A	B/B	A/A	B/B	B/B	B/B	B/B	B/B	B/B	B/B	A/A	B/B	A/A	B/B	B/B	B/B	B/B	A/A	B/B	B/B	A/A	B/B	A/A	B/B	B/B
mk1408	B/B	B/B	A/B	B/B	B/B	B/B	B/B	B/B	B/B	B/B	B/B	A/A	B/B	B/B	B/B	B/B	B/B	B/B	B/B	B/B	A/A	B/B	B/B	B/B	B/B	B/B	A/A	B/B	B/B	B/B	B/B	B/B	B/B	B/B	B/B	B/B	B/B	B/B	B/B	B/B	B/B	A/A	B/B	B/B	A/A	B/B	A/A	B/B	B/B
mk1409	A/A	A/A	A/B	A/A	A/A	B/B	A/A	A/A	A/A	A/A	A/A	B/B	A/A	A/A	B/B	A/A	A/A	A/A	B/B	A/A	B/B	A/A	A/A	A/A	B/B	A/A	B/B	A/A	A/A	A/A	A/A	A/A	A/A	A/A	B/B	A/A	B/B	A/A	A/A	A/A	A/A	B/B	A/A	A/A	B/B	A/A	B/B	A/A	A/A
mk1410	B/B	B/B	A/B	B/B	B/B	B/B	B/B	B/B	B/B	B/B	B/B	A/A	B/B	B/B	B/B	B/B	B/B	B/B	B/B	B/B	A/A	B/B	B/B	B/B	B/B	B/B	A/A	B/B	B/B	B/B	B/B	B/B	B/B	B/B	B/B	B/B	B/B	B/B	B/B	B/B	B/B	A/A	B/B	B/B	A/A	B/B	A/A	B/B	B/B
mk1411	B/B	B/B	A/B	B/B	B/B	B/B	B/B	B/B	B/B	B/B	B/B	A/A	B/B	B/B	B/B	B/B	B/B	B/B	B/B	B/B	A/A	B/B	B/B	B/B	B/B	B/B	A/A	B/B	B/B	B/B	B/B	B/B	B/B	B/B	B/B	B/B	B/B	B/B	B/B	B/B	B/B	A/A	B/B	B/B	A/A	B/B	A/A	B/B	B/B
mk1412	B/B	B/B	B/B	B/B	B/B	B/B	B/B	B/B	B/B	B/B	B/B	A/A	B/B	B/B	B/B	B/B	B/B	B/B	B/B	B/B	A/A	B/B	B/B	B/B	B/B	B/B	A/A	B/B	B/B	B/B	B/B	B/B	B/B	B/B	B/B	B/B	B/B	B/B	B/B	B/B	B/B	A/A	B/B	B/B	A/A	B/B	A/A	B/B	B/B
mk1413	B/B	B/B	A/B	B/B	B/B	B/B	B/B	B/B	B/B	B/B	B/B	A/A	B/B	B/B	B/B	B/B	B/B	B/B	B/B	B/B	A/A	B/B	B/B	B/B	B/B	B/B	A/A	B/B	B/B	B/B	B/B	B/B	B/B	B/B	B/B	B/B	B/B	B/B	B/B	B/B	B/B	A/A	B/B	B/B	A/A	B/B	A/A	B/B	B/B
mk1414	B/B	B/B	A/B	B/B	B/B	B/B	B/B	B/B	B/B	B/B	B/B	A/A	B/B	B/B	B/B	B/B	B/B	B/B	B/B	B/B	A/A	B/B	B/B	B/B	B/B	B/B	A/A	B/B	B/B	B/B	B/B	B/B	B/B	B/B	B/B	B/B	B/B	B/B	B/B	B/B	B/B	A/A	B/B	B/B	A/A	B/B	A/A	B/B	B/B
mk1415	B/B	B/B	B/B	B/B	B/B	B/B	B/B	B/B	B/B	B/B	B/B	A/A	B/B	B/B	B/B	B/B	B/B	B/B	B/B	B/B	A/A	B/B	B/B	B/B	B/B	B/B	A/A	B/B	B/B	B/B	B/B	B/B	B/B	B/B	B/B	B/B	B/B	B/B	B/B	B/B	B/B	A/A	B/B	B/B	A/A	B/B	A/A	B/B	B/B
mk1416	A/A	A/A	A/B	A/A	A/A	A/A	A/A	A/A	A/A	A/A	A/A	B/B	A/A	A/A	A/A	A/A	A/A	A/A	A/A	A/A	B/B	A/A	A/A	A/A	A/A	A/A	B/B	A/A	A/A	A/A	A/A	A/A	A/A	A/A	B/B	A/A	B/B	A/A	A/A	A/A	A/A	B/B	A/A	A/A	B/B	A/A	B/B	A/A	A/A
mk1417	B/B	B/B	A/B	B/B	B/B	B/B	A/A	B/B	B/B	B/B	B/B	B/B	B/B	B/B	B/B	B/B	B/B	B/B	B/B	B/B	B/B	B/B	B/B	B/B	B/B	B/B	B/B	B/B	A/A	B/B	B/B	B/B	A/A	A/A	A/A	B/B	A/A	B/B	B/B	B/B	B/B	B/B	A/A	B/B	B/B	B/B	B/B	B/B	B/B
mk1418	A/A	A/A	B/B	B/B	B/B	A/A	B/B	B/B	A/A	A/A	A/A	A/A	A/A	A/A	A/A	A/A	A/A	A/A	A/A	A/A	A/A	B/B	A/A	B/B	A/A	B/B	A/A	B/B	B/B	B/B	A/A	A/A	B/B	B/B	B/B	B/B	B/B	B/B	A/A	A/A	A/A	A/A	B/B	A/A	A/A	A/A	A/A	A/A	A/A
mk1419	B/B	B/B	A/A	B/B	B/B	B/B	A/A	B/B	B/B	B/B	B/B	B/B	B/B	B/B	B/B	B/B	B/B	B/B	B/B	B/B	B/B	B/B	B/B	B/B	B/B	B/B	B/B	B/B	A/A	B/B	B/B	B/B	A/A	A/A	A/A	B/B	B/B	B/B	B/B	B/B	B/B	B/B	A/A	B/B	B/B	B/B	B/B	B/B	B/B
mk1420	A/A	A/A	A/B	A/A	A/A	A/A	B/B	A/A	A/A	A/A	A/A	A/A	A/A	A/A	A/A	A/A	A/A	A/A	A/A	A/A	A/A	A/A	A/A	A/A	A/A	A/A	A/A	A/A	B/B	A/A	A/A	A/A	B/B	B/B	B/B	A/A	A/A	A/A	A/A	A/A	A/A	A/A	B/B	A/A	A/A	A/A	A/A	A/A	A/A
mk1421	A/A	A/A	A/B	A/A	A/A	A/A	B/B	A/A	A/A	A/A	A/A	A/A	A/A	A/A	A/A	A/A	A/A	A/A	A/A	A/A	A/A	A/A	A/A	A/A	A/A	A/A	A/A	A/A	B/B	A/A	A/A	A/A	B/B	B/B	B/B	A/A	A/A	A/A	A/A	A/A	A/A	A/A	B/B	A/A	A/A	A/A	A/A	A/A	A/A
mk1422	A/A	A/A	A/B	A/A	A/A	A/A	B/B	A/A	A/A	A/A	A/A	A/A	A/A	A/A	A/A	A/A	A/A	A/A	A/A	A/A	A/A	A/A	A/A	A/A	A/A	A/A	A/A	A/A	B/B	A/A	A/A	A/A	B/B	B/B	B/B	A/A	A/A	A/A	A/A	A/A	A/A	A/A	B/B	A/A	A/A	A/A	A/A	A/A	A/A
mk1423	B/B	B/B	A/B	B/B	B/B	B/B	A/A	B/B	B/B	B/B	B/B	B/B	B/B	B/B	B/B	B/B	B/B	B/B	B/B	B/B	B/B	B/B	B/B	B/B	B/B	B/B	B/B	B/B	A/A	B/B	B/B	B/B	A/A	A/A	A/A	B/B	B/B	B/B	B/B	B/B	B/B	B/B	A/A	B/B	B/B	B/B	B/B	B/B	B/B
mk1424	A/A	A/A	B/B	A/A	B/B	A/A	B/B	A/A	A/A	A/A	A/A	A/A	A/A	A/A	A/A	B/B	A/A	A/A	A/A	A/A	B/B	A/A	A/A	B/B	B/B	A/A	B/B	A/A	B/B	A/A	B/B	A/A	B/B	B/B	A/A	A/A	B/B	B/B	A/A	A/A	A/A	B/B	B/B	B/B	B/B	A/A	B/B	B/B	A/A
mk1425	B/B	B/B	A/A	B/B	A/A	B/B	A/A	B/B	B/B	B/B	B/B	B/B	B/B	B/B	B/B	A/A	B/B	B/B	B/B	B/B	A/A	B/B	B/B	A/A	A/A	B/B	A/A	B/B	A/A	B/B	B/B	B/B	A/A	A/A	B/B	B/B	A/A	A/A	B/B	B/B	B/B	A/A	A/A	A/A	A/A	B/B	A/A	A/A	B/B
mk1426	A/A	A/A	B/B	B/B	A/A	A/A	A/A	B/B	A/A	A/A	A/A	A/A	A/A	A/A	A/A	A/A	A/A	A/A	B/B	A/A	B/B	B/B	A/A	A/A	A/A	B/B	A/A	B/B	A/A	A/A	B/B	A/A	A/A	A/A	A/A	B/B	A/A	A/A	B/B	A/A	A/A	A/A	A/A	A/A	B/B	A/A	A/A	B/B	A/A
mk1427	A/A	A/A	A/A	A/A	B/B	A/A	B/B	A/A	A/A	A/A	A/A	A/A	A/A	A/A	A/A	B/B	A/A	A/A	A/A	A/A	A/A	A/A	A/A	B/B	B/B	A/A	B/B	A/A	B/B	A/A	A/A	A/A	B/B	B/B	A/A	A/A	B/B	B/B	A/A	A/A	A/A	B/B	B/B	B/B	A/A	A/A	B/B	A/A	A/A
mk1428	B/B	B/B	A/A	B/B	A/A	B/B	A/A	B/B	B/B	B/B	B/B	B/B	B/B	B/B	A/A	B/B	B/B	B/B	B/B	B/B	A/A	B/B	B/B	B/B	B/B	B/B	B/B	B/B	B/B	B/B	A/B	B/B	B/B	B/B	B/B	B/B	B/B	A/A	B/B	B/B	B/B	B/B	B/B	A/A	A/A	B/B	B/B	A/A	B/B
mk1429	B/B	B/B	B/B	B/B	A/A	B/B	A/A	B/B	B/B	B/B	B/B	B/B	B/B	B/B	A/A	B/B	B/B	B/B	B/B	B/B	A/A	B/B	B/B	A/A	B/B	B/B	A/A	B/B	B/B	A/B	B/B	A/A	B/B	B/B	B/B	A/A	A/A	A/A	B/B	A/A	B/B	A/A	B/B	B/B	A/A	B/B	A/A	A/A	B/B
mk1430	B/B	B/B	B/B	B/B	A/A	B/B	A/A	B/B	B/B	B/B	B/B	B/B	B/B	B/B	A/A	B/B	B/B	B/B	B/B	B/B	A/A	B/B	B/B	A/A	B/B	B/B	A/A	B/B	B/B	B/B	B/B	A/A	B/B	B/B	B/B	A/A	B/B	A/A	B/B	A/A	B/B	A/A	B/B	A/A	A/A	B/B	A/A	A/A	B/B
mk1431	A/A	A/A	A/A	A/A	A/A	A/A	A/A	B/B	A/A	A/A	A/A	A/A	A/A	A/A	A/A	A/A	A/A	A/A	A/A	A/A	A/A	A/A	A/A	A/A	B/B	A/A	A/A	B/B	A/A	B/B	A/A	A/A	A/A	A/A	A/A	B/B	B/B	A/A	A/A	A/A	A/A	A/A	A/A	B/B	A/A	A/A	A/A	A/A	A/A
mk1432	A/A	B/B	A/A	A/A	B/B	A/A	B/B	B/B	B/B	B/B	B/B	B/B	A/A	B/B	B/B	A/A	B/B	B/B	A/A	B/B	B/B	B/B	A/A	B/B	B/B	B/B	B/B	B/B	A/A	B/B	A/B	A/A	A/A	A/A	A/A	B/B	B/B	B/B	A/A	B/B	A/A	B/B	A/A	B/B	B/B	B/B	B/B	B/B	B/B
mk1433	A/A	B/B	A/A	A/A	B/B	A/A	B/B	B/B	B/B	B/B	B/B	B/B	A/A	B/B	B/B	A/A	B/B	B/B	A/A	B/B	B/B	B/B	A/A	B/B	B/B	B/B	B/B	B/B	A/A	B/B	B/B	A/A	A/A	A/A	A/A	B/B	B/B	B/B	A/A	B/B	A/A	B/B	A/A	B/B	B/B	B/B	B/B	B/B	B/B
mk1434	B/B	B/B	A/A	B/B	B/B	A/A	B/B	B/B	A/A	B/B	A/A	A/A	A/A	B/B	B/B	B/B	B/B	A/A	B/B	B/B	A/A	B/B	B/B	B/B	B/B	B/B	B/B	B/B	A/A	B/B	B/B	A/A	A/A	A/A	B/B	B/B	B/B	A/A	A/A	B/B	B/B	A/A	A/A	B/B	A/A	B/B	B/B	B/B	B/B
mk1435	B/B	B/B	A/A	B/B	B/B	A/A	B/B	B/B	A/A	B/B	A/A	A/A	A/A	B/B	B/B	B/B	B/B	A/A	B/B	B/B	A/A	B/B	B/B	B/B	B/B	B/B	B/B	B/B	A/A	B/B	B/B	A/A	A/A	A/A	B/B	B/B	B/B	A/A	A/A	B/B	B/B	A/A	A/A	B/B	A/A	B/B	B/B	B/B	B/B
mk1436	A/A	A/A	B/B	A/A	B/B	B/B	B/B	A/A	B/B	A/A	B/B	B/B	A/A	A/A	A/A	A/A	A/A	A/A	A/A	A/A	A/A	A/A	A/A	B/B	A/A	A/A	A/A	A/A	A/A	A/A	A/A	B/B	B/B	A/A	A/A	A/A	B/B	A/A	B/B	B/B	A/A	A/A	B/B	A/A	A/A	A/A	B/B	A/A	A/A
mk1437	A/A	A/A	B/B	A/A	B/B	B/B	A/A	A/A	B/B	A/A	B/B	B/B	A/A	A/A	A/A	A/A	A/A	A/A	A/A	A/A	A/A	A/A	A/A	B/B	A/A	A/A	A/A	A/A	B/B	A/A	A/A	B/B	B/B	B/B	A/A	A/A	B/B	A/A	B/B	B/B	A/A	A/A	B/B	A/A	A/A	A/A	A/A	A/A	A/A
mk1438	A/A	A/A	B/B	A/A	B/B	B/B	B/B	A/A	B/B	A/A	B/B	B/B	A/A	A/A	A/A	A/A	A/A	A/A	A/A	A/A	A/A	A/A	A/A	B/B	A/A	A/A	B/B	A/A	A/A	A/A	A/A	B/B	B/B	A/A	A/A	A/A	B/B	A/A	B/B	B/B	A/A	A/A	B/B	A/A	A/A	A/A	B/B	A/A	A/A
mk1439	A/A	A/A	B/B	A/A	B/B	B/B	B/B	A/A	B/B	A/A	B/B	B/B	A/A	A/A	A/A	A/A	A/A	A/A	A/A	A/A	A/A	A/A	A/A	B/B	A/A	A/A	B/B	A/A	A/A	A/A	A/A	B/B	B/B	A/A	A/A	A/A	B/B	A/A	B/B	B/B	A/A	A/A	B/B	A/A	A/A	A/A	B/B	A/A	A/A
mk1440	B/B	B/B	A/A	B/B	A/A	A/A	A/A	B/B	A/A	B/B	A/A	A/A	B/B	B/B	B/B	B/B	B/B	B/B	B/B	B/B	B/B	B/B	B/B	A/A	B/B	B/B	A/A	B/B	B/B	B/B	B/B	A/A	A/A	B/B	B/B	B/B	A/A	B/B	A/A	A/A	B/B	B/B	A/A	B/B	B/B	B/B	A/A	B/B	B/B
mk1441	A/A	A/A	B/B	A/A	B/B	B/B	B/B	A/A	B/B	A/A	B/B	B/B	A/B	A/A	A/A	A/A	A/A	A/A	B/B	A/A	A/A	A/A	A/A	B/B	A/A	A/A	B/B	A/A	A/A	A/A	A/A	B/B	B/B	A/A	A/A	A/A	B/B	A/A	B/B	B/B	A/A	A/A	B/B	A/A	A/A	B/B	B/B	A/A	A/A
mk1442	A/A	A/A	B/B	A/A	B/B	B/B	B/B	A/A	B/B	A/A	B/B	B/B	B/B	A/A	A/A	A/A	A/A	A/A	B/B	A/A	A/A	A/A	A/A	B/B	A/A	A/A	B/B	A/A	A/A	A/A	A/A	B/B	B/B	A/A	A/A	A/A	B/B	A/A	B/B	B/B	A/A	A/A	B/B	A/A	A/A	B/B	B/B	A/A	A/A
mk1443	A/A	A/A	A/A	A/A	A/A	A/A	A/A	A/A	A/A	A/A	A/A	B/B	B/B	B/B	B/B	A/A	A/A	A/A	A/A	A/A	A/A	A/A	A/A	A/A	A/A	A/A	A/A	A/A	B/B	A/A	B/B	B/B	A/A	B/B	B/B	A/A	A/A	A/A	A/A	A/A	B/B	A/A	A/A	A/A	A/A	B/B	A/A	A/A	A/A
mk1444	B/B	B/B	B/B	B/B	B/B	B/B	B/B	B/B	B/B	B/B	B/B	A/A	A/B	A/A	A/A	B/B	B/B	B/B	B/B	B/B	B/B	B/B	B/B	B/B	B/B	B/B	B/B	B/B	A/A	B/B	A/A	A/A	B/B	A/A	A/A	B/B	B/B	B/B	B/B	B/B	A/A	B/B	B/B	B/B	B/B	A/A	B/B	B/B	B/B
mk1445	B/B	B/B	B/B	B/B	B/B	B/B	B/B	B/B	B/B	B/B	B/B	A/A	A/B	A/A	A/A	B/B	B/B	B/B	B/B	B/B	B/B	B/B	B/B	B/B	B/B	B/B	B/B	B/B	A/A	B/B	A/A	A/A	B/B	A/A	A/A	B/B	B/B	B/B	B/B	B/B	A/A	B/B	B/B	B/B	B/B	A/A	B/B	B/B	B/B
mk1446	B/B	B/B	B/B	B/B	B/B	B/B	B/B	B/B	B/B	B/B	B/B	A/A	A/A	A/A	A/A	B/B	B/B	B/B	B/B	B/B	B/B	B/B	B/B	B/B	B/B	B/B	B/B	B/B	A/A	B/B	A/A	A/A	B/B	A/A	A/A	B/B	B/B	B/B	B/B	B/B	A/A	B/B	B/B	B/B	B/B	A/A	B/B	B/B	B/B
mk1447	B/B	B/B	B/B	B/B	B/B	B/B	B/B	B/B	B/B	B/B	B/B	A/A	A/A	A/A	A/A	B/B	B/B	B/B	B/B	B/B	B/B	B/B	B/B	B/B	B/B	B/B	B/B	B/B	A/A	B/B	A/A	A/A	B/B	A/A	A/A	B/B	B/B	B/B	B/B	B/B	A/A	B/B	B/B	B/B	B/B	A/A	B/B	B/B	B/B
mk1448	A/A	A/A	B/B	A/A	B/B	B/B	B/B	A/A	A/A	A/A	A/A	A/A	B/B	B/B	B/B	B/B	A/A	A/A	A/A	A/A	B/B	A/A	B/B	B/B	A/A	A/A	B/B	A/A	B/B	A/A	B/B	B/B	A/A	B/B	B/B	A/A	A/A	B/B	B/B	A/A	A/A	B/B	B/B	B/B	B/B	A/A	B/B	A/A	A/A
mk1449	B/B	B/B	B/B	B/B	B/B	B/B	B/B	B/B	B/B	B/B	B/B	A/A	B/B	A/A	B/B	B/B	B/B	A/A	B/B	A/A	B/B	B/B	A/A	B/B	B/B	B/B	B/B	B/B	B/B	A/A	A/A	A/A	B/B	B/B	A/A	B/B	A/A	B/B	A/A	A/A	A/A	B/B	B/B	A/A	B/B	A/A	B/B	B/B	B/B
mk1450	A/A	A/A	A/A	A/A	B/B	B/B	B/B	A/A	A/A	A/A	A/A	A/A	B/B	A/A	B/B	B/B	A/A	B/B	A/A	B/B	A/A	A/A	B/B	B/B	A/A	A/A	B/B	A/A	B/B	B/B	A/A	A/A	A/A	B/B	B/B	A/A	B/B	A/A	B/B	B/B	B/B	A/A	A/A	B/B	B/B	B/B	B/B	A/A	A/A
mk1451	B/B	B/B	A/A	B/B	A/A	B/B	A/A	B/B	B/B	B/B	B/B	A/A	B/B	A/A	B/B	B/B	B/B	B/B	B/B	B/B	B/B	B/B	B/B	A/A	B/B	B/B	A/A	B/B	B/B	B/B	A/A	A/A	A/A	B/B	B/B	B/B	B/B	A/A	B/B	B/B	B/B	A/A	A/A	A/A	B/B	B/B	A/A	A/A	B/B
mk1452	B/B	B/B	A/A	B/B	A/A	A/A	A/A	B/B	B/B	B/B	B/B	A/A	B/B	A/A	A/A	B/B	B/B	B/B	B/B	B/B	B/B	B/B	B/B	A/A	B/B	B/B	A/A	B/B	A/A	B/B	A/A	A/A	A/A	A/A	A/A	B/B	B/B	A/A	B/B	B/B	B/B	A/A	B/B	A/A	A/A	B/B	A/A	A/A	B/B
mk1453	B/B	B/B	B/B	B/B	A/A	A/A	A/A	B/B	B/B	B/B	B/B	B/B	A/B	B/B	A/A	A/A	B/B	A/A	B/B	A/A	B/B	B/B	B/B	A/A	B/B	B/B	B/B	B/B	B/B	B/B	B/B	B/B	A/A	B/B	B/B	B/B	B/B	B/B	A/A	B/B	B/B	B/B	A/A	B/B	B/B	B/B	B/B	B/B	B/B
mk1454	B/B	B/B	B/B	B/B	B/B	B/B	B/B	B/B	B/B	B/B	B/B	A/A	A/A	B/B	B/B	A/A	B/B	B/B	A/A	B/B	B/B	B/B	A/A	B/B	B/B	B/B	B/B	B/B	A/A	B/B	A/A	A/A	B/B	A/A	A/A	B/B	A/A	A/A	B/B	B/B	B/B	A/A	B/B	A/A	B/B	B/B	B/B	A/A	B/B
mk1455	A/A	A/A	A/A	A/A	B/B	B/B	B/B	A/A	A/A	A/A	A/A	A/A	A/B	A/A	B/B	B/B	A/A	B/B	A/A	B/B	A/A	A/A	A/A	B/B	B/B	A/A	A/A	A/A	A/A	A/A	A/A	A/A	B/B	A/A	A/A	A/A	A/A	A/A	B/B	A/A	A/A	A/A	B/B	B/B	A/A	A/A	A/A	A/A	A/A
mk1456	B/B	B/B	B/B	B/B	A/A	A/A	A/A	B/B	B/B	B/B	B/B	B/B	B/B	B/B	A/A	B/B	B/B	B/B	A/A	A/A	B/B	B/B	B/B	A/A	B/B	B/B	B/B	B/B	B/B	B/B	B/B	B/B	A/A	B/B	B/B	B/B	B/B	B/B	A/A	B/B	B/B	B/B	A/A	B/B	B/B	B/B	B/B	A/A	B/B
mk1457	B/B	B/B	B/B	B/B	B/B	B/B	B/B	B/B	B/B	B/B	B/B	B/B	B/B	B/B	B/B	B/B	B/B	A/A	B/B	B/B	B/B	B/B	B/B	B/B	B/B	B/B	B/B	B/B	A/A	B/B	B/B	B/B	B/B	A/A	B/B	B/B	B/B	B/B	B/B	B/B	B/B	B/B	B/B	B/B	B/B	A/A	B/B	B/B	B/B
mk1458	A/A	A/A	A/A	A/A	A/A	A/A	A/A	A/A	A/A	A/A	A/A	A/A	A/A	A/A	A/A	A/A	A/A	B/B	A/A	A/A	A/A	A/A	A/A	A/A	A/A	A/A	A/A	A/A	B/B	A/A	A/A	A/A	A/A	B/B	A/A	A/A	A/A	A/A	A/A	A/A	A/A	A/A	A/A	A/A	A/A	B/B	A/A	A/A	A/A
mk1459	A/A	A/A	A/A	A/A	A/A	A/A	B/B	A/A	A/A	A/A	A/A	A/A	A/A	A/A	A/A	A/A	A/A	A/A	A/A	A/A	B/B	A/A	A/A	A/A	A/A	A/A	B/B	A/A	A/A	A/A	A/A	A/A	A/A	A/A	A/A	A/A	A/A	B/B	A/A	A/A	A/A	A/A	A/A	A/A	A/A	A/A	A/A	A/A	A/A
mk1460	A/A	A/A	A/A	A/A	A/A	A/A	B/B	A/A	A/A	A/A	A/A	A/A	A/A	A/A	A/A	A/A	A/A	A/A	B/B	A/A	A/A	A/A	A/A	A/A	A/A	A/A	A/A	A/A	B/B	A/A	A/A	A/A	A/A	B/B	A/A	A/A	A/A	A/A	A/A	A/A	A/A	A/A	A/A	B/B	B/B	A/A	A/A	A/A	A/A
mk1461	A/A	A/A	B/B	A/A	A/A	B/B	B/B	B/B	A/A	B/B	B/B	B/B	B/B	B/B	B/B	A/A	B/B	B/B	A/A	B/B	A/A	A/A	B/B	A/A	A/A	A/A	B/B	B/B	B/B	A/A	B/B	B/B	B/B	B/B	B/B	A/A	B/B	A/A	B/B	A/A	A/A	B/B	B/B	B/B	B/B	B/B	B/B	B/B	B/B
mk1462	A/A	A/A	B/B	A/A	A/A	B/B	B/B	B/B	A/A	B/B	B/B	B/B	B/B	B/B	B/B	A/A	B/B	B/B	A/A	B/B	A/A	A/A	B/B	A/A	A/A	A/A	B/B	B/B	B/B	A/A	B/B	B/B	B/B	B/B	B/B	A/A	B/B	A/A	B/B	A/A	A/A	B/B	B/B	A/A	B/B	B/B	B/B	B/B	B/B
mk1463	A/A	A/A	A/A	A/A	A/A	A/A	B/B	B/B	A/A	B/B	B/B	A/A	A/A	A/A	A/A	A/A	B/B	A/A	A/A	A/A	A/A	A/A	A/A	A/A	A/A	A/A	A/A	A/A	B/B	A/A	A/A	A/A	A/A	B/B	A/A	A/A	A/A	A/A	A/A	A/A	A/A	A/A	A/A	A/A	B/B	A/A	A/A	A/A	B/B
mk1464	A/A	A/A	B/B	A/A	A/A	B/B	A/A	A/A	A/A	B/B	B/B	B/B	B/B	B/B	B/B	A/A	A/A	B/B	A/A	B/B	B/B	A/A	B/B	A/A	A/A	A/A	B/B	B/B	B/B	A/A	A/A	B/B	B/B	B/B	B/B	A/A	B/B	A/A	B/B	A/A	A/A	B/B	B/B	A/A	A/A	B/B	B/B	B/B	B/B
mk1465	B/B	B/B	A/A	B/B	B/B	A/A	A/A	B/B	B/B	A/A	A/A	A/A	A/A	A/A	A/A	B/B	B/B	A/A	B/B	A/A	A/A	B/B	A/A	B/B	B/B	B/B	A/A	A/A	A/A	B/B	B/B	A/A	A/A	A/A	A/A	B/B	A/A	B/B	A/A	B/B	B/B	A/A	A/A	B/B	B/B	A/A	A/A	A/A	A/A
mk1466	B/B	B/B	A/A	B/B	B/B	A/A	A/A	B/B	B/B	A/A	A/A	A/A	A/A	A/A	A/A	B/B	B/B	A/A	A/A	A/A	A/A	B/B	A/A	B/B	B/B	B/B	A/A	A/A	A/A	B/B	B/B	A/A	A/A	A/A	A/A	B/B	A/A	B/B	A/A	B/B	B/B	A/A	A/A	B/B	B/B	A/A	A/A	A/A	A/A
mk1467	A/A	A/A	B/B	A/A	A/A	B/B	B/B	A/A	A/A	B/B	B/B	B/B	B/B	B/B	B/B	A/A	A/A	B/B	A/A	B/B	B/B	A/A	B/B	A/A	A/A	A/A	B/B	B/B	B/B	A/A	A/A	B/B	B/B	B/B	B/B	A/A	B/B	A/A	B/B	A/A	A/A	B/B	B/B	A/A	A/A	B/B	B/B	B/B	B/B
mk1468	B/B	B/B	A/A	B/B	B/B	A/A	A/A	A/A	A/B	A/A	A/A	A/A	A/A	A/A	A/A	B/B	A/A	A/A	A/A	A/A	A/A	B/B	A/A	B/B	B/B	B/B	A/A	A/A	B/B	B/B	B/B	B/B	A/A	B/B	B/B	B/B	B/B	B/B	A/A	B/B	B/B	A/A	A/A	B/B	B/B	A/A	A/A	A/A	A/A
mk1469	B/B	B/B	A/A	B/B	B/B	A/A	B/B	A/A	B/B	A/A	A/A	A/A	A/A	A/A	A/A	B/B	A/A	A/A	A/A	A/A	B/B	B/B	A/A	B/B	B/B	B/B	A/A	A/A	B/B	B/B	B/B	A/A	A/A	B/B	A/A	B/B	A/A	B/B	A/A	B/B	B/B	B/B	B/B	B/B	A/A	A/A	B/B	A/A	A/A
mk1470	A/A	A/A	B/B	A/A	A/A	B/B	B/B	B/B	A/B	B/B	B/B	B/B	B/B	B/B	B/B	A/A	B/B	B/B	B/B	B/B	A/A	A/A	B/B	A/A	A/A	A/A	B/B	B/B	A/A	A/A	A/A	B/B	B/B	A/A	B/B	A/A	B/B	A/A	B/B	A/A	A/A	A/A	A/A	A/A	B/B	B/B	A/A	B/B	B/B
mk1471	B/B	B/B	B/B	B/B	B/B	B/B	A/A	B/B	B/B	B/B	B/B	B/B	B/B	B/B	B/B	B/B	B/B	B/B	B/B	B/B	A/A	B/B	B/B	B/B	B/B	B/B	A/A	B/B	B/B	B/B	B/B	B/B	B/B	B/B	B/B	B/B	B/B	B/B	B/B	B/B	B/B	A/A	A/A	B/B	B/B	B/B	A/A	B/B	B/B
mk1472	A/A	A/A	B/B	A/A	A/A	B/B	B/B	B/B	A/B	B/B	B/B	B/B	B/B	B/B	B/B	A/A	B/B	B/B	B/B	B/B	A/A	A/A	B/B	A/A	A/A	A/A	B/B	B/B	A/A	A/A	A/A	B/B	B/B	A/A	B/B	A/A	B/B	A/A	B/B	A/A	A/A	A/A	A/A	A/A	B/B	B/B	A/A	B/B	B/B
mk1473	B/B	B/B	A/A	B/B	B/B	A/A	A/A	A/A	B/B	B/B	B/B	A/A	A/A	A/A	A/A	B/B	A/A	A/A	A/A	A/A	A/A	B/B	A/A	B/B	B/B	B/B	A/A	A/A	B/B	B/B	B/B	B/B	A/A	B/B	B/B	B/B	B/B	B/B	A/A	B/B	B/B	A/A	A/A	B/B	B/B	A/A	A/A	A/A	B/B
mk1474	B/B	B/B	A/A	B/B	B/B	A/A	B/B	A/A	A/B	A/A	A/A	A/A	A/A	A/A	A/A	B/B	A/A	A/A	A/A	A/A	B/B	B/B	A/A	B/B	B/B	B/B	A/A	A/A	B/B	B/B	B/B	A/A	A/A	B/B	A/A	B/B	A/A	B/B	A/A	B/B	B/B	B/B	B/B	B/B	A/A	A/A	B/B	A/A	A/A
mk1475	A/A	A/A	A/A	A/A	A/A	A/A	B/B	B/B	A/B	B/B	B/B	A/A	A/A	A/A	A/A	A/A	B/B	A/A	A/A	A/A	A/A	A/A	A/A	A/A	A/A	A/A	A/A	A/A	A/A	A/A	A/A	A/A	A/A	A/A	A/A	A/A	A/A	A/A	A/A	A/A	A/A	A/A	A/A	A/A	B/B	A/A	A/A	A/A	B/B
mk1476	B/B	B/B	B/B	B/B	B/B	B/B	A/A	A/A	A/B	A/A	A/A	B/B	B/B	B/B	B/B	B/B	A/A	B/B	B/B	B/B	B/B	B/B	B/B	B/B	B/B	B/B	B/B	B/B	B/B	B/B	B/B	B/B	B/B	B/B	B/B	B/B	B/B	B/B	B/B	B/B	B/B	B/B	B/B	B/B	A/A	B/B	B/B	B/B	A/A
mk1477	A/A	A/A	B/B	A/A	A/A	B/B	B/B	B/B	A/A	B/B	B/B	B/B	B/B	B/B	B/B	A/A	B/B	B/B	B/B	B/B	A/A	A/A	B/B	A/A	A/A	A/A	B/B	B/B	A/A	A/A	A/A	B/B	B/B	A/A	B/B	A/A	B/B	A/A	B/B	A/A	A/A	A/A	A/A	A/A	B/B	B/B	A/A	B/B	B/B
mk1478	A/A	A/A	B/B	A/A	A/A	B/B	B/B	B/B	A/B	B/B	B/B	B/B	B/B	B/B	B/B	A/A	B/B	B/B	B/B	B/B	B/B	A/A	B/B	A/A	A/A	A/A	B/B	B/B	A/A	A/A	A/A	A/A	B/B	A/A	A/A	A/A	A/A	A/A	B/B	A/A	A/A	B/B	B/B	A/A	A/A	B/B	B/B	B/B	B/B
mk1479	B/B	B/B	A/A	B/B	B/B	A/A	B/B	A/A	A/B	A/A	A/A	A/A	A/A	A/A	A/A	B/B	A/A	A/A	A/A	A/A	B/B	B/B	A/A	B/B	B/B	B/B	B/B	A/A	B/B	B/B	B/B	B/B	A/A	B/B	B/B	B/B	B/B	B/B	A/A	B/B	B/B	B/B	B/B	B/B	B/B	A/A	B/B	A/A	A/A
mk1480	A/A	A/A	B/B	A/A	A/A	B/B	B/B	B/B	A/B	B/B	B/B	B/B	B/B	B/B	B/B	A/A	B/B	B/B	B/B	B/B	B/B	A/A	B/B	A/A	A/A	A/A	B/B	B/B	A/A	A/A	A/A	A/A	B/B	A/A	A/A	A/A	A/A	A/A	B/B	A/A	A/A	B/B	B/B	A/A	A/A	B/B	B/B	B/B	B/B
mk1481	B/B	B/B	A/A	B/B	B/B	A/A	B/B	A/A	A/A	A/A	A/A	A/A	A/A	A/A	A/A	B/B	A/A	A/A	A/A	A/A	B/B	B/B	A/A	B/B	B/B	B/B	B/B	A/A	B/B	B/B	B/B	B/B	A/A	B/B	B/B	B/B	B/B	B/B	A/A	B/B	B/B	B/B	B/B	B/B	B/B	A/A	B/B	A/A	A/A
mk1482	B/B	B/B	A/A	B/B	B/B	A/A	B/B	A/A	A/B	A/A	A/A	A/A	A/A	A/A	A/A	B/B	A/A	A/A	A/A	A/A	B/B	B/B	A/A	B/B	B/B	B/B	B/B	A/A	B/B	B/B	B/B	B/B	A/A	B/B	B/B	B/B	B/B	B/B	A/A	B/B	B/B	B/B	B/B	B/B	B/B	A/A	B/B	A/A	A/A
mk1483	B/B	B/B	A/A	B/B	B/B	A/A	A/A	A/A	A/A	A/A	A/A	A/A	A/A	A/A	A/A	B/B	A/A	A/A	A/A	A/A	A/A	B/B	A/A	B/B	B/B	B/B	A/A	A/A	B/B	B/B	B/B	B/B	A/A	B/B	B/B	B/B	B/B	B/B	A/A	B/B	B/B	A/A	A/A	B/B	B/B	A/A	A/A	A/A	A/A
mk1484	A/A	A/A	B/B	A/A	A/A	B/B	B/B	B/B	A/B	B/B	B/B	B/B	B/B	B/B	B/B	A/A	B/B	B/B	B/B	B/B	B/B	A/A	B/B	A/A	A/A	A/A	B/B	B/B	A/A	A/A	A/A	A/A	B/B	A/A	A/A	A/A	A/A	A/A	B/B	A/A	A/A	B/B	B/B	A/A	A/A	B/B	B/B	B/B	B/B
mk1485	B/B	B/B	A/A	B/B	B/B	A/A	A/A	A/A	B/B	A/A	A/A	A/A	A/A	A/A	A/A	B/B	A/A	A/A	A/A	A/A	A/A	B/B	A/A	B/B	B/B	B/B	A/A	A/A	B/B	B/B	B/B	B/B	A/A	B/B	B/B	B/B	B/B	B/B	A/A	B/B	B/B	A/A	A/A	B/B	B/B	A/A	A/A	A/A	A/A
mk1486	A/A	A/A	B/B	A/A	A/A	B/B	A/A	B/B	A/A	B/B	B/B	B/B	B/B	B/B	B/B	A/A	B/B	B/B	B/B	B/B	A/A	A/A	B/B	A/A	A/A	A/A	A/A	B/B	A/A	A/A	A/A	A/A	B/B	A/A	A/A	A/A	A/A	A/A	B/B	A/A	A/A	A/A	A/A	A/A	A/A	B/B	A/A	B/B	B/B
mk1487	B/B	B/B	A/A	B/B	B/B	A/A	B/B	A/A	A/B	A/A	A/A	A/A	A/A	A/A	A/A	B/B	A/A	A/A	A/A	A/A	B/B	B/B	A/A	B/B	B/B	B/B	B/B	A/A	B/B	B/B	B/B	B/B	A/A	B/B	B/B	B/B	B/B	B/B	A/A	B/B	B/B	B/B	B/B	B/B	B/B	A/A	B/B	A/A	A/A
mk1488	A/A	A/A	B/B	A/A	A/A	B/B	A/A	B/B	A/A	B/B	B/B	B/B	B/B	B/B	B/B	A/A	B/B	B/B	B/B	B/B	A/A	A/A	B/B	A/A	A/A	A/A	A/A	B/B	A/A	A/A	A/A	A/A	B/B	A/A	A/A	A/A	A/A	A/A	B/B	A/A	A/A	A/A	A/A	A/A	A/A	B/B	A/A	B/B	B/B
mk1489	A/A	A/A	B/B	A/A	A/A	B/B	A/A	B/B	A/A	B/B	B/B	B/B	B/B	B/B	B/B	A/A	B/B	B/B	B/B	B/B	A/A	A/A	B/B	A/A	A/A	A/A	A/A	B/B	A/A	A/A	A/A	A/A	B/B	A/A	A/A	A/A	A/A	A/A	B/B	A/A	A/A	A/A	A/A	A/A	A/A	B/B	A/A	B/B	B/B
mk1490	A/A	A/A	B/B	A/A	A/A	B/B	A/A	B/B	A/A	A/A	A/A	B/B	B/B	B/B	B/B	A/A	A/A	B/B	B/B	B/B	A/A	A/A	B/B	A/A	A/A	A/A	A/A	B/B	A/A	A/A	A/A	A/A	A/A	A/A	A/A	A/A	A/A	A/A	B/B	A/A	A/A	A/A	A/A	A/A	A/A	B/B	A/A	B/B	A/A
mk1491	B/B	B/B	A/A	B/B	B/B	A/A	B/B	A/A	B/B	B/B	B/B	A/A	A/A	A/A	A/A	B/B	A/A	A/A	A/A	A/A	B/B	B/B	A/A	B/B	B/B	B/B	B/B	A/A	B/B	B/B	B/B	B/B	B/B	B/B	B/B	B/B	B/B	B/B	A/A	B/B	B/B	B/B	B/B	A/A	B/B	A/A	B/B	A/A	B/B
mk1492	A/A	A/A	B/B	A/A	A/A	B/B	A/A	B/B	A/A	A/A	A/A	B/B	B/B	B/B	B/B	A/A	B/B	B/B	B/B	B/B	A/A	A/A	B/B	A/A	A/A	A/A	A/A	B/B	A/A	A/A	B/B	B/B	A/A	A/A	B/B	A/A	B/B	A/A	B/B	A/A	A/A	A/A	A/A	A/A	A/A	B/B	A/A	B/B	A/A
mk1493	B/B	B/B	A/A	B/B	B/B	A/A	B/B	A/A	B/B	B/B	B/B	A/A	A/A	A/A	A/A	B/B	A/A	A/A	A/A	A/A	B/B	B/B	A/A	B/B	B/B	B/B	B/B	A/A	B/B	B/B	A/A	A/A	B/B	B/B	A/A	B/B	A/A	B/B	A/A	B/B	B/B	B/B	B/B	B/B	B/B	A/A	B/B	A/A	B/B
mk1494	A/A	A/A	B/B	A/A	A/A	B/B	A/A	B/B	A/A	A/A	A/A	B/B	B/B	B/B	B/B	A/A	B/B	B/B	B/B	B/B	B/B	A/A	B/B	A/A	A/A	A/A	A/A	B/B	A/A	A/A	B/B	B/B	A/A	A/A	B/B	A/A	B/B	A/A	B/B	A/A	A/A	A/A	A/A	A/A	A/A	B/B	A/A	B/B	A/A
mk1495	B/B	B/B	A/A	B/B	B/B	A/A	B/B	A/A	B/B	B/B	B/B	A/A	A/A	A/A	A/A	B/B	A/A	A/A	A/A	A/A	A/A	B/B	A/A	B/B	B/B	B/B	B/B	A/A	B/B	B/B	A/A	A/A	B/B	B/B	A/A	B/B	A/A	B/B	A/A	B/B	B/B	B/B	B/B	B/B	B/B	A/A	B/B	A/A	B/B
mk1496	A/A	A/A	B/B	A/A	A/A	B/B	A/A	B/B	A/A	A/A	A/A	B/B	B/B	B/B	B/B	A/A	B/B	B/B	B/B	B/B	B/B	A/A	B/B	A/A	A/A	A/A	A/A	B/B	A/A	A/A	B/B	B/B	A/A	A/A	B/B	A/A	B/B	A/A	B/B	A/A	A/A	A/A	A/A	A/A	A/A	B/B	A/A	B/B	A/A
mk1497	A/A	A/A	B/B	A/A	A/A	B/B	A/A	B/B	A/A	A/A	A/A	B/B	B/B	B/B	B/B	A/A	B/B	B/B	B/B	B/B	B/B	A/A	B/B	A/A	A/A	A/A	A/A	B/B	A/A	A/A	B/B	B/B	A/A	A/A	B/B	A/A	B/B	A/A	B/B	A/A	A/A	A/A	A/A	B/B	A/A	B/B	A/A	B/B	A/A
mk1498	A/A	A/A	B/B	A/A	A/A	B/B	A/A	B/B	A/A	A/A	A/A	B/B	B/B	B/B	B/B	A/A	B/B	B/B	B/B	B/B	A/A	A/A	B/B	A/A	A/A	A/A	A/A	B/B	A/A	A/A	A/A	A/A	B/B	A/A	A/A	A/A	A/A	A/A	B/B	A/A	A/A	A/A	A/A	A/A	A/A	B/B	A/A	B/B	A/A
mk1499	B/B	B/B	A/A	B/B	B/B	A/A	B/B	A/A	B/B	B/B	B/B	A/A	A/A	A/A	A/A	B/B	A/A	A/A	A/A	A/A	B/B	B/B	A/A	B/B	B/B	B/B	B/B	A/A	B/B	B/B	B/B	B/B	B/B	B/B	B/B	B/B	B/B	B/B	A/A	B/B	B/B	B/B	B/B	B/B	B/B	A/A	B/B	A/A	B/B
mk1500	A/A	A/A	A/A	A/A	A/A	A/A	A/A	A/A	A/A	A/A	A/A	A/A	A/A	A/A	A/A	A/A	A/A	A/A	A/A	A/A	B/B	A/A	A/A	A/A	A/A	A/A	A/A	A/A	A/A	A/A	B/B	B/B	A/A	A/A	B/B	A/A	B/B	A/A	A/A	A/A	A/A	A/A	A/A	B/B	A/A	A/A	A/A	A/A	A/A
mk1501	A/A	A/A	B/B	A/A	A/A	B/B	A/A	B/B	A/A	A/A	A/A	B/B	B/B	B/B	B/B	A/A	B/B	B/B	B/B	B/B	A/A	A/A	B/B	A/A	A/A	A/A	A/A	B/B	A/A	A/A	A/A	A/A	B/B	A/A	A/A	A/A	A/A	A/A	B/B	A/A	A/A	A/A	A/A	A/A	A/A	B/B	A/A	B/B	A/A
mk1502	B/B	B/B	B/B	B/B	B/B	B/B	B/B	B/B	B/B	B/B	B/B	B/B	B/B	B/B	B/B	B/B	B/B	B/B	B/B	B/B	A/A	B/B	B/B	B/B	B/B	B/B	B/B	B/B	B/B	B/B	A/A	A/A	B/B	B/B	A/A	B/B	A/A	B/B	B/B	B/B	B/B	B/B	B/B	B/B	B/B	B/B	B/B	B/B	B/B
mk1503	A/A	A/A	B/B	A/A	A/A	B/B	B/B	B/B	B/B	B/B	B/B	B/B	B/B	B/B	B/B	A/A	B/B	B/B	B/B	B/B	B/B	A/A	B/B	A/A	A/A	A/A	A/A	B/B	A/A	A/A	B/B	A/A	B/B	A/A	B/B	A/A	B/B	A/A	B/B	A/A	A/A	A/A	B/B	B/B	A/A	B/B	A/A	B/B	B/B
mk1504	A/A	A/A	B/B	A/A	A/A	B/B	B/B	B/B	A/B	B/B	B/B	B/B	B/B	B/B	B/B	A/A	B/B	B/B	B/B	B/B	B/B	A/A	B/B	A/A	A/A	A/A	A/A	B/B	A/A	A/A	A/A	A/A	B/B	A/A	A/A	A/A	A/A	A/A	B/B	A/A	B/B	A/A	B/B	B/B	A/A	B/B	A/A	B/B	B/B
mk1505	B/B	B/B	A/A	B/B	B/B	A/A	A/A	A/A	A/B	A/A	A/A	A/A	A/A	A/A	A/A	B/B	A/A	A/A	A/A	A/A	A/A	B/B	A/A	B/B	B/B	B/B	B/B	A/A	B/B	B/B	B/B	B/B	A/A	B/B	B/B	B/B	B/B	B/B	A/A	B/B	A/A	B/B	A/A	A/A	B/B	A/A	B/B	A/A	A/A
mk1506	B/B	B/B	A/A	B/B	B/B	A/A	B/B	A/A	A/B	A/A	A/A	A/A	A/A	A/A	A/A	B/B	A/A	A/A	A/A	A/A	A/A	B/B	A/A	B/B	B/B	B/B	B/B	A/A	B/B	B/B	B/B	B/B	A/A	B/B	B/B	B/B	B/B	B/B	A/A	B/B	A/A	B/B	A/A	B/B	B/B	A/A	B/B	A/A	A/A
mk1507	B/B	B/B	A/A	B/B	B/B	A/A	B/B	A/A	A/A	A/A	A/A	A/A	A/A	A/A	A/A	B/B	A/A	A/A	A/A	A/A	A/A	B/B	A/A	B/B	B/B	B/B	B/B	A/A	B/B	B/B	B/B	B/B	A/A	B/B	B/B	B/B	B/B	B/B	A/A	B/B	A/A	B/B	A/A	B/B	B/B	A/A	B/B	A/A	A/A
mk1508	A/A	A/A	B/B	A/A	A/A	B/B	B/B	B/B	A/A	B/B	B/B	B/B	B/B	B/B	B/B	A/A	B/B	B/B	B/B	B/B	B/B	A/A	B/B	A/A	A/A	A/A	A/A	B/B	A/A	A/A	A/A	A/A	B/B	A/A	A/A	A/A	A/A	A/A	B/B	A/A	B/B	A/A	B/B	B/B	A/A	B/B	A/A	B/B	B/B
mk1509	A/A	A/A	B/B	A/A	A/A	B/B	B/B	B/B	B/B	B/B	B/B	B/B	B/B	B/B	B/B	A/A	B/B	B/B	B/B	B/B	B/B	A/A	B/B	A/A	A/A	A/A	A/A	B/B	A/A	A/A	A/A	A/A	B/B	A/A	A/A	A/A	A/A	A/A	B/B	A/A	B/B	A/A	B/B	B/B	A/A	B/B	A/A	B/B	B/B
mk1510	A/A	A/A	B/B	A/A	A/A	B/B	B/B	B/B	A/A	B/B	B/B	B/B	B/B	B/B	B/B	A/A	B/B	B/B	B/B	B/B	B/B	A/A	B/B	A/A	A/A	A/A	A/A	B/B	A/A	A/A	B/B	A/A	B/B	A/A	B/B	A/A	B/B	A/A	B/B	A/A	B/B	A/A	B/B	B/B	A/A	B/B	A/A	B/B	B/B
mk1511	A/A	A/A	A/A	A/A	A/A	A/A	A/A	A/A	A/A	A/A	A/A	A/A	A/A	A/A	A/A	A/A	A/A	A/A	A/A	A/A	A/A	A/A	A/A	A/A	A/A	A/A	A/A	A/A	A/A	A/A	B/B	A/A	A/A	A/A	B/B	A/A	B/B	A/A	A/A	A/A	A/A	A/A	A/A	A/A	A/A	A/A	A/A	A/A	A/A
mk1512	B/B	B/B	B/B	B/B	B/B	B/B	B/B	B/B	B/B	B/B	B/B	B/B	B/B	B/B	B/B	B/B	B/B	B/B	B/B	B/B	B/B	B/B	B/B	B/B	B/B	B/B	B/B	B/B	B/B	B/B	A/A	B/B	B/B	B/B	A/A	B/B	A/A	B/B	B/B	B/B	B/B	B/B	B/B	B/B	B/B	B/B	B/B	B/B	B/B
mk1513	A/A	A/A	B/B	A/A	A/A	B/B	B/B	A/A	A/A	B/B	B/B	B/B	B/B	B/B	B/B	A/A	A/A	B/B	B/B	B/B	A/A	A/A	B/B	A/A	A/A	A/A	B/B	B/B	A/A	A/A	B/B	A/A	B/B	A/A	B/B	A/A	B/B	A/A	B/B	A/A	B/B	A/A	B/B	A/A	B/B	B/B	A/A	B/B	B/B
mk1514	B/B	B/B	A/A	B/B	B/B	A/A	A/A	B/B	A/B	A/A	A/A	A/A	A/A	A/A	A/A	B/B	B/B	A/A	A/A	A/A	B/B	B/B	A/A	B/B	B/B	B/B	A/A	A/A	B/B	B/B	A/A	B/B	A/A	B/B	A/A	B/B	A/A	B/B	A/A	B/B	A/A	B/B	A/A	B/B	A/A	A/A	B/B	A/A	A/A
mk1515	A/A	A/A	A/A	A/A	A/A	A/A	A/A	A/A	A/A	A/A	A/A	A/A	A/A	A/A	A/A	A/A	A/A	A/A	A/A	A/A	A/A	A/A	A/A	A/A	A/A	A/A	A/A	A/A	A/A	A/A	B/B	A/A	A/A	A/A	B/B	A/A	B/B	A/A	A/A	A/A	A/A	A/A	A/A	A/A	A/A	A/A	A/A	A/A	A/A
mk1516	B/B	B/B	B/B	B/B	B/B	B/B	B/B	B/B	B/B	B/B	B/B	B/B	B/B	B/B	B/B	B/B	B/B	B/B	B/B	B/B	B/B	B/B	B/B	B/B	B/B	B/B	B/B	B/B	B/B	B/B	A/A	B/B	B/B	B/B	A/A	B/B	A/A	B/B	B/B	B/B	B/B	B/B	B/B	B/B	B/B	B/B	B/B	B/B	B/B
mk1517	B/B	B/B	A/A	B/B	B/B	A/A	A/A	B/B	B/B	A/A	A/A	A/A	A/A	A/A	A/A	B/B	B/B	A/A	A/A	A/A	B/B	B/B	A/A	B/B	B/B	B/B	A/A	A/A	B/B	B/B	B/B	B/B	A/A	B/B	B/B	B/B	B/B	B/B	A/A	B/B	A/A	B/B	A/A	B/B	A/A	A/A	B/B	A/A	A/A
mk1518	B/B	B/B	A/A	B/B	B/B	A/A	B/B	B/B	B/B	A/A	A/A	A/A	A/A	A/A	A/A	B/B	B/B	A/A	A/A	A/A	B/B	B/B	A/A	B/B	B/B	B/B	A/A	A/A	B/B	B/B	B/B	B/B	A/A	B/B	B/B	B/B	B/B	B/B	A/A	B/B	A/A	B/B	A/A	B/B	A/A	A/A	B/B	A/A	A/A
mk1519	B/B	B/B	A/A	B/B	B/B	A/A	B/B	B/B	A/B	A/A	A/A	A/A	A/A	A/A	A/A	B/B	B/B	A/A	A/A	A/A	B/B	B/B	A/A	B/B	B/B	B/B	A/A	A/A	B/B	B/B	B/B	B/B	A/A	B/B	B/B	B/B	B/B	B/B	A/A	B/B	A/A	B/B	A/A	B/B	A/A	A/A	B/B	A/A	A/A
mk1520	B/B	B/B	A/A	B/B	B/B	A/A	A/A	B/B	A/B	A/A	A/A	A/A	A/A	A/A	A/A	B/B	B/B	A/A	A/A	A/A	A/A	B/B	A/A	B/B	B/B	B/B	A/A	A/A	B/B	B/B	B/B	B/B	A/A	B/B	B/B	B/B	B/B	B/B	A/A	B/B	A/A	B/B	A/A	B/B	A/A	A/A	B/B	A/A	A/A
mk1521	B/B	B/B	A/A	B/B	B/B	A/A	A/A	B/B	A/B	A/A	A/A	A/A	A/A	A/A	A/A	B/B	B/B	A/A	A/A	A/A	B/B	B/B	A/A	B/B	B/B	B/B	A/A	A/A	B/B	B/B	B/B	B/B	A/A	B/B	B/B	B/B	B/B	B/B	A/A	B/B	A/A	B/B	A/A	B/B	A/A	A/A	B/B	A/A	A/A
mk1522	A/A	A/A	A/A	A/A	A/A	A/A	B/B	A/A	A/A	A/A	A/A	A/A	A/A	A/A	A/A	A/A	A/A	A/A	A/A	A/A	B/B	A/A	A/A	A/A	A/A	A/A	A/A	A/A	A/A	A/A	A/A	A/A	A/A	A/A	B/B	A/A	B/B	A/A	A/A	A/A	A/A	A/A	A/A	B/B	A/A	A/A	A/A	A/A	A/A
mk1523	A/A	A/A	B/B	A/A	A/A	B/B	B/B	A/A	A/A	B/B	B/B	B/B	B/B	B/B	B/B	A/A	A/A	B/B	B/B	B/B	B/B	A/A	B/B	A/A	A/A	A/A	B/B	B/B	A/A	A/A	A/A	A/A	B/B	A/A	A/A	A/A	A/A	A/A	B/B	A/A	B/B	A/A	B/B	A/A	B/B	B/B	A/A	B/B	B/B
mk1524	A/A	A/A	B/B	A/A	A/A	B/B	B/B	A/A	A/A	B/B	B/B	B/B	B/B	B/B	B/B	A/A	A/A	B/B	B/B	B/B	B/B	A/A	B/B	A/A	A/A	A/A	B/B	B/B	A/A	A/A	A/A	A/A	B/B	A/A	A/A	A/A	A/A	A/A	B/B	A/A	B/B	A/A	B/B	A/A	B/B	B/B	A/A	B/B	B/B
mk1525	A/A	A/A	B/B	A/A	A/A	B/B	B/B	A/A	A/A	B/B	B/B	B/B	B/B	B/B	B/B	A/A	A/A	B/B	B/B	B/B	B/B	A/A	B/B	A/A	A/A	A/A	B/B	B/B	A/A	A/A	A/A	A/A	B/B	A/A	A/A	A/A	A/A	A/A	B/B	A/A	B/B	A/A	B/B	A/A	B/B	B/B	A/A	B/B	B/B
mk1526	B/B	B/B	B/B	B/B	B/B	B/B	B/B	B/B	B/B	B/B	B/B	B/B	B/B	B/B	B/B	B/B	B/B	B/B	B/B	B/B	B/B	B/B	B/B	B/B	B/B	B/B	B/B	B/B	B/B	B/B	A/A	B/B	B/B	B/B	A/A	B/B	A/A	B/B	B/B	B/B	B/B	B/B	B/B	B/B	B/B	B/B	B/B	B/B	B/B
mk1527	B/B	B/B	B/B	B/B	B/B	B/B	A/A	B/B	B/B	B/B	B/B	B/B	B/B	B/B	B/B	B/B	B/B	B/B	B/B	B/B	A/A	B/B	B/B	B/B	B/B	B/B	B/B	B/B	B/B	B/B	B/B	B/B	B/B	B/B	A/A	B/B	A/A	B/B	B/B	B/B	B/B	B/B	B/B	A/A	B/B	B/B	B/B	B/B	B/B
mk1528	B/B	B/B	B/B	B/B	B/B	B/B	A/A	B/B	B/B	B/B	B/B	B/B	B/B	B/B	B/B	B/B	B/B	B/B	B/B	B/B	A/A	B/B	B/B	B/B	B/B	B/B	B/B	B/B	B/B	B/B	B/B	B/B	B/B	B/B	A/A	B/B	A/A	B/B	B/B	B/B	B/B	B/B	B/B	A/A	B/B	B/B	B/B	B/B	B/B
mk1529	B/B	B/B	A/A	B/B	B/B	A/A	B/B	B/B	A/A	A/A	A/A	B/B	B/B	A/A	A/A	B/B	B/B	A/B	A/A	A/A	B/B	B/B	B/B	B/B	B/B	B/B	A/A	B/B	B/B	B/B	A/A	B/B	A/A	B/B	B/B	B/B	B/B	B/B	A/A	B/B	A/A	B/B	A/A	B/B	A/A	A/A	B/B	A/A	A/A
mk1530	A/A	A/A	A/A	A/A	A/A	A/A	B/B	A/A	A/A	A/A	A/A	A/A	A/A	A/A	A/A	A/A	A/A	A/A	A/A	A/A	A/A	A/A	A/A	A/A	A/A	A/A	A/A	A/A	A/A	A/A	A/A	A/A	A/A	A/A	B/B	A/A	B/B	A/A	A/A	A/A	A/A	A/A	A/A	A/A	A/A	A/A	A/A	A/A	A/A
mk1531	A/A	A/A	A/A	A/A	A/A	A/A	B/B	A/A	A/A	A/A	A/A	A/A	A/A	A/A	A/A	A/A	A/A	A/A	A/A	A/A	B/B	A/A	A/A	A/A	A/A	A/A	A/A	A/A	B/B	A/A	A/A	A/A	A/A	B/B	B/B	A/A	B/B	A/A	A/A	A/A	A/A	A/A	A/A	B/B	A/A	A/A	A/A	A/A	A/A
mk1532	B/B	B/B	B/B	B/B	B/B	B/B	A/A	B/B	B/B	B/B	B/B	B/B	B/B	B/B	B/B	B/B	B/B	B/B	B/B	B/B	A/A	B/B	B/B	B/B	B/B	B/B	B/B	B/B	A/A	B/B	B/B	B/B	B/B	A/A	A/A	B/B	A/A	B/B	B/B	B/B	B/B	B/B	B/B	A/A	B/B	B/B	B/B	B/B	B/B
mk1533	B/B	B/B	B/B	B/B	B/B	B/B	A/A	B/B	B/B	B/B	B/B	B/B	B/B	B/B	B/B	B/B	B/B	B/B	B/B	B/B	A/A	B/B	B/B	B/B	B/B	B/B	B/B	B/B	A/A	B/B	B/B	B/B	B/B	A/A	A/A	B/B	A/A	B/B	B/B	B/B	B/B	B/B	B/B	A/A	B/B	B/B	B/B	B/B	B/B
mk1534	B/B	B/B	B/B	B/B	B/B	B/B	A/A	B/B	B/B	B/B	B/B	B/B	B/B	B/B	B/B	B/B	B/B	B/B	B/B	B/B	A/A	B/B	B/B	B/B	B/B	B/B	B/B	B/B	A/A	B/B	B/B	B/B	B/B	A/A	A/A	B/B	A/A	B/B	B/B	B/B	B/B	B/B	B/B	A/A	B/B	B/B	B/B	B/B	B/B
mk1535	A/A	A/A	B/B	A/A	A/A	B/B	B/B	A/A	B/B	B/B	B/B	A/A	A/A	B/B	B/B	A/A	A/A	B/B	B/B	B/B	A/A	A/A	A/A	A/A	A/A	A/A	B/B	A/A	A/A	A/A	B/B	A/A	B/B	A/A	A/A	A/A	A/A	A/A	B/B	A/A	B/B	A/A	B/B	A/A	B/B	B/B	A/A	B/B	B/B
mk1536	A/A	A/A	A/A	A/A	A/A	A/A	B/B	A/A	A/A	A/A	A/A	A/A	A/A	A/A	A/A	A/A	A/A	A/A	A/A	A/A	B/B	A/A	A/A	A/A	A/A	A/A	A/A	A/A	B/B	A/A	A/A	A/A	A/A	B/B	B/B	A/A	B/B	A/A	A/A	A/A	A/A	A/A	A/A	B/B	A/A	A/A	A/A	A/A	A/A
mk1537	B/B	B/B	A/A	B/B	B/B	A/A	B/B	B/B	A/A	A/A	A/A	B/B	B/B	A/A	A/A	B/B	B/B	A/A	A/A	A/A	A/A	B/B	B/B	B/B	B/B	B/B	A/A	B/B	A/A	B/B	A/A	B/B	A/A	A/A	A/A	B/B	A/A	B/B	A/A	B/B	A/A	B/B	A/A	B/B	A/A	A/A	B/B	A/A	A/A
mk1538	B/B	B/B	A/A	B/B	B/B	A/A	A/A	B/B	A/A	A/A	A/A	B/B	B/B	A/A	A/A	B/B	B/B	A/A	A/A	A/A	A/A	B/B	B/B	B/B	B/B	B/B	A/A	B/B	A/A	B/B	A/A	B/B	A/A	A/A	A/A	B/B	A/A	B/B	A/A	B/B	A/A	B/B	A/A	A/A	A/A	A/A	B/B	A/A	A/A
mk1539	B/B	B/B	A/A	B/B	B/B	A/A	A/A	B/B	A/A	A/A	A/A	B/B	B/B	A/A	A/A	B/B	B/B	A/B	A/A	A/A	A/A	B/B	B/B	B/B	B/B	B/B	A/A	B/B	A/A	B/B	A/A	B/B	A/A	A/A	A/A	B/B	A/A	B/B	A/A	B/B	A/A	B/B	A/A	A/A	A/A	A/A	B/B	A/A	A/A
mk1540	B/B	B/B	A/A	B/B	B/B	A/A	B/B	B/B	A/A	A/A	A/A	B/B	B/B	A/A	A/A	B/B	B/B	A/B	A/A	A/A	A/A	B/B	B/B	B/B	B/B	B/B	A/A	B/B	A/A	B/B	A/A	B/B	A/A	A/A	A/A	B/B	A/A	B/B	A/A	B/B	A/A	B/B	A/A	B/B	A/A	A/A	B/B	A/A	A/A
mk1541	A/A	A/A	B/B	A/A	A/A	B/B	A/A	A/A	B/B	B/B	B/B	A/A	A/A	B/B	B/B	A/A	A/A	A/B	B/B	B/B	B/B	A/A	A/A	A/A	A/A	A/A	B/B	A/A	B/B	A/A	B/B	A/A	B/B	B/B	B/B	A/A	B/B	A/A	B/B	A/A	B/B	A/A	B/B	A/A	B/B	B/B	A/A	B/B	B/B
mk1542	B/B	B/B	A/A	B/B	B/B	A/A	B/B	B/B	A/A	A/A	A/A	B/B	B/B	A/A	A/A	B/B	B/B	A/B	A/A	A/A	A/A	B/B	B/B	B/B	B/B	B/B	A/A	B/B	A/A	B/B	A/A	B/B	A/A	A/A	A/A	B/B	A/A	B/B	A/A	B/B	A/A	B/B	A/A	B/B	A/A	A/A	B/B	A/A	A/A
mk1543	A/A	A/A	B/B	A/A	A/A	B/B	A/A	A/A	B/B	B/B	B/B	A/A	A/A	B/B	B/B	A/A	A/A	A/B	B/B	B/B	B/B	A/A	A/A	A/A	A/A	A/A	B/B	A/A	B/B	A/A	B/B	A/A	B/B	B/B	B/B	A/A	B/B	A/A	B/B	A/A	B/B	A/A	B/B	A/A	B/B	B/B	A/A	B/B	B/B
mk1544	B/B	B/B	A/A	B/B	B/B	A/A	A/A	B/B	A/A	A/A	A/A	B/B	B/B	A/A	A/A	B/B	B/B	A/B	A/A	A/A	A/A	B/B	B/B	B/B	B/B	B/B	A/A	B/B	A/A	B/B	A/A	B/B	A/A	A/A	A/A	B/B	A/A	B/B	A/A	B/B	A/A	B/B	A/A	A/A	A/A	A/A	B/B	A/A	A/A
mk1545	B/B	B/B	B/B	B/B	B/B	B/B	A/A	B/B	B/B	B/B	B/B	B/B	B/B	B/B	B/B	B/B	B/B	B/B	B/B	B/B	A/A	B/B	B/B	B/B	B/B	B/B	B/B	B/B	A/A	B/B	B/B	B/B	B/B	A/A	B/B	B/B	B/B	B/B	B/B	B/B	B/B	B/B	B/B	B/B	B/B	B/B	B/B	B/B	B/B
mk1546	B/B	B/B	A/A	B/B	B/B	A/A	B/B	B/B	A/A	A/A	A/A	B/B	B/B	A/A	A/A	B/B	B/B	A/B	A/A	A/A	B/B	B/B	B/B	B/B	B/B	B/B	A/A	B/B	B/B	B/B	A/A	B/B	A/A	B/B	B/B	B/B	B/B	B/B	A/A	B/B	A/A	B/B	A/A	B/B	A/A	A/A	B/B	A/A	A/A
mk1547	A/A	A/A	B/B	A/A	A/A	B/B	B/B	A/A	B/B	B/B	B/B	A/A	A/A	B/B	B/B	A/A	A/A	A/B	B/B	B/B	A/A	A/A	A/A	A/A	A/A	A/A	B/B	A/A	A/A	A/A	B/B	A/A	B/B	A/A	A/A	A/A	A/A	A/A	B/B	A/A	B/B	B/B	B/B	A/A	B/B	B/B	A/A	B/B	B/B
mk1548	B/B	B/B	B/B	B/B	B/B	B/B	A/A	B/B	B/B	B/B	B/B	B/B	B/B	B/B	B/B	B/B	B/B	B/B	B/B	B/B	A/A	B/B	B/B	B/B	B/B	B/B	B/B	B/B	A/A	B/B	B/B	B/B	B/B	A/A	B/B	B/B	B/B	B/B	B/B	B/B	B/B	B/B	B/B	B/B	B/B	B/B	B/B	B/B	B/B
mk1549	A/A	A/A	A/A	A/A	A/A	A/A	B/B	A/A	A/A	A/A	A/A	A/A	A/A	A/A	A/A	A/A	A/A	A/A	A/A	A/A	B/B	A/A	A/A	A/A	A/A	A/A	A/A	A/A	B/B	A/A	A/A	A/A	A/A	B/B	A/A	A/A	A/A	A/A	A/A	A/A	A/A	A/A	A/A	A/A	A/A	A/A	A/A	A/A	A/A
mk1550	B/B	B/B	B/B	B/B	B/B	B/B	A/A	B/B	B/B	B/B	B/B	B/B	B/B	B/B	B/B	B/B	B/B	B/B	B/B	B/B	A/A	B/B	B/B	B/B	B/B	B/B	B/B	B/B	A/A	B/B	B/B	B/B	B/B	A/A	B/B	B/B	B/B	B/B	B/B	B/B	B/B	B/B	B/B	B/B	B/B	B/B	B/B	B/B	B/B
mk1551	B/B	B/B	B/B	B/B	B/B	B/B	A/A	B/B	B/B	B/B	B/B	B/B	B/B	B/B	B/B	B/B	B/B	B/B	B/B	B/B	A/A	B/B	B/B	B/B	B/B	B/B	B/B	B/B	A/A	B/B	B/B	B/B	B/B	A/A	B/B	B/B	B/B	B/B	B/B	B/B	B/B	B/B	B/B	B/B	B/B	B/B	B/B	B/B	B/B
mk1552	B/B	B/B	B/B	B/B	B/B	B/B	A/A	B/B	B/B	B/B	B/B	B/B	B/B	B/B	B/B	B/B	B/B	B/B	B/B	B/B	A/A	B/B	B/B	B/B	B/B	B/B	B/B	B/B	A/A	B/B	B/B	B/B	B/B	A/A	B/B	B/B	B/B	B/B	B/B	B/B	B/B	B/B	B/B	B/B	B/B	B/B	B/B	B/B	B/B
mk1553	B/B	B/B	B/B	B/B	B/B	B/B	A/A	B/B	B/B	B/B	B/B	B/B	B/B	B/B	B/B	B/B	B/B	B/B	B/B	B/B	A/A	B/B	B/B	B/B	B/B	B/B	B/B	B/B	A/A	B/B	B/B	B/B	B/B	A/A	B/B	B/B	B/B	B/B	B/B	B/B	B/B	B/B	B/B	B/B	B/B	B/B	B/B	B/B	B/B
mk1554	B/B	B/B	B/B	B/B	B/B	B/B	A/A	B/B	B/B	B/B	B/B	B/B	B/B	B/B	B/B	B/B	B/B	B/B	B/B	B/B	A/A	B/B	B/B	B/B	B/B	B/B	B/B	B/B	A/A	B/B	B/B	B/B	B/B	A/A	A/A	B/B	A/A	B/B	B/B	B/B	B/B	B/B	B/B	A/A	B/B	B/B	B/B	B/B	B/B
mk1555	B/B	B/B	B/B	B/B	B/B	B/B	A/A	B/B	B/B	B/B	B/B	B/B	B/B	B/B	B/B	B/B	B/B	B/B	B/B	B/B	A/A	B/B	B/B	B/B	B/B	B/B	B/B	B/B	A/A	B/B	B/B	B/B	B/B	A/A	A/A	B/B	A/A	B/B	B/B	B/B	B/B	B/B	B/B	A/A	B/B	B/B	B/B	B/B	B/B
mk1556	A/A	A/A	A/A	A/A	A/A	A/A	B/B	A/A	A/A	A/A	A/A	A/A	A/A	A/A	A/A	A/A	A/A	A/A	A/A	A/A	B/B	A/A	A/A	A/A	A/A	A/A	A/A	A/A	B/B	A/A	A/A	A/A	A/A	B/B	A/A	A/A	A/A	A/A	A/A	A/A	A/A	A/A	A/A	A/A	A/A	A/A	A/A	A/A	A/A
mk1557	B/B	B/B	B/B	B/B	B/B	B/B	A/A	B/B	B/B	B/B	B/B	B/B	B/B	B/B	B/B	B/B	B/B	B/B	B/B	B/B	A/A	B/B	B/B	B/B	B/B	B/B	B/B	B/B	A/A	B/B	B/B	B/B	B/B	A/A	B/B	B/B	B/B	B/B	B/B	B/B	B/B	B/B	B/B	B/B	B/B	B/B	B/B	B/B	B/B
mk1558	A/A	A/A	B/B	A/A	A/A	B/B	B/B	A/A	B/B	B/B	B/B	A/A	A/A	B/B	B/B	B/B	A/A	B/B	B/B	B/B	B/B	A/A	A/A	A/A	A/A	A/A	B/B	A/A	B/B	A/A	B/B	A/A	B/B	B/B	B/B	A/A	B/B	A/A	B/B	A/A	B/B	B/B	B/B	A/A	B/B	B/B	A/A	B/B	B/B
mk1559	B/B	B/B	A/A	B/B	B/B	A/A	A/A	B/B	A/A	A/A	A/A	B/B	B/B	A/A	A/A	A/A	B/B	A/B	A/A	A/A	A/A	B/B	B/B	B/B	B/B	B/B	A/A	B/B	A/A	B/B	A/A	B/B	A/A	A/A	A/A	B/B	A/A	B/B	A/A	B/B	A/A	A/A	A/A	B/B	A/A	A/A	B/B	A/A	A/A
mk1560	B/B	B/B	A/A	B/B	B/B	A/A	A/A	B/B	A/A	A/A	A/A	B/B	B/B	A/A	A/A	A/A	B/B	A/B	A/A	A/A	A/A	B/B	B/B	B/B	B/B	B/B	A/A	B/B	A/A	B/B	A/A	B/B	A/A	A/A	A/A	B/B	A/A	B/B	A/A	B/B	A/A	A/A	A/A	B/B	A/A	A/A	B/B	A/A	A/A
mk1561	A/A	A/A	B/B	A/A	A/A	B/B	B/B	A/A	B/B	B/B	B/B	A/A	A/A	B/B	B/B	B/B	A/A	B/B	B/B	B/B	B/B	A/A	A/A	A/A	A/A	A/A	B/B	A/A	B/B	A/A	B/B	A/A	B/B	B/B	A/A	A/A	A/A	A/A	B/B	A/A	B/B	B/B	B/B	B/B	B/B	B/B	A/A	B/B	B/B
mk1562	A/A	A/A	B/B	A/A	A/A	B/B	B/B	A/A	B/B	B/B	B/B	A/A	A/A	B/B	B/B	B/B	A/A	B/B	B/B	B/B	B/B	A/A	A/A	A/A	A/A	A/A	B/B	A/A	B/B	A/A	B/B	A/A	B/B	B/B	B/B	A/A	B/B	A/A	B/B	A/A	B/B	B/B	B/B	A/A	B/B	B/B	A/A	B/B	B/B
mk1563	B/B	B/B	A/A	B/B	B/B	A/A	A/A	B/B	A/A	A/A	A/A	B/B	B/B	B/B	A/A	A/A	B/B	A/A	A/A	A/A	A/A	B/B	B/B	B/B	B/B	B/B	A/A	B/B	A/A	B/B	A/A	B/B	A/A	A/A	B/B	B/B	B/B	B/B	A/A	B/B	A/A	A/A	A/A	A/A	A/A	B/B	B/B	A/A	A/A
mk1564	A/A	A/A	B/B	A/A	A/A	B/B	B/B	A/A	B/B	B/B	B/B	A/A	A/A	B/B	B/B	B/B	A/A	B/B	B/B	B/B	B/B	A/A	A/A	A/A	A/A	A/A	B/B	A/A	B/B	A/A	B/B	A/A	B/B	B/B	A/A	A/A	A/A	A/A	B/B	A/A	B/B	B/B	B/B	B/B	B/B	B/B	A/A	B/B	B/B
mk1565	A/A	A/A	A/A	A/A	A/A	A/A	B/B	A/A	A/A	A/A	A/A	A/A	A/A	A/A	A/A	A/A	A/A	A/A	A/A	A/A	B/B	A/A	A/A	A/A	A/A	A/A	A/A	A/A	B/B	A/A	A/A	A/A	A/A	B/B	B/B	A/A	B/B	A/A	A/A	A/A	A/A	A/A	A/A	B/B	A/A	A/A	A/A	A/A	A/A
mk1566	A/A	A/A	B/B	A/A	A/A	B/B	B/B	A/A	B/B	B/B	B/B	A/A	A/A	B/B	A/A	B/B	A/A	B/B	B/B	B/B	B/B	A/A	A/A	A/A	A/A	A/A	B/B	A/A	B/B	A/A	B/B	A/A	B/B	B/B	A/A	A/A	A/A	A/A	B/B	A/A	B/B	B/B	B/B	B/B	B/B	B/B	A/A	A/A	B/B
mk1567	A/A	A/A	B/B	A/A	A/A	B/B	B/B	A/A	B/B	B/B	B/B	A/A	A/A	A/A	A/A	B/B	A/A	B/B	B/B	B/B	A/A	A/A	A/A	A/A	A/A	A/A	B/B	A/A	A/A	A/A	B/B	A/A	B/B	A/A	A/A	A/A	A/A	A/A	B/B	A/A	B/B	B/B	B/B	B/B	B/B	A/A	A/A	A/A	B/B
mk1568	B/B	B/B	A/A	B/B	B/B	A/A	A/A	B/B	A/A	A/A	A/A	B/B	B/B	B/B	B/B	A/A	B/B	A/A	A/A	A/A	B/B	B/B	B/B	B/B	B/B	B/B	A/A	B/B	B/B	B/B	A/A	B/B	A/A	B/B	A/A	B/B	A/A	B/B	A/A	A/A	A/A	A/A	A/A	A/A	A/A	B/B	B/B	A/A	A/A
mk1569	A/A	A/A	B/B	A/A	A/A	B/B	A/A	A/A	B/B	B/B	B/B	A/A	A/A	A/A	A/A	B/B	A/A	B/B	B/B	B/B	A/A	A/A	A/A	A/A	A/A	A/A	B/B	A/A	A/A	A/A	B/B	A/A	B/B	A/A	A/A	A/A	A/A	A/A	B/B	A/A	B/B	B/B	B/B	A/A	B/B	A/A	A/A	B/B	B/B
mk1570	A/A	A/A	B/B	A/A	A/A	B/B	A/A	A/A	B/B	B/B	B/B	A/A	A/A	A/A	A/A	B/B	A/A	B/B	B/B	B/B	A/A	A/A	A/A	A/A	A/A	A/A	B/B	A/A	A/A	A/A	B/B	A/A	B/B	A/A	A/A	A/A	A/A	A/A	B/B	A/A	B/B	B/B	B/B	A/A	B/B	A/A	A/A	B/B	B/B
mk1571	B/B	B/B	A/A	B/B	B/B	A/A	B/B	B/B	A/A	A/A	A/A	B/B	B/B	B/B	B/B	A/A	B/B	A/A	A/A	A/A	B/B	B/B	B/B	B/B	B/B	B/B	A/A	B/B	B/B	B/B	A/A	B/B	A/A	B/B	B/B	B/B	B/B	B/B	A/A	A/A	A/A	A/A	A/A	B/B	A/A	B/B	B/B	B/B	A/A
mk1572	A/A	A/A	B/B	A/A	A/A	B/B	A/A	A/A	B/B	B/B	B/B	A/A	A/A	A/A	A/A	B/B	A/A	B/B	B/B	B/B	A/A	A/A	B/B	A/A	A/A	A/A	B/B	A/A	A/A	A/A	B/B	A/A	B/B	A/A	A/A	A/A	A/A	A/A	B/B	A/A	B/B	B/B	B/B	B/B	B/B	A/A	A/A	B/B	B/B
mk1573	B/B	B/B	A/A	B/B	B/B	A/A	B/B	B/B	A/A	A/A	A/A	B/B	B/B	B/B	B/B	A/A	B/B	A/A	A/A	A/A	B/B	B/B	A/A	B/B	B/B	B/B	A/A	B/B	B/B	B/B	A/A	B/B	A/A	B/B	B/B	B/B	B/B	B/B	A/A	B/B	A/A	A/A	A/A	A/A	A/A	B/B	B/B	A/A	A/A
mk1574	A/A	A/A	B/B	A/A	A/A	B/B	A/A	A/A	A/A	A/A	A/A	B/B	B/B	B/B	B/B	A/A	A/A	B/B	B/B	B/B	B/B	A/A	B/B	A/A	A/A	A/A	B/B	B/B	A/A	A/A	A/A	B/B	B/B	A/A	B/B	A/A	B/B	A/A	B/B	A/A	A/A	B/B	B/B	A/A	A/A	B/B	B/B	B/B	A/A
mk1575	A/A	A/A	B/B	A/A	A/A	B/B	A/A	A/A	B/B	B/B	B/B	A/A	A/A	B/B	A/A	B/B	A/A	B/B	B/B	B/B	B/B	A/A	B/B	A/A	A/A	A/A	B/B	A/A	B/B	A/A	B/B	A/A	B/B	B/B	B/B	A/A	B/B	A/A	B/B	A/A	B/B	B/B	B/B	A/A	B/B	B/B	B/B	B/B	B/B
mk1576	A/A	A/A	B/B	A/A	A/A	B/B	A/A	A/A	B/B	B/B	B/B	A/A	A/A	B/B	A/A	B/B	A/A	B/B	B/B	B/B	B/B	A/A	B/B	A/A	A/A	A/A	B/B	A/A	B/B	A/A	B/B	A/A	B/B	B/B	B/B	A/A	B/B	A/A	B/B	B/B	B/B	B/B	B/B	A/A	B/B	B/B	B/B	B/B	B/B
mk1577	A/A	A/A	B/B	A/A	A/A	B/B	A/A	A/A	B/B	B/B	B/B	A/A	A/A	B/B	A/A	B/B	A/A	B/B	B/B	B/B	B/B	A/A	B/B	A/A	A/A	A/A	B/B	A/A	B/B	A/A	B/B	A/A	B/B	B/B	B/B	A/A	B/B	A/A	B/B	B/B	B/B	B/B	B/B	A/A	B/B	B/B	B/B	B/B	B/B
mk1578	A/A	A/A	B/B	A/A	A/A	B/B	A/A	A/A	B/B	B/B	B/B	A/A	A/A	B/B	A/A	B/B	A/A	B/B	B/B	B/B	B/B	A/A	B/B	A/A	A/A	A/A	B/B	A/A	B/B	A/A	B/B	A/A	B/B	B/B	B/B	A/A	B/B	A/A	B/B	B/B	B/B	B/B	B/B	A/A	B/B	B/B	B/B	B/B	B/B
mk1579	B/B	B/B	A/A	B/B	B/B	A/A	B/B	B/B	A/A	A/A	A/A	B/B	B/B	A/A	B/B	A/A	B/B	A/A	A/A	A/A	A/A	B/B	A/A	B/B	B/B	B/B	A/A	B/B	A/A	B/B	A/A	B/B	A/A	A/A	A/A	B/B	A/A	B/B	A/A	B/B	A/A	A/A	A/A	B/B	A/A	A/A	A/A	A/A	A/A
mk1580	B/B	B/B	A/A	B/B	B/B	A/A	B/B	A/A	A/A	A/A	A/A	B/B	B/B	A/A	B/B	A/A	B/B	A/A	A/A	A/A	A/A	B/B	A/A	B/B	B/B	B/B	A/A	B/B	A/A	B/B	A/A	B/B	A/A	A/A	A/A	B/B	A/A	B/B	A/A	A/B	A/A	A/A	A/A	B/B	A/A	A/A	A/A	A/A	A/A
mk1581	A/A	A/A	B/B	A/A	A/A	B/B	B/B	B/B	B/B	A/B	B/B	A/A	A/A	B/B	B/B	B/B	A/A	B/B	B/B	B/B	B/B	A/A	B/B	A/A	A/A	A/A	B/B	A/A	B/B	A/A	B/B	A/A	B/B	B/B	B/B	A/A	B/B	A/A	B/B	A/B	B/B	B/B	B/B	B/B	B/B	B/B	B/B	B/B	B/B
mk1582	A/A	A/A	B/B	A/A	A/A	B/B	B/B	B/B	B/B	B/B	B/B	B/B	B/B	B/B	B/B	B/B	A/A	B/B	B/B	B/B	B/B	A/A	B/B	A/A	A/A	A/A	B/B	B/B	B/B	A/A	B/B	A/A	B/B	B/B	B/B	A/A	B/B	A/A	B/B	A/A	B/B	B/B	B/B	B/B	B/B	B/B	B/B	B/B	B/B
mk1583	B/B	B/B	A/A	B/B	B/B	A/A	B/B	A/A	A/A	A/A	A/A	B/B	B/B	B/B	A/A	A/A	B/B	A/A	A/A	A/A	A/A	B/B	A/A	B/B	B/B	B/B	A/A	B/B	A/A	B/B	A/A	B/B	A/A	A/A	A/A	B/B	A/A	B/B	A/A	A/A	A/A	A/A	A/A	B/B	A/A	A/A	A/A	A/A	A/A
mk1584	B/B	B/B	A/A	B/B	B/B	A/A	B/B	A/A	A/A	A/B	A/A	B/B	B/B	B/B	A/A	A/A	B/B	A/A	A/A	A/A	A/A	B/B	A/A	B/B	B/B	B/B	A/A	B/B	A/A	B/B	A/A	B/B	A/A	A/A	A/A	B/B	A/A	B/B	A/A	A/B	A/A	A/A	A/A	A/A	A/A	A/A	A/A	A/A	A/A
mk1585	B/B	B/B	A/A	B/B	B/B	A/A	B/B	A/A	A/A	A/A	A/A	B/B	B/B	B/B	A/A	A/A	B/B	A/A	A/A	A/A	A/A	B/B	A/A	B/B	B/B	B/B	A/A	B/B	A/A	B/B	B/B	B/B	A/A	A/A	A/A	B/B	B/B	B/B	A/A	A/A	A/A	A/A	A/A	A/A	A/A	A/A	A/A	A/A	A/A
mk1586	B/B	B/B	B/B	B/B	B/B	B/B	A/A	B/B	B/B	B/B	B/B	A/A	A/A	A/A	B/B	B/B	B/B	B/B	B/B	B/B	B/B	B/B	B/B	B/B	B/B	B/B	B/B	A/A	B/B	B/B	B/B	B/B	B/B	B/B	B/B	B/B	B/B	B/B	B/B	B/B	B/B	B/B	B/B	B/B	B/B	B/B	B/B	B/B	B/B
mk1587	B/B	B/B	A/A	B/B	B/B	A/A	B/B	A/A	A/A	A/A	A/A	B/B	B/B	B/B	A/A	A/A	B/B	A/A	A/A	A/A	A/A	B/B	A/A	B/B	B/B	B/B	A/A	B/B	A/A	B/B	B/B	B/B	A/A	A/A	A/A	B/B	B/B	B/B	A/A	A/A	A/A	A/A	A/A	A/A	A/A	A/A	A/A	A/A	A/A
mk1588	B/B	B/B	A/A	B/B	B/B	A/A	B/B	A/A	A/A	A/B	A/A	B/B	B/B	B/B	A/A	A/A	B/B	A/A	A/A	A/A	A/A	B/B	A/A	B/B	B/B	B/B	A/A	B/B	A/A	B/B	B/B	B/B	A/A	A/A	A/A	B/B	B/B	B/B	A/A	A/B	A/A	A/A	A/A	A/A	A/A	A/A	A/A	A/A	A/A
mk1589	A/A	A/A	B/B	A/A	A/A	B/B	A/A	B/B	B/B	B/B	B/B	A/A	A/A	A/A	B/B	B/B	A/A	B/B	B/B	B/B	B/B	A/A	B/B	A/A	A/A	A/A	B/B	A/A	B/B	A/A	A/A	A/A	B/B	B/B	B/B	A/A	A/A	A/A	B/B	B/B	B/B	B/B	B/B	B/B	B/B	B/B	B/B	B/B	B/B
mk1590	A/A	A/A	B/B	A/A	A/A	B/B	A/A	B/B	B/B	B/B	B/B	A/A	A/A	A/A	B/B	B/B	A/A	B/B	B/B	B/B	B/B	A/A	B/B	A/A	A/A	A/A	B/B	A/A	B/B	A/A	A/A	A/A	B/B	B/B	B/B	A/A	A/A	A/A	B/B	A/A	B/B	B/B	B/B	B/B	B/B	B/B	B/B	B/B	B/B
mk1591	B/B	B/B	A/A	B/B	B/B	A/A	B/B	A/A	A/A	A/B	A/A	B/B	B/B	B/B	A/A	A/A	B/B	A/A	A/A	A/A	A/A	B/B	A/A	B/B	B/B	B/B	A/A	B/B	A/A	B/B	B/B	B/B	A/A	A/A	A/A	B/B	B/B	B/B	A/A	A/A	A/A	A/A	A/A	A/A	A/A	A/A	A/A	A/A	A/A
mk1592	B/B	B/B	A/A	B/B	B/B	A/A	B/B	A/A	A/A	A/A	A/A	B/B	B/B	B/B	A/A	A/A	B/B	A/A	A/A	A/A	A/A	B/B	A/A	B/B	B/B	B/B	A/A	B/B	A/A	B/B	A/A	B/B	A/A	A/A	A/A	B/B	A/A	B/B	A/A	A/A	A/A	A/A	A/A	A/A	A/A	A/A	A/A	A/A	A/A
mk1593	B/B	B/B	A/A	B/B	B/B	A/A	B/B	A/A	A/A	A/A	A/A	B/B	B/B	B/B	A/A	A/A	B/B	A/A	A/A	A/A	A/A	B/B	A/A	B/B	B/B	B/B	A/A	B/B	A/A	B/B	B/B	B/B	A/A	A/A	A/A	B/B	B/B	B/B	A/A	A/A	A/A	A/A	A/A	A/A	A/A	A/A	A/A	A/A	A/A
mk1594	A/A	A/A	B/B	A/A	A/A	B/B	A/A	B/B	B/B	A/B	B/B	A/A	A/A	A/A	B/B	B/B	A/A	B/B	B/B	B/B	B/B	A/A	B/B	A/A	A/A	A/A	B/B	A/A	B/B	A/A	B/B	A/A	B/B	B/B	B/B	A/A	B/B	A/A	B/B	A/A	B/B	B/B	B/B	B/B	B/B	B/B	B/B	B/B	B/B
mk1595	A/A	A/A	A/A	A/A	A/A	A/A	B/B	A/A	A/A	A/A	A/A	B/B	B/B	B/B	A/A	A/A	A/A	A/A	A/A	A/A	A/A	A/A	A/A	A/A	A/A	A/A	A/A	B/B	A/A	A/A	A/A	A/A	A/A	A/A	A/A	A/A	A/A	A/A	A/A	A/A	A/A	A/A	A/A	A/A	A/A	A/A	A/A	A/A	A/A
mk1596	A/A	A/A	A/A	A/A	A/A	A/A	A/A	A/A	A/A	A/A	A/A	A/A	A/A	A/A	B/B	A/A	A/A	A/A	A/A	A/A	B/B	A/A	A/A	A/A	A/A	A/A	B/B	A/A	B/B	A/A	A/A	A/A	A/A	B/B	A/A	A/A	A/A	A/A	A/A	A/A	A/A	B/B	A/A	B/B	B/B	A/A	B/B	A/A	A/A
mk1597	B/B	B/B	B/B	B/B	B/B	B/B	B/B	B/B	B/B	B/B	B/B	B/B	B/B	B/B	B/B	B/B	B/B	B/B	B/B	B/B	A/A	B/B	B/B	B/B	B/B	B/B	A/A	B/B	A/A	B/B	B/B	B/B	B/B	A/A	B/B	B/B	B/B	B/B	B/B	B/B	B/B	A/A	B/B	A/A	A/A	B/B	A/A	B/B	B/B
mk1598	A/A	A/A	A/A	A/A	A/A	A/A	B/B	A/A	A/A	A/A	A/A	B/B	B/B	A/A	B/B	A/A	A/A	A/A	A/A	A/A	A/A	A/A	A/A	A/A	A/A	A/A	A/A	B/B	A/A	A/A	A/A	A/A	A/A	A/A	A/A	A/A	A/A	A/A	A/A	A/A	A/A	A/A	A/A	B/B	A/A	A/A	A/A	A/A	A/A
mk1599	A/A	A/A	A/A	A/A	A/A	A/A	B/B	A/A	A/A	A/A	A/A	B/B	B/B	A/A	A/A	A/A	A/A	A/A	A/A	A/A	A/A	A/A	A/A	A/A	A/A	A/A	A/A	B/B	A/A	A/A	A/A	A/A	A/A	A/A	A/A	A/A	A/A	A/A	A/A	A/A	A/A	A/A	A/A	B/B	A/A	A/A	A/A	A/A	A/A
mk1600	A/A	A/A	A/A	A/A	A/A	A/A	B/B	A/A	A/A	A/A	A/A	B/B	B/B	A/A	A/A	A/A	A/A	A/A	A/A	A/A	A/A	A/A	A/A	A/A	A/A	A/A	A/A	B/B	A/A	A/A	A/A	A/A	A/A	A/A	A/A	A/A	A/A	A/A	A/A	A/A	A/A	A/A	A/A	B/B	A/A	A/A	A/A	A/A	A/A
mk1601	B/B	B/B	B/B	B/B	B/B	B/B	A/A	B/B	B/B	B/B	B/B	A/A	A/A	B/B	B/B	B/B	B/B	B/B	B/B	B/B	B/B	B/B	B/B	B/B	B/B	B/B	B/B	A/A	B/B	B/B	B/B	B/B	B/B	B/B	B/B	B/B	B/B	B/B	B/B	B/B	B/B	B/B	B/B	A/A	B/B	B/B	B/B	B/B	B/B
mk1602	A/A	A/A	A/A	A/A	A/A	A/A	B/B	A/A	A/A	A/A	A/A	B/B	B/B	A/A	A/A	A/A	A/A	A/A	A/A	A/A	A/A	A/A	A/A	A/A	A/A	A/A	A/A	B/B	A/A	A/A	A/A	A/A	A/A	A/A	A/A	A/A	A/A	A/A	A/A	A/A	A/A	A/A	A/A	B/B	A/A	A/A	A/A	A/A	A/A
mk1603	B/B	B/B	B/B	B/B	B/B	B/B	A/A	B/B	B/B	B/B	B/B	A/A	A/A	B/B	B/B	B/B	B/B	B/B	B/B	B/B	B/B	B/B	B/B	B/B	B/B	B/B	B/B	A/A	B/B	B/B	B/B	B/B	B/B	B/B	B/B	B/B	B/B	B/B	B/B	B/B	B/B	B/B	B/B	A/A	B/B	B/B	B/B	B/B	B/B
mk1604	B/B	B/B	B/B	B/B	B/B	B/B	A/A	B/B	B/B	B/B	B/B	A/A	A/A	B/B	B/B	B/B	B/B	B/B	B/B	B/B	B/B	B/B	B/B	B/B	B/B	B/B	B/B	A/A	B/B	B/B	B/B	B/B	B/B	B/B	B/B	B/B	B/B	B/B	B/B	B/B	B/B	B/B	B/B	A/A	B/B	B/B	B/B	B/B	B/B
mk1605	B/B	B/B	B/B	B/B	A/A	B/B	A/A	B/B	B/B	B/B	B/B	A/A	A/A	B/B	A/A	A/A	B/B	B/B	B/B	B/B	A/A	B/B	B/B	A/A	B/B	B/B	B/B	A/A	B/B	B/B	A/A	A/A	B/B	B/B	B/B	A/A	B/B	A/A	B/B	B/B	B/B	B/B	B/B	A/A	B/B	A/A	A/A	B/B	B/B
mk1606	B/B	B/B	B/B	B/B	A/A	B/B	A/A	B/B	B/B	B/B	B/B	A/A	A/A	B/B	A/A	A/A	B/B	B/B	B/B	B/B	A/A	B/B	B/B	A/A	B/B	B/B	B/B	A/A	B/B	A/B	A/A	A/A	B/B	B/B	B/B	A/A	B/B	A/A	B/B	B/B	B/B	B/B	B/B	A/A	B/B	A/A	A/A	B/B	B/B
mk1607	B/B	B/B	B/B	B/B	B/B	B/B	A/A	B/B	B/B	B/B	B/B	A/A	A/A	B/B	A/A	B/B	B/B	B/B	B/B	B/B	A/A	B/B	B/B	B/B	B/B	B/B	B/B	A/A	B/B	B/B	B/B	B/B	B/B	B/B	B/B	B/B	B/B	A/A	B/B	B/B	B/B	B/B	B/B	A/A	B/B	B/B	A/A	B/B	B/B
mk1608	A/A	A/A	A/A	A/A	A/A	A/A	B/B	A/A	A/A	A/A	A/A	B/B	B/B	A/A	B/B	A/A	A/A	A/A	A/A	A/A	B/B	A/A	A/A	A/A	A/A	A/A	A/A	B/B	A/A	A/A	A/A	A/A	A/A	A/A	A/A	A/A	A/A	B/B	A/A	A/A	A/A	A/A	A/A	B/B	A/A	A/A	B/B	A/A	A/A
mk1609	A/A	A/A	A/A	A/A	B/B	A/A	B/B	A/A	A/A	A/B	A/A	B/B	B/B	A/A	B/B	B/B	A/A	A/A	A/A	A/A	B/B	A/A	A/A	B/B	A/A	A/A	B/B	B/B	B/B	A/B	B/B	B/B	A/A	B/B	A/A	B/B	B/B	B/B	A/A	A/A	A/A	B/B	A/A	B/B	B/B	A/A	B/B	A/A	A/A
mk1610	A/A	A/A	A/A	A/A	A/A	A/A	A/A	A/A	A/A	A/A	A/A	A/A	A/A	A/A	A/A	A/A	A/A	A/A	A/A	A/A	A/A	A/A	B/B	A/A	A/A	A/A	B/B	A/A	B/B	A/A	A/A	A/A	A/A	B/B	A/A	A/A	B/B	A/A	A/A	A/A	A/A	B/B	A/A	A/A	B/B	A/A	A/A	A/A	A/A
mk1611	A/A	A/A	A/A	A/A	A/A	A/A	A/A	A/A	A/A	A/A	A/A	B/B	B/B	A/A	A/A	A/A	A/A	A/A	A/A	A/A	A/A	A/A	A/A	A/A	A/A	A/A	A/A	B/B	A/A	A/A	A/A	A/A	A/A	A/A	A/A	A/A	A/A	A/A	A/A	A/A	A/A	A/A	A/A	A/A	A/A	B/B	A/A	A/A	A/A
mk1612	B/B	B/B	B/B	B/B	A/A	B/B	A/A	B/B	B/B	A/B	B/B	A/A	A/A	B/B	A/A	A/A	B/B	B/B	B/B	B/B	A/A	B/B	B/B	A/A	B/B	B/B	B/B	A/A	B/B	A/B	A/A	A/A	B/B	B/B	B/B	A/A	B/B	A/A	B/B	B/B	B/B	B/B	B/B	A/A	B/B	A/A	A/A	B/B	B/B
mk1613	B/B	B/B	B/B	B/B	A/A	B/B	A/A	B/B	B/B	A/B	B/B	A/A	A/A	B/B	A/A	A/A	B/B	B/B	B/B	B/B	A/A	B/B	B/B	A/A	B/B	B/B	B/B	A/A	B/B	A/B	A/A	A/A	B/B	B/B	B/B	A/A	B/B	A/A	B/B	B/B	B/B	B/B	B/B	A/A	B/B	A/A	A/A	B/B	B/B
mk1614	B/B	B/B	B/B	B/B	A/A	B/B	A/A	B/B	B/B	B/B	B/B	A/A	A/A	B/B	B/B	A/A	B/B	B/B	B/B	B/B	B/B	B/B	B/B	A/A	B/B	B/B	B/B	A/A	B/B	A/B	A/A	A/A	B/B	B/B	B/B	A/A	B/B	B/B	B/B	B/B	B/B	B/B	B/B	A/A	B/B	A/A	B/B	B/B	B/B
mk1615	B/B	B/B	B/B	B/B	A/A	B/B	A/A	B/B	B/B	B/B	B/B	A/A	A/A	B/B	B/B	A/A	B/B	B/B	B/B	B/B	B/B	B/B	B/B	A/A	B/B	B/B	B/B	A/A	B/B	A/B	A/A	A/A	B/B	B/B	B/B	A/A	B/B	B/B	B/B	B/B	B/B	B/B	A/A	A/A	B/B	A/A	B/B	B/B	B/B
mk1616	A/A	A/A	A/A	A/A	B/B	A/A	B/B	A/A	A/A	A/B	A/A	B/B	B/B	A/A	A/A	B/B	A/A	A/A	A/A	A/A	A/A	A/A	A/A	B/B	A/A	A/A	A/A	B/B	A/A	A/B	B/B	B/B	A/A	A/A	A/A	B/B	A/A	A/A	A/A	A/A	A/A	A/A	B/B	B/B	A/A	B/B	A/A	A/A	A/A
mk1617	A/A	A/A	A/A	A/A	B/B	A/A	B/B	A/A	A/A	A/A	A/A	B/B	B/B	A/A	A/A	B/B	A/A	A/A	A/A	A/A	A/A	A/A	A/A	B/B	A/A	A/A	A/A	B/B	A/A	B/B	B/B	B/B	A/A	A/A	A/A	B/B	A/A	A/A	A/A	A/A	A/A	A/A	B/B	B/B	A/A	B/B	A/A	A/A	A/A
mk1618	A/A	A/A	A/A	A/A	B/B	A/A	B/B	A/A	A/A	A/A	A/A	B/B	B/B	A/A	A/A	B/B	A/A	A/A	A/A	A/A	A/A	A/A	B/B	B/B	B/B	A/A	A/A	B/B	B/B	A/B	B/B	B/B	A/A	B/B	B/B	B/B	B/B	A/A	A/A	A/A	A/A	A/A	B/B	B/B	A/A	B/B	A/A	B/B	A/A
mk1619	A/A	A/A	A/A	A/A	B/B	A/A	B/B	A/A	A/A	A/A	A/A	B/B	B/B	A/A	A/A	B/B	A/A	A/A	A/A	A/A	A/A	A/A	B/B	B/B	B/B	A/A	A/A	B/B	B/B	A/B	B/B	B/B	A/A	B/B	B/B	B/B	B/B	A/A	A/A	A/A	A/A	A/A	B/B	B/B	A/A	B/B	A/A	B/B	A/A
mk1620	B/B	B/B	B/B	B/B	A/A	B/B	A/A	B/B	B/B	B/B	B/B	A/A	A/A	B/B	B/B	A/A	B/B	B/B	B/B	B/B	B/B	B/B	A/A	A/A	A/A	B/B	B/B	A/A	A/A	A/B	A/A	A/A	B/B	A/A	A/A	A/A	A/A	B/B	B/B	B/B	B/B	B/B	A/A	A/A	B/B	A/A	B/B	B/B	B/B
mk1621	B/B	B/B	B/B	B/B	A/A	B/B	A/A	B/B	B/B	B/B	B/B	A/A	A/A	B/B	B/B	A/A	B/B	B/B	B/B	B/B	B/B	B/B	A/A	A/A	A/A	B/B	B/B	A/A	A/A	A/A	A/A	A/A	B/B	A/A	A/A	A/A	A/A	B/B	B/B	B/B	B/B	B/B	A/A	A/A	B/B	A/A	B/B	B/B	B/B
mk1622	B/B	B/B	B/B	B/B	A/A	B/B	A/A	B/B	B/B	B/B	B/B	A/A	A/A	B/B	B/B	A/A	B/B	B/B	B/B	B/B	B/B	B/B	A/A	A/A	A/A	B/B	B/B	A/A	A/A	A/B	A/A	A/A	B/B	A/A	A/A	A/A	A/A	B/B	B/B	B/B	B/B	B/B	A/A	A/A	B/B	A/A	B/B	B/B	B/B
mk1623	B/B	B/B	B/B	B/B	A/A	B/B	A/A	B/B	B/B	B/B	B/B	A/A	A/A	B/B	B/B	A/A	B/B	B/B	B/B	B/B	B/B	B/B	A/A	A/A	A/A	B/B	B/B	A/A	A/A	B/B	A/A	A/A	B/B	A/A	A/A	A/A	A/A	B/B	B/B	B/B	B/B	B/B	A/A	A/A	B/B	A/A	B/B	B/B	B/B
mk1624	A/A	A/A	A/A	A/A	B/B	A/A	B/B	A/A	A/A	A/A	A/A	B/B	B/B	A/A	A/A	B/B	A/A	A/A	A/A	A/A	A/A	A/A	B/B	B/B	B/B	A/A	A/A	B/B	B/B	A/B	B/B	B/B	A/A	B/B	B/B	B/B	B/B	A/A	A/A	A/A	A/A	A/A	B/B	B/B	A/A	B/B	A/A	A/A	A/A
mk1625	B/B	B/B	B/B	B/B	A/A	B/B	A/A	B/B	B/B	B/B	B/B	A/A	A/A	B/B	B/B	A/A	B/B	B/B	B/B	B/B	B/B	B/B	A/A	A/A	A/A	B/B	B/B	A/A	A/A	A/B	A/A	A/A	B/B	A/A	A/A	A/A	A/A	B/B	B/B	B/B	B/B	B/B	A/A	A/A	B/B	A/A	B/B	B/B	B/B
mk1626	B/B	B/B	B/B	B/B	A/A	B/B	A/A	B/B	B/B	B/B	B/B	A/A	A/A	B/B	B/B	A/A	B/B	B/B	B/B	B/B	B/B	B/B	A/A	A/A	A/A	B/B	B/B	A/A	A/A	A/B	A/A	A/A	B/B	A/A	A/A	A/A	A/A	B/B	B/B	B/B	B/B	B/B	A/A	A/A	B/B	A/A	B/B	B/B	B/B
mk1627	A/A	A/A	A/A	A/A	B/B	A/A	B/B	A/A	A/A	A/A	A/A	B/B	B/B	A/A	A/A	B/B	A/A	A/A	A/A	A/A	A/A	A/A	B/B	B/B	B/B	A/A	A/A	B/B	B/B	B/B	B/B	B/B	A/A	B/B	B/B	B/B	B/B	A/A	A/A	A/A	A/A	A/A	B/B	B/B	A/A	B/B	A/A	A/A	A/A
mk1628	A/A	A/A	A/A	A/A	B/B	A/A	B/B	A/A	A/A	A/A	A/A	B/B	B/B	A/A	A/A	B/B	A/A	A/A	A/A	A/A	A/A	A/A	B/B	B/B	B/B	A/A	A/A	B/B	B/B	A/B	B/B	B/B	A/A	B/B	B/B	B/B	B/B	A/A	A/A	A/A	A/A	A/A	B/B	B/B	A/A	B/B	A/A	A/A	A/A
mk1629	A/A	A/A	A/A	A/A	B/B	A/A	B/B	A/A	A/A	A/A	A/A	B/B	B/B	A/A	A/A	B/B	A/A	A/A	A/A	A/A	A/A	A/A	B/B	B/B	B/B	A/A	A/A	B/B	B/B	A/A	B/B	B/B	A/A	B/B	B/B	B/B	B/B	A/A	A/A	A/A	A/A	A/A	B/B	B/B	A/A	B/B	A/A	A/A	A/A
mk1630	A/A	A/A	A/A	A/A	B/B	A/A	B/B	A/A	A/A	A/A	A/A	B/B	B/B	A/A	A/A	B/B	A/A	A/A	A/A	A/A	A/A	A/A	B/B	B/B	B/B	A/A	A/A	B/B	B/B	A/A	B/B	B/B	A/A	B/B	B/B	B/B	B/B	A/A	A/A	A/A	A/A	A/A	B/B	B/B	A/A	B/B	A/A	A/A	A/A
mk1631	A/A	A/A	A/A	A/A	B/B	A/A	B/B	A/A	A/A	A/A	A/A	B/B	B/B	A/A	A/A	B/B	A/A	A/A	A/A	A/A	A/A	A/A	B/B	B/B	B/B	A/A	A/A	B/B	B/B	B/B	B/B	B/B	A/A	B/B	B/B	B/B	B/B	A/A	A/A	A/A	A/A	A/A	B/B	B/B	A/A	B/B	A/A	A/A	A/A
mk1632	B/B	B/B	B/B	B/B	A/A	B/B	A/A	B/B	B/B	B/B	B/B	A/A	A/A	B/B	B/B	A/A	B/B	B/B	B/B	B/B	B/B	B/B	A/A	A/A	A/A	B/B	B/B	A/A	A/A	B/B	A/A	A/A	B/B	A/A	A/A	A/A	A/A	B/B	B/B	B/B	B/B	B/B	A/A	A/A	B/B	A/A	B/B	B/B	B/B
mk1633	A/A	A/A	A/A	A/A	B/B	A/A	B/B	A/A	A/A	A/A	A/A	B/B	B/B	A/A	A/A	B/B	A/A	A/A	A/A	A/A	A/A	A/A	B/B	B/B	B/B	A/A	A/A	B/B	B/B	A/A	B/B	B/B	A/A	B/B	B/B	B/B	B/B	A/A	A/A	A/A	A/A	A/A	B/B	B/B	A/A	B/B	A/A	A/A	A/A
mk1634	A/A	A/A	A/A	A/A	B/B	A/A	B/B	A/A	A/A	A/A	A/A	B/B	B/B	A/A	A/A	B/B	A/A	A/A	A/A	A/A	A/A	A/A	B/B	B/B	B/B	A/A	A/A	B/B	A/A	A/B	B/B	B/B	A/A	A/A	A/A	B/B	A/A	A/A	A/A	A/A	A/A	A/A	B/B	B/B	A/A	B/B	A/A	A/A	A/A
mk1635	B/B	B/B	B/B	B/B	B/B	B/B	B/B	B/B	B/B	B/B	B/B	A/A	A/A	B/B	B/B	B/B	B/B	B/B	B/B	B/B	B/B	B/B	A/A	B/B	B/B	B/B	B/B	B/B	B/B	B/B	B/B	B/B	B/B	B/B	B/B	B/B	B/B	B/B	B/B	B/B	B/B	B/B	A/A	B/B	B/B	B/B	B/B	A/A	B/B
mk1636	A/A	A/A	A/A	A/A	B/B	A/A	B/B	A/A	A/A	A/A	A/A	B/B	B/B	A/A	A/A	B/B	A/A	A/A	A/A	A/A	A/A	A/A	B/B	B/B	B/B	A/A	A/A	B/B	B/B	A/A	B/B	B/B	A/A	B/B	B/B	B/B	B/B	A/A	A/A	A/A	A/A	A/A	B/B	B/B	A/A	B/B	A/A	A/A	A/A
mk1637	A/A	A/A	B/B	A/A	B/B	A/A	A/A	A/A	A/A	A/A	A/A	B/B	B/B	B/B	A/A	A/A	A/A	A/A	B/B	B/B	B/B	A/A	A/A	B/B	A/A	A/A	B/B	A/A	A/A	A/A	B/B	B/B	A/A	A/A	B/B	A/A	B/B	B/B	A/A	A/A	A/A	B/B	A/A	A/A	B/B	A/A	A/A	A/A	A/A
mk1638	B/B	B/B	B/B	B/B	B/B	B/B	B/B	B/B	B/B	B/B	B/B	A/A	B/B	B/B	B/B	B/B	B/B	B/B	B/B	B/B	B/B	B/B	B/B	B/B	B/B	B/B	B/B	B/B	B/B	B/B	B/B	B/B	B/B	B/B	B/B	B/B	B/B	B/B	B/B	B/B	B/B	B/B	A/A	B/B	B/B	B/B	B/B	A/A	B/B
mk1639	B/B	B/B	B/B	B/B	B/B	B/B	B/B	B/B	B/B	B/B	B/B	A/A	B/B	B/B	B/B	B/B	B/B	B/B	B/B	B/B	B/B	B/B	B/B	B/B	B/B	B/B	B/B	B/B	B/B	B/B	B/B	B/B	B/B	B/B	B/B	B/B	B/B	B/B	B/B	B/B	B/B	B/B	A/A	B/B	B/B	B/B	B/B	A/A	B/B
mk1640	B/B	B/B	B/B	B/B	A/A	B/B	A/A	B/B	B/B	B/B	B/B	A/A	B/B	B/B	A/A	B/B	B/B	B/B	B/B	B/B	A/A	B/B	B/B	A/A	B/B	B/B	A/A	B/B	A/A	B/B	B/B	B/B	B/B	A/A	A/A	B/B	A/A	A/A	B/B	B/B	B/B	B/B	B/B	A/A	A/A	B/B	A/A	B/B	B/B
mk1641	B/B	B/B	B/B	B/B	B/B	B/B	A/A	B/B	B/B	B/B	B/B	B/B	B/B	B/B	B/B	B/B	B/B	B/B	B/B	B/B	B/B	B/B	B/B	B/B	B/B	B/B	B/B	B/B	B/B	B/B	B/B	B/B	B/B	B/B	B/B	B/B	B/B	B/B	B/B	B/B	B/B	B/B	A/A	A/A	B/B	B/B	B/B	A/A	B/B
mk1642	B/B	B/B	B/B	B/B	B/B	B/B	A/A	B/B	B/B	B/B	B/B	B/B	B/B	B/B	B/B	B/B	B/B	B/B	B/B	B/B	B/B	B/B	B/B	B/B	B/B	B/B	B/B	B/B	B/B	B/B	B/B	B/B	B/B	B/B	B/B	B/B	B/B	B/B	B/B	B/B	B/B	B/B	A/A	A/A	B/B	B/B	B/B	A/A	B/B
mk1643	B/B	B/B	B/B	B/B	B/B	B/B	A/A	B/B	B/B	B/B	B/B	A/A	B/B	B/B	B/B	B/B	B/B	B/B	B/B	B/B	B/B	B/B	B/B	B/B	B/B	B/B	B/B	B/B	A/A	B/B	B/B	B/B	B/B	A/A	B/B	B/B	B/B	A/A	B/B	B/B	B/B	B/B	B/B	B/B	B/B	B/B	B/B	B/B	B/B
mk1644	A/A	A/A	A/A	A/A	B/B	A/A	B/B	A/A	A/A	A/A	A/A	A/A	A/A	A/A	B/B	A/A	A/A	A/A	A/A	A/A	B/B	A/A	A/A	B/B	A/A	A/A	B/B	A/A	B/B	A/A	A/A	A/A	A/A	B/B	B/B	A/A	B/B	B/B	A/A	A/A	A/A	B/B	B/B	B/B	B/B	A/A	B/B	B/B	A/A
mk1645	A/A	A/A	A/A	A/A	B/B	A/A	B/B	A/A	A/A	A/A	A/A	A/A	A/A	A/A	B/B	A/A	A/A	A/A	A/A	A/A	B/B	A/A	A/A	B/B	A/A	A/A	B/B	A/A	B/B	A/A	A/A	A/A	A/A	B/B	B/B	A/A	B/B	B/B	A/A	A/A	A/A	B/B	B/B	B/B	B/B	A/A	B/B	B/B	A/A
mk1646	A/A	A/A	A/A	A/A	A/A	A/A	B/B	A/A	A/A	A/A	A/A	A/A	A/A	A/A	A/A	A/A	A/A	A/A	A/A	A/A	A/A	A/A	A/A	A/A	A/A	A/A	A/A	A/A	B/B	A/A	A/A	A/A	A/A	B/B	A/A	A/A	A/A	A/A	A/A	A/A	A/A	A/A	B/B	B/B	A/A	A/A	A/A	B/B	A/A
mk1647	B/B	B/B	B/B	B/B	B/B	B/B	A/A	B/B	B/B	B/B	B/B	B/B	B/B	B/B	B/B	B/B	B/B	B/B	B/B	B/B	B/B	B/B	B/B	B/B	B/B	B/B	B/B	B/B	B/B	B/B	B/B	B/B	B/B	B/B	B/B	B/B	B/B	B/B	B/B	B/B	B/B	B/B	A/A	A/A	B/B	B/B	B/B	B/B	B/B
mk1648	B/B	B/B	B/B	B/B	B/B	B/B	A/A	B/B	B/B	B/B	B/B	B/B	B/B	B/B	B/B	B/B	B/B	B/B	B/B	B/B	B/B	B/B	B/B	B/B	B/B	B/B	B/B	B/B	B/B	B/B	B/B	B/B	B/B	B/B	B/B	B/B	B/B	B/B	B/B	B/B	B/B	B/B	A/A	A/A	B/B	B/B	B/B	A/A	B/B
mk1649	B/B	B/B	B/B	B/B	B/B	B/B	A/A	B/B	B/B	B/B	B/B	B/B	B/B	B/B	B/B	B/B	B/B	B/B	B/B	B/B	B/B	B/B	B/B	B/B	B/B	B/B	B/B	B/B	B/B	B/B	B/B	B/B	B/B	B/B	B/B	B/B	B/B	B/B	B/B	B/B	B/B	B/B	A/A	A/A	B/B	B/B	B/B	A/A	B/B
mk1650	B/B	B/B	B/B	B/B	B/B	B/B	A/A	B/B	B/B	B/B	B/B	A/A	B/B	B/B	B/B	B/B	B/B	B/B	B/B	B/B	B/B	B/B	B/B	B/B	B/B	B/B	B/B	B/B	A/A	B/B	B/B	B/B	B/B	A/A	B/B	B/B	B/B	A/A	B/B	B/B	B/B	B/B	B/B	B/B	B/B	B/B	B/B	B/B	B/B
mk1651	A/A	A/A	A/A	A/A	A/A	A/A	B/B	A/A	A/A	A/A	A/A	A/A	A/A	A/A	A/A	A/A	A/A	A/A	A/A	A/A	A/A	A/A	A/A	A/A	A/A	A/A	A/A	A/A	B/B	A/A	A/A	A/A	A/A	B/B	A/A	A/A	A/A	A/A	A/A	A/A	A/A	A/A	B/B	B/B	A/A	A/A	A/A	B/B	A/A
mk1652	B/B	B/B	B/B	B/B	A/A	B/B	A/A	B/B	B/B	B/B	B/B	B/B	B/B	B/B	A/A	B/B	B/B	B/B	B/B	B/B	A/A	B/B	B/B	A/A	B/B	B/B	A/A	B/B	A/A	B/B	B/B	B/B	B/B	A/A	A/A	B/B	A/A	B/B	B/B	B/B	B/B	A/A	A/A	A/A	A/A	B/B	A/A	A/A	B/B
mk1653	B/B	B/B	B/B	B/B	A/A	B/B	A/A	B/B	B/B	B/B	B/B	B/B	B/B	B/B	A/A	B/B	B/B	B/B	B/B	B/B	A/A	B/B	B/B	A/A	B/B	B/B	A/A	B/B	A/A	B/B	B/B	B/B	B/B	A/A	A/A	B/B	A/A	B/B	B/B	B/B	B/B	A/A	A/A	A/A	A/A	B/B	A/A	A/A	B/B
mk1654	B/B	B/B	B/B	B/B	A/A	B/B	B/B	B/B	B/B	B/B	B/B	B/B	B/B	B/B	A/A	B/B	B/B	B/B	B/B	B/B	A/A	B/B	B/B	A/A	B/B	B/B	A/A	B/B	B/B	B/B	B/B	B/B	B/B	B/B	A/A	B/B	A/A	B/B	B/B	B/B	B/B	A/A	B/B	B/B	A/A	B/B	A/A	B/B	B/B
mk1655	B/B	B/B	B/B	B/B	A/A	B/B	A/A	B/B	B/B	B/B	B/B	B/B	B/B	B/B	A/A	B/B	B/B	B/B	B/B	B/B	A/A	B/B	B/B	A/A	B/B	B/B	A/A	B/B	A/A	B/B	B/B	B/B	B/B	A/A	A/A	B/B	A/A	B/B	B/B	B/B	B/B	B/B	B/B	B/B	A/A	B/B	A/A	B/B	B/B
mk1656	A/A	A/A	A/A	A/A	B/B	A/A	B/B	A/A	A/A	A/A	A/A	A/A	A/A	A/A	B/B	A/A	A/A	A/A	A/A	A/A	B/B	A/A	A/A	B/B	A/A	A/A	B/B	A/A	B/B	A/A	A/A	A/A	A/A	B/B	B/B	A/A	B/B	B/B	A/A	A/A	A/A	A/A	A/A	A/A	B/B	A/A	B/B	A/A	A/A
mk1657	B/B	B/B	B/B	B/B	A/A	B/B	A/A	B/B	B/B	B/B	B/B	B/B	B/B	B/B	A/A	B/B	B/B	B/B	B/B	B/B	A/A	B/B	B/B	A/A	B/B	B/B	A/A	B/B	A/A	B/B	B/B	B/B	B/B	A/A	A/A	B/B	A/A	B/B	B/B	B/B	B/B	B/B	B/B	B/B	A/A	B/B	A/A	B/B	B/B
mk1658	A/A	A/A	A/A	A/A	B/B	A/A	B/B	A/A	A/A	A/A	A/A	A/A	A/A	A/A	B/B	A/A	A/A	A/A	A/A	A/A	B/B	A/A	A/A	B/B	A/A	A/A	B/B	A/A	B/B	A/A	A/A	A/A	A/A	B/B	B/B	A/A	B/B	B/B	A/A	A/A	A/A	A/A	A/A	A/A	B/B	A/A	B/B	A/A	A/A
mk1659	A/A	A/A	A/A	A/A	B/B	A/A	B/B	A/A	A/A	A/A	A/A	A/A	A/A	A/A	B/B	A/A	A/A	A/A	A/A	A/A	B/B	A/A	A/A	B/B	A/A	A/A	B/B	A/A	B/B	A/A	A/A	A/A	A/A	B/B	B/B	A/A	B/B	B/B	A/A	A/A	A/A	A/A	A/A	A/A	B/B	A/A	B/B	A/A	A/A
mk1660	A/A	A/A	A/A	A/A	B/B	A/A	A/A	A/A	A/A	A/A	A/A	A/A	A/A	A/A	B/B	A/A	A/A	A/A	A/A	A/A	B/B	A/A	A/A	B/B	A/A	A/A	B/B	A/A	B/B	A/A	A/A	A/A	A/A	B/B	B/B	A/A	B/B	B/B	A/A	A/A	A/A	A/A	B/B	A/A	B/B	A/A	B/B	B/B	A/A
mk1661	A/A	A/A	A/A	A/A	B/B	A/A	A/A	A/A	A/A	A/A	A/A	A/A	A/A	A/A	B/B	A/A	A/A	A/A	A/A	A/A	B/B	A/A	A/A	B/B	A/A	A/A	B/B	A/A	B/B	A/A	A/A	A/A	A/A	B/B	B/B	A/A	B/B	B/B	A/A	A/A	A/A	A/A	B/B	A/A	B/B	A/A	B/B	B/B	A/A
mk1662	A/A	A/A	A/A	A/A	B/B	A/A	A/A	A/A	A/A	A/A	A/A	A/A	A/A	A/A	B/B	A/A	A/A	A/A	A/A	A/A	B/B	A/A	A/A	B/B	A/A	A/A	B/B	A/A	B/B	A/A	A/A	A/A	A/A	B/B	B/B	A/A	B/B	B/B	A/A	A/A	A/A	A/A	B/B	A/A	B/B	A/A	B/B	A/A	A/A
mk1663	B/B	B/B	B/B	B/B	A/A	B/B	B/B	B/B	B/B	B/B	B/B	B/B	B/B	B/B	A/A	B/B	B/B	B/B	B/B	B/B	A/A	B/B	B/B	A/A	B/B	B/B	A/A	B/B	B/B	B/B	B/B	B/B	B/B	B/B	A/A	B/B	A/A	B/B	B/B	B/B	B/B	B/B	A/A	B/B	A/A	B/B	A/A	A/A	B/B
mk1664	B/B	B/B	B/B	B/B	A/A	B/B	B/B	B/B	B/B	B/B	B/B	B/B	B/B	B/B	A/A	B/B	B/B	B/B	B/B	B/B	A/A	B/B	B/B	A/A	B/B	B/B	A/A	B/B	A/A	B/B	B/B	B/B	B/B	A/A	A/A	B/B	A/A	A/A	B/B	B/B	B/B	B/B	A/A	B/B	A/A	B/B	A/A	A/A	B/B
mk1665	A/A	A/A	A/A	A/A	B/B	A/A	A/A	A/A	A/A	A/A	A/A	A/A	A/A	A/A	B/B	A/A	A/A	A/A	A/A	A/A	B/B	A/A	A/A	B/B	A/A	A/A	B/B	A/A	A/A	A/A	A/A	A/A	A/A	A/A	B/B	A/A	B/B	A/A	A/A	A/A	A/A	A/A	A/A	A/A	B/B	A/A	B/B	A/A	A/A
mk1666	A/A	A/A	A/A	A/A	B/B	A/A	A/A	A/A	A/A	A/A	A/A	A/A	A/A	A/A	B/B	A/A	A/A	A/A	A/A	A/A	B/B	A/A	A/A	B/B	A/A	A/A	B/B	A/A	A/A	A/A	A/A	A/A	A/A	A/A	B/B	A/A	B/B	A/A	A/A	A/A	A/A	A/A	A/A	A/A	B/B	A/A	B/B	A/A	A/A
mk1667	A/A	A/A	A/A	A/A	B/B	A/A	B/B	A/A	A/A	A/A	A/A	B/B	A/A	A/A	B/B	A/A	A/A	A/A	A/A	A/A	B/B	A/A	A/A	B/B	A/A	A/A	B/B	A/A	B/B	A/A	A/A	A/A	A/A	B/B	B/B	A/A	B/B	B/B	A/A	A/A	A/A	A/A	A/A	B/B	B/B	A/A	B/B	A/A	A/A
mk1668	A/A	A/A	A/A	A/A	B/B	A/A	B/B	A/A	A/A	A/A	A/A	B/B	A/A	A/A	B/B	A/A	A/A	A/A	A/A	A/A	B/B	A/A	A/A	B/B	A/A	A/A	B/B	A/A	B/B	A/A	A/A	A/A	A/A	B/B	B/B	A/A	B/B	B/B	A/A	A/A	A/A	A/A	A/A	A/A	B/B	A/A	B/B	A/A	A/A
mk1669	B/B	B/B	B/B	B/B	A/A	B/B	A/A	B/B	B/B	B/B	B/B	A/A	B/B	B/B	A/A	B/B	B/B	B/B	B/B	B/B	A/A	B/B	B/B	A/A	B/B	B/B	A/A	B/B	A/A	B/B	B/B	B/B	B/B	A/A	A/A	B/B	A/A	A/A	B/B	B/B	B/B	B/B	B/B	B/B	A/A	B/B	A/A	B/B	B/B
mk1670	A/A	A/A	A/A	A/A	B/B	A/A	B/B	A/A	A/A	A/A	A/A	B/B	A/A	A/A	B/B	A/A	A/A	A/A	A/A	A/A	B/B	A/A	A/A	B/B	A/A	A/A	B/B	A/A	B/B	A/A	A/A	A/A	A/A	B/B	B/B	A/A	B/B	B/B	A/A	A/A	A/A	A/A	A/A	B/B	B/B	A/A	B/B	A/A	A/A
mk1671	B/B	B/B	B/B	B/B	A/A	B/B	B/B	B/B	B/B	B/B	B/B	B/B	B/B	B/B	A/A	B/B	B/B	B/B	B/B	B/B	A/A	B/B	B/B	A/A	B/B	B/B	A/A	B/B	B/B	B/B	B/B	B/B	B/B	B/B	A/A	B/B	A/A	B/B	B/B	B/B	B/B	B/B	B/B	B/B	A/A	B/B	A/A	B/B	B/B
mk1672	B/B	B/B	B/B	B/B	A/A	B/B	B/B	B/B	B/B	B/B	B/B	A/A	B/B	B/B	A/A	B/B	B/B	B/B	B/B	B/B	A/A	B/B	B/B	A/A	B/B	B/B	A/A	B/B	B/B	B/B	B/B	B/B	B/B	B/B	A/A	B/B	A/A	B/B	B/B	B/B	B/B	B/B	A/A	B/B	A/A	B/B	A/A	A/A	B/B
mk1673	A/A	A/A	A/A	A/A	B/B	A/A	A/A	A/A	A/A	A/A	A/A	A/A	A/A	A/A	B/B	A/A	A/A	A/A	A/A	A/A	B/B	A/A	A/A	B/B	A/A	A/A	B/B	A/A	A/A	A/A	A/A	A/A	A/A	A/A	B/B	A/A	B/B	A/A	A/A	A/A	A/A	A/A	A/A	A/A	B/B	A/A	B/B	A/A	A/A
mk1674	B/B	B/B	B/B	B/B	A/A	B/B	B/B	B/B	B/B	B/B	B/B	B/B	B/B	B/B	A/A	B/B	B/B	B/B	B/B	B/B	A/A	B/B	B/B	A/A	B/B	B/B	A/A	B/B	B/B	B/B	B/B	B/B	B/B	B/B	A/A	B/B	A/A	B/B	B/B	B/B	B/B	B/B	B/B	B/B	A/A	B/B	A/A	B/B	B/B
mk1675	B/B	B/B	B/B	B/B	B/B	B/B	A/A	B/B	B/B	B/B	B/B	B/B	B/B	B/B	B/B	B/B	B/B	B/B	B/B	B/B	B/B	B/B	B/B	B/B	B/B	B/B	B/B	B/B	A/A	B/B	B/B	B/B	B/B	A/A	B/B	B/B	B/B	A/A	B/B	B/B	B/B	B/B	B/B	A/A	B/B	B/B	B/B	B/B	B/B
mk1676	B/B	B/B	B/B	B/B	B/B	B/B	A/A	B/B	B/B	B/B	B/B	A/A	B/B	B/B	B/B	B/B	B/B	B/B	B/B	B/B	B/B	B/B	B/B	B/B	B/B	B/B	B/B	B/B	A/A	B/B	B/B	B/B	B/B	A/A	B/B	B/B	B/B	A/A	B/B	B/B	B/B	B/B	B/B	A/A	B/B	B/B	B/B	B/B	B/B
mk1677	A/A	A/A	A/A	A/A	A/A	A/A	B/B	A/A	A/A	A/A	A/A	B/B	B/B	A/A	A/A	A/A	A/A	A/A	A/A	A/A	A/A	A/A	A/A	A/A	A/A	A/A	A/A	A/A	B/B	A/A	A/A	A/A	A/A	B/B	A/A	A/A	A/A	B/B	A/A	A/A	A/A	A/A	A/A	B/B	A/A	B/B	A/A	A/A	A/A
mk1678	A/A	A/A	A/A	A/A	B/B	A/A	B/B	A/A	A/A	A/A	A/A	B/B	B/B	A/A	B/B	A/A	A/A	A/A	A/A	A/A	B/B	A/A	A/A	B/B	A/A	A/A	B/B	A/A	B/B	A/A	A/A	A/A	A/A	B/B	B/B	A/A	B/B	A/A	A/A	A/A	A/A	A/A	A/A	B/B	B/B	B/B	B/B	B/B	A/A
mk1679	A/A	A/A	A/A	A/A	B/B	A/A	B/B	A/A	A/A	A/A	A/A	B/B	B/B	A/A	B/B	A/A	A/A	A/A	A/A	A/A	B/B	A/A	A/A	B/B	A/A	A/A	B/B	A/A	B/B	A/A	A/A	A/A	A/A	B/B	B/B	A/A	B/B	A/A	A/A	A/A	A/A	A/A	A/A	B/B	B/B	B/B	B/B	B/B	A/A
mk1680	B/B	B/B	B/B	B/B	A/A	B/B	B/B	B/B	B/B	B/B	B/B	B/B	B/B	B/B	A/A	B/B	B/B	B/B	B/B	B/B	A/A	B/B	B/B	A/A	B/B	B/B	A/A	B/B	B/B	B/B	B/B	B/B	B/B	B/B	A/A	B/B	A/A	B/B	B/B	B/B	B/B	B/B	B/B	B/B	A/A	A/A	A/A	B/B	B/B
mk1681	A/A	A/A	A/A	A/A	B/B	A/A	A/A	A/A	A/A	A/A	A/A	A/A	A/A	A/A	B/B	A/A	A/A	A/A	A/A	A/A	B/B	A/A	A/A	B/B	A/A	A/A	B/B	A/A	A/A	A/A	A/A	A/A	A/A	A/A	B/B	A/A	B/B	A/A	A/A	A/A	A/A	A/A	A/A	A/A	B/B	B/B	B/B	A/A	A/A
mk1682	A/A	A/A	A/A	A/A	B/B	A/A	A/A	A/A	A/A	A/A	A/A	A/A	A/A	A/A	B/B	A/A	A/A	A/A	A/A	A/A	B/B	A/A	A/A	B/B	A/A	A/A	B/B	A/A	A/A	A/A	A/A	A/A	A/A	A/A	B/B	A/A	B/B	A/A	A/A	A/A	A/A	A/A	A/A	A/A	B/B	B/B	B/B	A/A	A/A
mk1683	A/A	A/A	A/A	A/A	B/B	A/A	A/A	A/A	A/A	A/A	A/A	A/A	A/A	A/A	B/B	A/A	A/A	A/A	A/A	A/A	B/B	A/A	A/A	B/B	A/A	A/A	B/B	A/A	A/A	A/A	A/A	A/A	A/A	A/A	B/B	A/A	B/B	A/A	A/A	A/A	A/A	A/A	A/A	A/A	B/B	B/B	B/B	A/A	A/A
mk1684	A/A	A/A	B/B	B/B	B/B	A/A	B/B	A/A	A/A	A/A	A/A	B/B	A/A	A/A	B/B	A/A	A/A	A/A	A/A	A/A	B/B	A/A	A/A	B/B	A/A	A/A	B/B	A/A	B/B	A/A	B/B	A/A	A/A	A/A	B/B	A/A	B/B	B/B	A/A	A/A	A/A	A/A	A/A	B/B	B/B	B/B	B/B	B/B	A/A
mk1685	B/B	B/B	B/B	B/B	A/A	B/B	B/B	B/B	B/B	B/B	B/B	B/B	B/B	B/B	A/A	B/B	B/B	B/B	B/B	B/B	A/A	B/B	B/B	A/A	B/B	B/B	A/A	B/B	A/A	B/B	B/B	B/B	A/A	B/B	A/A	B/B	A/A	A/A	B/B	B/B	B/B	B/B	A/A	A/A	A/A	B/B	A/A	A/A	B/B
mk1686	B/B	B/B	B/B	B/B	A/A	B/B	B/B	B/B	B/B	B/B	B/B	B/B	A/A	B/B	A/A	B/B	B/B	B/B	A/A	B/B	A/A	B/B	B/B	A/A	B/B	B/B	A/A	B/B	B/B	A/A	B/B	B/B	B/B	B/B	A/A	B/B	A/A	B/B	B/B	B/B	B/B	A/A	B/B	B/B	A/A	B/B	B/B	B/B	B/B
mk1687	B/B	B/B	B/B	B/B	A/A	B/B	B/B	B/B	B/B	B/B	B/B	B/B	B/B	B/B	A/A	B/B	B/B	B/B	B/B	B/B	A/A	B/B	B/B	A/A	B/B	B/B	A/A	B/B	B/B	B/B	B/B	B/B	B/B	B/B	A/A	B/B	A/A	A/A	B/B	B/B	B/B	B/B	A/A	B/B	A/A	B/B	B/B	B/B	B/B
mk1688	B/B	B/B	B/B	B/B	A/A	B/B	B/B	B/B	B/B	B/B	B/B	B/B	B/B	B/B	A/A	B/B	B/B	B/B	A/A	B/B	A/A	B/B	B/B	A/A	B/B	B/B	A/A	B/B	B/B	A/A	B/B	B/B	B/B	B/B	A/A	B/B	A/A	B/B	B/B	B/B	B/B	A/A	B/B	B/B	A/A	B/B	B/B	B/B	B/B
mk1689	B/B	B/B	B/B	B/B	B/B	B/B	B/B	A/A	A/A	B/B	A/A	B/B	B/B	B/B	B/B	B/B	A/A	B/B	B/B	A/A	B/B	B/B	B/B	B/B	B/B	B/B	B/B	B/B	B/B	B/B	B/B	B/B	B/B	A/A	B/B	B/B	B/B	B/B	A/A	B/B	B/B	B/B	A/A	B/B	B/B	B/B	B/B	B/B	A/A
mk1690	A/A	A/A	A/A	A/A	A/A	B/B	A/A	B/B	B/B	A/A	B/B	A/A	A/A	A/A	A/A	A/A	B/B	A/A	A/A	B/B	A/A	A/A	A/A	A/A	A/A	A/A	A/A	A/A	A/A	A/A	A/A	A/A	A/A	B/B	A/A	A/A	A/A	A/A	B/B	A/A	A/A	A/A	B/B	B/B	A/A	A/A	A/A	A/A	B/B
mk1691	B/B	B/B	B/B	B/B	B/B	A/A	B/B	A/A	A/A	B/B	A/A	B/B	B/B	B/B	B/B	B/B	A/A	B/B	B/B	A/A	B/B	B/B	B/B	B/B	B/B	B/B	B/B	B/B	B/B	B/B	B/B	B/B	B/B	A/A	B/B	B/B	B/B	B/B	A/A	B/B	B/B	B/B	A/A	A/A	B/B	B/B	B/B	B/B	A/A
mk1692	A/A	A/A	A/A	A/A	A/A	B/B	A/A	B/B	B/B	A/A	B/B	A/A	A/A	A/A	A/A	A/A	B/B	A/A	A/A	B/B	A/A	A/A	A/A	A/A	A/A	A/A	A/A	A/A	A/A	A/A	A/A	A/A	A/A	B/B	A/A	A/A	A/A	A/A	B/B	A/A	A/A	A/A	B/B	B/B	A/A	A/A	A/A	A/A	B/B
mk1693	B/B	B/B	B/B	B/B	A/A	B/B	B/B	B/B	B/B	B/B	B/B	B/B	B/B	A/A	B/B	B/B	B/B	B/B	B/B	B/B	A/A	B/B	B/B	A/A	B/B	B/B	A/A	B/B	B/B	B/B	B/B	A/A	B/B	B/B	A/A	B/B	A/A	A/A	B/B	B/B	B/B	B/B	B/B	B/B	A/A	B/B	B/B	B/B	B/B
mk1694	A/A	A/A	B/B	A/A	B/B	B/B	A/A	B/B	B/B	A/A	B/B	B/B	A/A	B/B	A/A	A/A	B/B	A/A	A/A	B/B	B/B	A/A	A/A	B/B	A/A	A/A	B/B	A/A	A/A	B/B	A/A	B/B	A/A	B/B	B/B	A/A	B/B	B/B	B/B	A/A	A/A	A/A	B/B	A/A	B/B	A/A	A/A	A/A	B/B
mk1695	B/B	B/B	B/B	B/B	A/A	B/B	B/B	B/B	A/A	B/B	A/A	B/B	B/B	B/B	B/B	B/B	B/B	B/B	B/B	B/B	B/B	B/B	A/A	A/A	B/B	B/B	B/B	A/A	B/B	B/B	A/A	A/A	B/B	B/B	B/B	B/B	B/B	B/B	B/B	B/B	B/B	B/B	B/B	B/B	B/B	B/B	B/B	B/B	A/A
mk1696	A/A	A/A	B/B	A/A	B/B	A/A	B/B	A/A	A/A	A/A	A/A	B/B	B/B	B/B	A/A	A/A	A/A	B/B	A/A	A/A	A/A	A/A	A/A	B/B	A/A	A/A	B/B	A/A	B/B	A/A	B/B	B/B	B/B	B/B	B/B	A/A	A/A	A/A	A/A	A/A	A/A	B/B	B/B	A/A	B/B	B/B	B/B	B/B	A/A
mk1697	A/A	A/A	A/A	A/A	B/B	A/A	B/B	A/A	A/A	A/A	A/A	B/B	B/B	B/B	A/A	A/A	A/A	B/B	A/A	A/A	A/A	A/A	A/A	B/B	A/A	A/A	B/B	A/A	B/B	A/A	B/B	B/B	B/B	B/B	B/B	A/A	A/A	A/A	A/A	A/A	A/A	B/B	B/B	A/A	B/B	B/B	B/B	B/B	A/A
mk1698	A/A	A/A	A/A	A/A	B/B	A/A	A/A	A/A	B/B	A/A	B/B	A/A	A/A	A/A	A/A	A/A	A/A	A/A	A/A	A/A	A/A	A/A	B/B	B/B	A/A	A/A	A/A	A/A	A/A	A/A	A/A	A/A	A/A	A/A	A/A	A/A	A/A	A/A	A/A	B/B	B/B	A/A	A/A	A/A	A/A	A/A	A/A	A/A	B/B
mk1699	A/A	A/A	A/A	A/A	B/B	A/A	B/B	A/A	A/A	A/A	A/A	A/A	B/B	A/A	A/A	A/A	A/A	B/B	A/A	A/A	B/B	A/A	A/A	B/B	A/A	A/A	B/B	A/A	B/B	A/A	B/B	B/B	B/B	B/B	B/B	A/A	B/B	A/A	A/A	A/A	A/A	B/B	B/B	B/B	B/B	B/B	B/B	A/A	A/A
mk1700	B/B	B/B	B/B	B/B	A/A	B/B	B/B	B/B	B/B	B/B	B/B	B/B	A/A	B/B	A/A	A/A	B/B	B/B	B/B	B/B	B/B	B/B	B/B	A/A	B/B	B/B	B/B	B/B	B/B	B/B	A/A	A/A	B/B	B/B	A/A	B/B	B/B	B/B	B/B	B/B	B/B	B/B	B/B	B/B	B/B	A/A	B/B	B/B	A/A
mk1701	B/B	B/B	B/B	B/B	B/B	A/A	A/A	B/B	A/B	A/A	B/B	A/A	A/B	A/A	B/B	B/B	A/A	A/A	A/A	B/B	A/A	B/B	B/B	B/B	A/A	B/B	A/A	B/B	B/B	A/A	B/B	B/B	B/B	B/B	B/B	B/B	A/A	A/A	A/A	B/B	B/B	B/B	B/B	A/A	A/A	B/B	B/B	A/A	B/B
mk1702	A/A	A/A	A/A	A/A	B/B	A/A	A/A	A/A	A/A	A/A	A/A	A/A	A/A	B/B	A/A	A/A	A/A	A/A	A/A	A/A	A/A	A/A	A/A	B/B	A/A	A/A	A/A	A/A	A/A	A/A	A/A	A/A	A/A	A/A	A/A	A/A	A/A	A/A	A/A	A/A	A/A	A/A	A/A	A/A	A/A	A/A	A/A	A/A	A/A
mk1703	B/B	B/B	B/B	B/B	A/A	B/B	B/B	B/B	B/B	B/B	B/B	B/B	B/B	A/A	B/B	B/B	B/B	B/B	B/B	B/B	B/B	B/B	B/B	A/A	B/B	B/B	B/B	B/B	B/B	B/B	B/B	B/B	B/B	B/B	B/B	B/B	B/B	B/B	B/B	B/B	B/B	B/B	B/B	B/B	B/B	B/B	B/B	B/B	B/B
mk1704	B/B	B/B	B/B	B/B	B/B	A/A	A/A	B/B	A/A	A/A	B/B	A/A	A/A	A/A	A/A	A/A	A/A	A/A	A/A	B/B	A/A	B/B	A/A	B/B	A/A	B/B	A/A	B/B	B/B	A/A	A/A	A/A	B/B	B/B	A/A	B/B	A/A	A/A	A/A	B/B	B/B	B/B	B/B	A/A	A/A	A/A	B/B	A/A	A/A
mk1705	B/B	B/B	B/B	B/B	B/B	A/A	A/A	A/A	A/A	A/A	B/B	A/A	A/A	B/B	A/A	A/A	A/A	A/A	A/A	A/A	A/A	B/B	A/A	B/B	A/A	B/B	A/A	A/A	B/B	A/A	A/A	A/A	B/B	B/B	A/A	B/B	A/A	A/A	A/A	A/A	B/B	B/B	A/A	A/A	A/A	A/A	A/A	A/A	A/A
mk1706	B/B	B/B	B/B	B/B	B/B	B/B	A/A	B/B	B/B	B/B	B/B	A/A	B/B	B/B	B/B	B/B	B/B	A/A	B/B	B/B	B/B	B/B	B/B	B/B	B/B	B/B	A/A	B/B	B/B	B/B	B/B	B/B	B/B	B/B	B/B	B/B	B/B	B/B	B/B	B/B	B/B	B/B	B/B	B/B	B/B	B/B	A/A	B/B	B/B
mk1707	B/B	B/B	B/B	B/B	A/A	B/B	B/B	A/A	B/B	B/B	B/B	B/B	B/B	B/B	B/B	B/B	B/B	B/B	B/B	A/A	B/B	B/B	B/B	A/A	B/B	B/B	B/B	A/A	B/B	B/B	B/B	B/B	B/B	B/B	B/B	B/B	B/B	B/B	B/B	A/A	B/B	B/B	A/A	B/B	B/B	B/B	A/A	B/B	B/B
mk1708	B/B	B/B	B/B	B/B	A/A	B/B	B/B	A/A	B/B	B/B	B/B	B/B	B/B	B/B	B/B	B/B	B/B	B/B	B/B	A/A	B/B	B/B	B/B	A/A	B/B	B/B	B/B	A/A	B/B	B/B	B/B	B/B	B/B	B/B	B/B	B/B	B/B	B/B	B/B	A/A	B/B	B/B	A/A	B/B	B/B	B/B	A/A	B/B	B/B
mk1709	A/A	A/A	B/B	A/A	A/A	B/B	B/B	B/B	B/B	B/B	A/A	B/B	B/B	B/B	B/B	B/B	B/B	B/B	B/B	B/B	B/B	A/A	B/B	A/A	B/B	A/A	B/B	B/B	A/A	B/B	B/B	B/B	A/A	A/A	B/B	A/A	B/B	B/B	B/B	B/B	A/A	A/A	B/B	B/B	B/B	B/B	B/B	B/B	B/B
mk1710	B/B	B/B	B/B	B/B	A/A	B/B	A/A	B/B	B/B	B/B	B/B	A/A	A/A	B/B	B/B	B/B	B/B	A/A	B/B	B/B	B/B	B/B	B/B	A/A	B/B	B/B	B/B	B/B	A/A	B/B	A/A	A/A	B/B	B/B	A/A	B/B	A/A	B/B	B/B	A/A	A/A	B/B	B/B	B/B	B/B	A/A	B/B	B/B	B/B
mk1711	A/A	A/A	A/A	A/A	B/B	A/A	A/A	A/A	A/A	A/A	A/A	A/A	A/A	B/B	A/A	A/A	A/A	A/A	A/A	A/A	A/A	A/A	A/A	B/B	A/A	A/A	A/A	A/A	A/A	B/B	A/A	A/A	A/A	A/A	A/A	A/A	A/A	A/A	A/A	A/A	A/A	A/A	A/A	A/A	A/A	A/A	A/A	A/A	A/A
mk1712	B/B	B/B	B/B	B/B	B/B	B/B	A/A	B/B	A/A	A/A	B/B	A/A	A/A	A/A	A/A	A/A	A/A	A/A	B/B	B/B	B/B	B/B	A/A	B/B	A/A	B/B	B/B	B/B	B/B	A/A	A/A	A/A	B/B	B/B	A/A	B/B	A/A	B/B	B/B	B/B	B/B	B/B	B/B	B/B	B/B	A/A	B/B	B/B	A/A
mk1713	B/B	B/B	B/B	B/B	B/B	B/B	A/A	B/B	A/A	A/A	B/B	A/A	A/A	A/A	A/A	A/A	A/A	A/A	B/B	B/B	B/B	B/B	A/A	B/B	A/A	B/B	B/B	B/B	B/B	A/A	A/A	A/A	B/B	B/B	A/A	B/B	A/A	B/B	B/B	B/B	B/B	B/B	B/B	B/B	B/B	A/A	B/B	B/B	A/A
mk1714	A/A	A/A	A/A	A/A	A/A	A/A	A/A	A/A	A/A	A/A	A/A	B/B	B/B	A/A	A/A	A/A	A/A	B/B	A/A	A/A	A/A	A/A	A/A	A/A	A/A	A/A	A/A	A/A	A/A	A/A	A/A	A/A	A/A	A/A	A/A	A/A	B/B	A/A	A/A	A/A	A/A	A/A	A/A	A/A	A/A	A/A	A/A	A/A	A/A
mk1715	A/A	A/A	A/A	A/A	A/A	A/A	A/A	B/B	A/A	A/A	A/A	A/A	A/A	A/A	A/A	B/B	B/B	A/A	A/A	A/A	A/A	A/A	A/A	A/A	A/A	A/A	A/A	B/B	A/A	A/A	A/A	B/B	A/A	A/A	B/B	A/A	B/B	A/A	B/B	A/A	A/A	B/B	B/B	A/A	A/A	A/A	B/B	B/B	A/A
mk1716	A/A	A/A	A/A	B/B	A/A	A/A	A/A	A/A	A/A	A/A	A/A	B/B	A/B	B/B	A/A	A/A	A/A	B/B	A/A	B/B	B/B	A/A	A/A	A/A	B/B	A/A	A/A	A/A	B/B	A/A	B/B	B/B	A/A	A/A	A/A	A/A	A/A	A/A	A/A	B/B	B/B	A/A	A/A	A/A	B/B	B/B	A/A	A/A	A/A
mk1717	B/B	B/B	B/B	B/B	B/B	B/B	B/B	A/A	B/B	B/B	B/B	B/B	B/B	B/B	B/B	A/A	A/A	B/B	B/B	B/B	B/B	B/B	B/B	B/B	B/B	B/B	B/B	A/A	B/B	B/B	B/B	A/A	B/B	B/B	A/A	B/B	B/B	B/B	A/A	B/B	B/B	A/A	A/A	B/B	B/B	B/B	A/A	A/A	B/B
mk1718	B/B	B/B	B/B	B/B	B/B	B/B	B/B	A/A	B/B	B/B	B/B	B/B	B/B	B/B	B/B	A/A	A/A	B/B	B/B	B/B	B/B	B/B	B/B	B/B	B/B	B/B	B/B	A/A	B/B	B/B	B/B	A/A	B/B	B/B	A/A	B/B	B/B	B/B	A/A	B/B	B/B	A/A	A/A	B/B	B/B	B/B	A/A	A/A	B/B
mk1719	B/B	B/B	B/B	B/B	B/B	B/B	B/B	A/A	B/B	B/B	B/B	B/B	B/B	B/B	B/B	A/A	A/A	B/B	B/B	B/B	B/B	B/B	B/B	B/B	B/B	B/B	B/B	A/A	B/B	B/B	B/B	A/A	B/B	B/B	A/A	B/B	B/B	B/B	A/A	B/B	B/B	A/A	A/A	B/B	B/B	B/B	A/A	A/A	B/B
mk1720	B/B	B/B	B/B	B/B	B/B	B/B	A/A	B/B	B/B	B/B	B/B	A/A	A/A	A/A	B/B	A/A	B/B	A/A	B/B	B/B	B/B	B/B	B/B	B/B	B/B	B/B	B/B	B/B	B/B	B/B	B/B	B/B	B/B	B/B	B/B	B/B	B/B	B/B	B/B	A/A	A/A	B/B	B/B	B/B	B/B	B/B	B/B	B/B	B/B
mk1721	B/B	B/B	B/B	B/B	B/B	B/B	A/A	B/B	B/B	B/B	B/B	A/A	A/A	A/A	B/B	A/A	B/B	A/A	B/B	B/B	B/B	B/B	B/B	B/B	B/B	B/B	B/B	B/B	B/B	B/B	B/B	B/B	B/B	B/B	B/B	B/B	B/B	B/B	B/B	A/A	A/A	B/B	B/B	B/B	B/B	B/B	B/B	B/B	B/B
mk1722	A/A	A/A	A/A	A/A	B/B	A/A	B/B	A/A	A/A	A/A	A/A	B/B	B/B	B/B	B/B	B/B	A/A	B/B	A/A	A/A	B/B	A/A	A/A	B/B	A/A	A/A	B/B	A/A	A/A	A/A	A/A	B/B	A/A	A/A	B/B	A/A	B/B	B/B	A/A	B/B	B/B	B/B	A/A	B/B	B/B	A/A	B/B	A/A	A/A
mk1723	B/B	B/B	B/B	B/B	B/B	B/B	B/B	B/B	B/B	B/B	B/B	A/A	A/A	B/B	B/B	B/B	B/B	A/A	B/B	B/B	B/B	B/B	B/B	B/B	B/B	B/B	B/B	B/B	B/B	B/B	B/B	B/B	B/B	B/B	B/B	B/B	A/A	B/B	B/B	B/B	B/B	B/B	B/B	B/B	B/B	B/B	B/B	B/B	B/B
mk1724	A/A	A/A	A/A	A/A	B/B	A/A	B/B	B/B	A/A	A/A	A/A	A/A	A/A	B/B	B/B	B/B	B/B	A/A	A/A	A/A	B/B	A/A	A/A	B/B	A/A	A/A	B/B	A/A	B/B	A/A	A/A	B/B	A/A	B/B	B/B	A/A	B/B	B/B	A/A	B/B	B/B	B/B	A/A	B/B	B/B	B/B	B/B	A/A	A/A
mk1725	B/B	B/B	B/B	B/B	A/A	B/B	B/B	B/B	B/B	B/B	B/B	B/B	B/B	B/B	A/A	B/B	B/B	B/B	B/B	B/B	A/A	B/B	B/B	A/A	B/B	B/B	A/A	B/B	B/B	B/B	B/B	B/B	B/B	B/B	B/B	B/B	A/A	A/A	B/B	B/B	B/B	B/B	B/B	A/A	A/A	B/B	B/B	B/B	B/B
mk1726	A/A	A/A	A/A	B/B	A/A	A/A	A/A	A/A	A/A	A/A	A/A	B/B	A/A	B/B	A/A	A/A	A/A	A/A	A/A	A/A	A/A	A/A	A/A	A/A	B/B	A/A	A/A	A/A	A/A	A/A	B/B	B/B	A/A	A/A	A/A	A/A	B/B	A/A	A/A	B/B	B/B	A/A	A/A	A/A	A/A	B/B	A/A	A/A	A/A
mk1727	A/A	A/A	A/A	A/A	B/B	A/A	B/B	A/A	A/A	A/A	A/A	B/B	B/B	A/A	B/B	A/A	A/A	A/A	A/A	A/A	B/B	A/A	A/A	B/B	A/A	A/A	B/B	B/B	B/B	A/A	A/A	A/A	A/A	B/B	A/A	A/A	A/A	B/B	A/A	B/B	B/B	B/B	A/A	B/B	B/B	A/A	B/B	A/A	A/A
mk1728	A/A	A/A	B/B	A/A	B/B	B/B	B/B	A/A	A/A	A/A	A/A	B/B	B/B	A/A	B/B	B/B	A/A	B/B	B/B	B/B	B/B	A/A	B/B	B/B	A/A	A/A	B/B	A/A	B/B	A/A	A/A	B/B	B/B	B/B	B/B	A/A	B/B	B/B	B/B	B/B	B/B	B/B	A/A	B/B	B/B	B/B	B/B	B/B	A/A
mk1729	B/B	B/B	A/A	B/B	B/B	A/A	A/A	B/B	B/B	B/B	B/B	A/A	A/A	A/A	B/B	A/A	B/B	A/A	A/A	A/A	B/B	B/B	A/A	B/B	B/B	B/B	B/B	B/B	B/B	B/B	B/B	A/A	A/A	B/B	A/A	B/B	A/A	B/B	A/A	A/A	A/A	A/A	B/B	B/B	B/B	A/A	A/A	A/A	B/B
mk1730	B/B	B/B	B/B	B/B	B/B	B/B	A/A	B/B	B/B	B/B	B/B	B/B	B/B	B/B	B/B	B/B	B/B	B/B	B/B	B/B	B/B	B/B	B/B	B/B	B/B	B/B	B/B	B/B	B/B	B/B	B/B	B/B	B/B	B/B	B/B	B/B	B/B	B/B	B/B	A/A	A/A	A/A	B/B	B/B	B/B	B/B	A/A	B/B	B/B
mk1731	B/B	B/B	B/B	B/B	B/B	B/B	B/B	B/B	B/B	B/B	B/B	A/A	A/A	B/B	B/B	B/B	B/B	B/B	B/B	B/B	B/B	B/B	B/B	B/B	B/B	B/B	B/B	B/B	B/B	B/B	B/B	B/B	B/B	B/B	B/B	B/B	B/B	B/B	B/B	B/B	B/B	B/B	B/B	B/B	B/B	B/B	B/B	B/B	B/B
mk1732	A/A	A/A	A/A	A/A	B/B	A/A	A/A	A/A	A/A	A/A	A/A	B/B	B/B	A/A	B/B	B/B	A/A	B/B	A/A	A/A	B/B	A/A	A/A	B/B	A/A	A/A	A/A	B/B	A/A	A/A	A/A	B/B	A/A	A/A	B/B	A/A	B/B	B/B	A/A	B/B	B/B	B/B	A/A	A/A	B/B	B/B	B/B	B/B	A/A
mk1733	A/A	A/A	A/A	A/A	B/B	A/A	B/B	A/A	B/B	A/A	A/A	A/A	B/B	A/A	A/A	B/B	A/A	B/B	A/A	A/A	B/B	A/A	A/A	B/B	A/A	A/A	B/B	B/B	B/B	A/A	A/A	B/B	A/A	B/B	B/B	A/A	B/B	B/B	A/A	B/B	B/B	B/B	B/B	B/B	B/B	A/A	B/B	B/B	A/A
mk1734	B/B	B/B	B/B	B/B	B/B	B/B	B/B	B/B	A/A	B/B	B/B	B/B	A/A	B/B	B/B	A/A	B/B	A/A	B/B	B/B	B/B	B/B	B/B	B/B	B/B	B/B	B/B	A/A	B/B	B/B	B/B	A/A	B/B	B/B	A/A	B/B	B/B	A/A	B/B	A/A	B/B	B/B	A/A	B/B	B/B	B/B	A/A	B/B	B/B
mk1735	B/B	B/B	B/B	B/B	B/B	B/B	B/B	B/B	A/A	B/B	B/B	B/B	A/A	B/B	B/B	A/A	B/B	A/A	B/B	B/B	B/B	B/B	B/B	B/B	B/B	B/B	B/B	A/A	B/B	B/B	B/B	A/A	B/B	B/B	A/A	B/B	B/B	A/A	B/B	A/A	B/B	B/B	A/A	B/B	B/B	B/B	A/A	B/B	B/B
mk1736	A/A	A/A	B/B	B/B	A/A	B/B	B/B	B/B	A/B	A/A	A/A	A/A	A/A	A/A	B/B	A/A	A/A	B/B	A/A	B/B	A/A	A/A	B/B	A/A	A/A	A/A	B/B	B/B	A/A	A/A	A/A	B/B	A/A	B/B	B/B	A/A	A/A	B/B	B/B	A/A	A/A	B/B	A/A	B/B	A/A	A/A	B/B	A/A	B/B
mk1737	B/B	B/B	A/A	A/A	B/B	A/A	A/A	A/A	A/A	B/B	B/B	B/B	B/B	B/B	A/A	B/B	B/B	A/A	B/B	A/A	B/B	B/B	A/A	B/B	B/B	B/B	A/A	A/A	B/B	B/B	B/B	A/A	B/B	A/A	A/A	B/B	B/B	A/A	A/A	B/B	B/B	A/A	B/B	A/A	B/B	B/B	A/A	B/B	A/A
mk1738	A/A	A/A	A/A	B/B	A/A	B/B	B/B	B/B	A/A	A/A	A/A	A/A	A/A	A/A	B/B	A/A	A/A	B/B	A/A	B/B	A/A	A/A	B/B	A/A	A/A	A/A	B/B	B/B	A/A	A/A	A/A	B/B	A/A	B/B	B/B	A/A	A/A	B/B	B/B	A/A	A/A	B/B	A/A	B/B	A/A	A/A	B/B	A/A	A/A
mk1739	A/A	A/A	A/A	B/B	A/A	B/B	B/B	B/B	A/A	A/A	A/A	A/A	A/A	A/A	B/B	A/A	A/A	B/B	A/A	B/B	A/A	A/A	B/B	A/A	A/A	A/A	B/B	B/B	A/A	A/A	A/A	B/B	A/A	B/B	B/B	A/A	A/A	B/B	B/B	A/A	A/A	B/B	A/A	B/B	A/A	A/A	B/B	A/A	A/A
mk1740	A/A	A/A	A/A	B/B	A/A	B/B	B/B	B/B	A/A	A/A	A/A	A/A	A/A	A/A	B/B	A/A	A/A	B/B	A/A	B/B	A/A	A/A	B/B	A/A	A/A	A/A	B/B	B/B	A/A	A/A	A/A	B/B	A/A	B/B	B/B	A/A	A/A	B/B	B/B	A/A	A/A	B/B	A/A	B/B	A/A	A/A	B/B	A/A	A/A
mk1741	B/B	B/B	B/B	B/B	B/B	A/A	B/B	B/B	A/B	B/B	B/B	B/B	B/B	B/B	A/A	B/B	B/B	A/A	B/B	B/B	A/A	B/B	B/B	B/B	B/B	B/B	B/B	B/B	A/A	B/B	B/B	B/B	A/A	A/A	B/B	B/B	A/A	B/B	A/A	B/B	B/B	B/B	A/A	A/A	A/A	A/A	B/B	A/A	A/A
mk1742	A/A	A/A	A/A	A/A	B/B	A/A	A/A	A/A	A/B	A/A	A/A	A/A	A/A	A/A	A/A	A/A	A/A	A/A	A/A	A/A	A/A	A/A	A/A	B/B	A/A	A/A	A/A	A/A	A/A	A/A	A/A	A/A	A/A	A/A	A/A	A/A	A/A	A/A	A/A	B/B	B/B	A/A	A/A	B/B	A/A	A/A	A/A	A/A	B/B
mk1743	B/B	B/B	B/B	B/B	B/B	B/B	A/A	B/B	B/B	B/B	B/B	B/B	B/B	B/B	B/B	B/B	B/B	B/B	B/B	B/B	A/A	B/B	B/B	B/B	B/B	B/B	A/A	B/B	B/B	B/B	B/B	B/B	B/B	B/B	B/B	B/B	B/B	B/B	B/B	B/B	B/B	A/A	B/B	B/B	A/A	B/B	A/A	B/B	B/B
mk1744	B/B	B/B	B/B	A/A	B/B	B/B	A/A	B/B	B/B	B/B	B/B	A/A	A/A	B/B	A/A	B/B	B/B	A/A	B/B	B/B	B/B	B/B	A/A	B/B	A/A	B/B	A/A	B/B	B/B	B/B	A/A	A/A	B/B	B/B	A/A	B/B	B/B	A/A	B/B	A/A	B/B	A/A	B/B	B/B	B/B	A/A	A/A	B/B	B/B
mk1745	B/B	B/B	B/B	B/B	B/B	B/B	B/B	B/B	B/B	B/B	B/B	B/B	B/B	B/B	B/B	B/B	B/B	B/B	B/B	B/B	B/B	B/B	B/B	B/B	B/B	B/B	B/B	B/B	A/A	B/B	B/B	B/B	B/B	B/B	B/B	B/B	A/A	B/B	B/B	B/B	B/B	B/B	A/A	B/B	B/B	B/B	B/B	A/A	B/B
mk1746	B/B	B/B	B/B	B/B	B/B	B/B	B/B	B/B	A/B	B/B	B/B	B/B	B/B	B/B	B/B	B/B	B/B	B/B	B/B	B/B	B/B	B/B	B/B	B/B	B/B	B/B	B/B	B/B	A/A	B/B	B/B	B/B	B/B	B/B	B/B	B/B	A/A	B/B	B/B	B/B	B/B	B/B	A/A	B/B	B/B	B/B	B/B	A/A	B/B
mk1747	B/B	B/B	A/A	A/A	A/A	B/B	A/A	A/A	B/B	B/B	B/B	A/A	A/A	B/B	A/A	A/A	B/B	A/A	B/B	B/B	A/A	B/B	A/A	A/A	A/A	B/B	A/A	A/A	B/B	A/A	A/A	A/A	A/A	B/B	A/A	B/B	B/B	B/B	B/B	A/A	B/B	A/A	A/A	B/B	A/A	A/A	A/A	B/B	B/B
mk1748	A/A	A/A	B/B	B/B	B/B	A/A	A/A	B/B	A/A	A/A	A/A	A/A	B/B	B/B	B/B	B/B	A/A	B/B	A/A	A/A	A/A	A/A	B/B	B/B	B/B	A/A	A/A	B/B	A/A	B/B	A/A	B/B	A/A	A/A	B/B	A/A	A/A	A/A	A/A	B/B	A/A	A/A	B/B	A/A	A/A	B/B	A/A	A/A	A/A
mk1749	A/A	A/A	A/A	A/A	A/A	A/A	A/A	A/A	A/A	A/A	A/A	A/A	A/A	A/A	A/A	A/A	A/A	A/A	A/A	A/A	B/B	A/A	A/A	A/A	A/A	A/A	A/A	A/A	B/B	A/A	A/A	A/A	B/B	A/A	A/A	A/A	A/A	A/A	A/A	A/A	A/A	A/A	A/A	A/A	B/B	A/A	A/A	B/B	A/A
mk1750	B/B	B/B	B/B	B/B	B/B	B/B	B/B	B/B	B/B	B/B	B/B	B/B	B/B	B/B	B/B	B/B	B/B	B/B	B/B	B/B	A/A	B/B	B/B	B/B	B/B	B/B	B/B	B/B	A/A	B/B	A/B	B/B	A/A	B/B	B/B	B/B	B/B	B/B	B/B	B/B	B/B	B/B	B/B	B/B	A/A	B/B	B/B	A/A	B/B
mk1751	B/B	B/B	A/A	B/B	B/B	B/B	B/B	B/B	B/B	B/B	B/B	B/B	B/B	B/B	B/B	B/B	B/B	B/B	B/B	B/B	A/A	B/B	B/B	B/B	B/B	B/B	B/B	A/A	B/B	B/B	B/B	B/B	B/B	B/B	B/B	B/B	B/B	B/B	B/B	B/B	B/B	B/B	B/B	B/B	A/A	B/B	B/B	B/B	A/A
mk1752	B/B	B/B	B/B	B/B	B/B	B/B	A/A	B/B	B/B	B/B	B/B	A/A	B/B	B/B	B/B	B/B	B/B	B/B	B/B	B/B	B/B	B/B	B/B	B/B	B/B	B/B	A/A	B/B	B/B	B/B	B/B	B/B	B/B	B/B	B/B	B/B	A/A	B/B	B/B	B/B	B/B	A/A	A/A	B/B	B/B	B/B	A/A	B/B	B/B
mk1753	A/A	A/A	B/B	B/B	B/B	B/B	B/B	B/B	B/B	B/B	B/B	B/B	B/B	B/B	B/B	B/B	B/B	B/B	B/B	B/B	B/B	B/B	B/B	B/B	B/B	B/B	B/B	B/B	B/B	B/B	B/B	B/B	B/B	B/B	B/B	B/B	A/A	B/B	B/B	A/A	B/B	B/B	A/A	A/A	B/B	B/B	B/B	B/B	B/B
mk1754	A/A	A/A	A/A	A/A	A/A	A/A	B/B	A/A	A/A	A/A	A/A	B/B	A/A	A/A	A/A	A/A	A/A	A/A	A/A	A/A	A/A	A/A	A/A	A/A	A/A	A/A	B/B	A/A	A/A	A/A	A/A	A/A	A/A	A/A	A/A	A/A	B/B	A/A	A/A	A/A	A/A	B/B	B/B	A/A	A/A	A/A	B/B	A/A	A/A
mk1755	A/A	A/A	A/A	A/A	A/A	A/A	A/A	A/A	A/A	A/A	A/A	A/A	A/A	A/A	A/A	A/A	A/A	A/A	A/A	A/A	A/A	A/A	A/A	A/A	A/A	A/A	A/A	A/A	A/A	A/A	A/A	A/A	A/A	A/A	A/A	A/A	B/B	A/A	A/A	B/B	A/A	A/A	B/B	A/A	A/A	A/A	A/A	A/A	A/A
mk1756	A/A	A/A	B/B	B/B	B/B	B/B	B/B	B/B	B/B	B/B	B/B	B/B	B/B	B/B	B/B	B/B	B/B	B/B	B/B	B/B	B/B	B/B	B/B	B/B	B/B	B/B	B/B	B/B	B/B	B/B	B/B	B/B	B/B	B/B	B/B	B/B	A/A	B/B	B/B	A/A	B/B	B/B	A/A	A/A	B/B	B/B	B/B	B/B	B/B
mk1757	A/A	A/A	B/B	B/B	B/B	B/B	B/B	B/B	B/B	B/B	B/B	B/B	B/B	B/B	B/B	B/B	B/B	B/B	B/B	B/B	B/B	B/B	B/B	B/B	B/B	B/B	B/B	B/B	B/B	B/B	B/B	B/B	B/B	B/B	B/B	B/B	A/A	B/B	B/B	A/A	B/B	B/B	A/A	A/A	B/B	B/B	B/B	B/B	B/B
mk1758	A/A	A/A	A/A	B/B	B/B	A/A	A/A	A/A	A/B	A/A	A/B	A/A	A/A	A/A	A/A	A/A	A/A	A/A	A/A	A/A	B/B	B/B	A/A	B/B	A/A	B/B	A/A	B/B	A/A	B/B	A/A	A/A	A/A	A/A	A/A	B/B	A/A	B/B	A/A	A/A	B/B	A/A	A/A	A/A	B/B	A/A	A/A	A/A	B/B
mk1759	B/B	B/B	B/B	A/A	A/A	B/B	B/B	A/A	B/B	B/B	B/B	B/B	B/B	B/B	B/B	B/B	B/B	B/B	B/B	B/B	A/A	A/A	B/B	A/A	B/B	A/A	B/B	A/A	B/B	A/A	B/B	B/B	B/B	B/B	B/B	A/A	A/A	A/A	B/B	B/B	A/A	B/B	B/B	B/B	A/A	B/B	B/B	B/B	A/A
mk1760	B/B	B/B	B/B	A/A	B/B	B/B	B/B	A/A	B/B	B/B	B/B	B/B	B/B	B/B	B/B	B/B	B/B	B/B	B/B	B/B	B/B	A/A	B/B	B/B	B/B	A/A	B/B	A/A	B/B	A/A	B/B	B/B	B/B	B/B	B/B	A/A	B/B	B/B	B/B	B/B	A/A	B/B	B/B	B/B	B/B	B/B	B/B	B/B	A/A
mk1761	B/B	B/B	B/B	B/B	B/B	B/B	B/B	A/A	A/B	B/B	A/B	B/B	B/B	B/B	B/B	B/B	B/B	B/B	B/B	B/B	B/B	B/B	B/B	B/B	B/B	B/B	B/B	A/A	B/B	B/B	B/B	B/B	B/B	B/B	B/B	B/B	B/B	B/B	B/B	B/B	B/B	B/B	B/B	B/B	B/B	B/B	B/B	B/B	A/A
mk1762	A/A	A/A	A/A	B/B	A/A	A/A	A/A	B/B	A/B	A/A	A/A	A/A	A/A	A/A	A/A	A/A	A/A	A/A	A/A	A/A	A/A	B/B	A/A	A/A	A/A	B/B	A/A	B/B	A/A	B/B	A/A	A/A	A/A	A/A	A/A	B/B	A/A	A/A	A/A	A/A	B/B	A/A	A/A	A/A	A/A	A/A	A/A	A/A	B/B
mk1763	B/B	B/B	B/B	A/A	B/B	B/B	B/B	A/A	B/B	B/B	A/B	B/B	B/B	B/B	B/B	B/B	B/B	B/B	B/B	B/B	B/B	A/A	B/B	B/B	B/B	A/A	B/B	A/A	B/B	A/A	B/B	B/B	B/B	B/B	B/B	A/A	B/B	B/B	B/B	B/B	A/A	B/B	B/B	B/B	B/B	B/B	B/B	B/B	A/A
mk1764	A/A	A/A	A/A	A/A	A/A	A/A	B/B	A/A	A/A	A/A	A/A	B/B	A/A	A/A	A/A	A/A	A/A	A/A	A/A	A/A	A/A	A/A	A/A	A/A	A/A	A/A	B/B	A/A	A/A	A/A	A/A	A/A	A/A	A/A	A/A	A/A	A/A	A/A	A/A	A/A	A/A	B/B	A/A	A/A	A/A	A/A	B/B	A/A	A/A
mk1765	A/A	A/A	A/A	A/A	A/A	A/A	B/B	B/B	A/B	B/B	B/B	B/B	A/A	A/A	A/A	A/A	B/B	A/A	A/A	A/A	B/B	A/A	A/A	A/A	A/A	A/A	B/B	B/B	A/A	B/B	A/A	A/A	A/A	A/A	A/A	A/A	A/A	B/B	A/A	A/A	A/A	B/B	A/A	B/B	B/B	A/A	B/B	A/A	B/B
mk1766	B/B	B/B	B/B	B/B	A/A	B/B	A/A	A/A	A/B	B/B	A/B	A/A	B/B	A/A	B/B	B/B	B/B	B/B	B/B	B/B	A/A	B/B	B/B	A/A	B/B	B/B	A/A	B/B	B/B	A/A	B/B	B/B	B/B	B/B	B/B	B/B	A/A	A/A	B/B	B/B	B/B	A/A	B/B	A/A	A/A	B/B	A/A	B/B	A/A
mk1767	B/B	B/B	B/B	B/B	A/A	A/A	A/A	A/A	A/B	B/B	A/B	A/A	B/B	A/A	B/B	B/B	B/B	B/B	B/B	B/B	A/A	B/B	B/B	A/A	B/B	B/B	A/A	B/B	B/B	A/A	B/B	B/B	B/B	B/B	B/B	B/B	A/A	A/A	A/A	B/B	B/B	A/A	B/B	A/A	A/A	B/B	A/A	B/B	A/A
mk1768	B/B	B/B	B/B	A/A	A/A	A/A	A/A	A/A	A/B	A/A	A/A	A/A	B/B	A/A	A/A	B/B	A/A	B/B	B/B	B/B	B/B	A/A	B/B	A/A	B/B	A/A	A/A	A/A	B/B	A/A	B/B	B/B	B/B	B/B	B/B	A/A	A/A	A/A	A/A	B/B	A/A	A/A	B/B	A/A	A/A	B/B	A/A	B/B	A/A
mk1769	A/A	A/A	A/A	A/A	B/B	A/A	B/B	A/A	A/A	B/B	A/B	A/A	A/A	A/A	A/A	A/A	A/B	A/A	A/A	A/A	A/A	A/A	A/A	B/B	A/A	A/A	B/B	B/B	A/A	A/A	A/A	A/A	A/A	A/A	A/A	A/A	A/A	B/B	A/A	A/A	A/A	B/B	A/A	A/A	B/B	A/A	B/B	A/A	A/A
mk1770	B/B	B/B	B/B	A/A	B/B	A/A	B/B	A/A	A/A	B/B	B/B	A/A	B/B	A/A	A/A	B/B	B/B	B/B	B/B	B/B	A/A	A/A	B/B	B/B	B/B	A/A	B/B	B/B	B/B	A/A	B/B	B/B	B/B	B/B	B/B	A/A	A/A	B/B	A/A	B/B	A/A	B/B	B/B	A/A	B/B	B/B	B/B	B/B	A/A
mk1771	B/B	B/B	B/B	A/A	A/A	A/A	A/A	A/A	A/A	A/A	A/A	A/A	B/B	A/A	A/A	B/B	A/A	B/B	B/B	B/B	A/A	A/A	B/B	A/A	B/B	A/A	A/A	A/A	B/B	A/A	B/B	B/B	B/B	B/B	B/B	A/A	A/A	A/A	A/A	B/B	A/A	A/A	B/B	A/A	A/A	B/B	A/A	B/B	A/A
mk1772	B/B	B/B	B/B	A/A	A/A	A/A	A/A	A/A	A/B	A/A	A/A	A/A	B/B	A/A	A/A	B/B	A/A	B/B	B/B	B/B	A/A	A/A	B/B	A/A	B/B	A/A	A/A	A/A	B/B	A/A	B/B	B/B	B/B	B/B	B/B	A/A	A/A	A/A	A/A	B/B	A/A	A/A	B/B	A/A	A/A	B/B	A/A	B/B	A/A
mk1773	B/B	B/B	B/B	A/A	A/A	A/A	A/A	A/A	A/A	A/A	A/A	A/A	B/B	A/A	A/A	B/B	A/A	B/B	B/B	B/B	A/A	A/A	B/B	A/A	B/B	A/A	A/A	A/A	B/B	A/A	B/B	B/B	B/B	B/B	B/B	A/A	A/A	A/A	A/A	B/B	A/A	A/A	B/B	A/A	A/A	B/B	A/A	B/B	A/A
mk1774	B/B	B/B	B/B	A/A	A/A	A/A	A/A	A/A	A/A	A/A	A/A	A/A	B/B	A/A	A/A	B/B	A/A	B/B	B/B	B/B	A/A	A/A	B/B	A/A	B/B	A/A	A/A	A/A	B/B	A/A	B/B	B/B	B/B	B/B	B/B	A/A	A/A	A/A	A/A	B/B	A/A	A/A	B/B	A/A	A/A	B/B	A/A	B/B	A/A
mk1775	B/B	B/B	B/B	A/A	A/A	A/A	A/A	A/A	A/A	A/A	A/A	A/A	B/B	A/A	A/A	B/B	A/A	B/B	B/B	B/B	A/A	A/A	B/B	A/A	B/B	A/A	A/A	A/A	B/B	A/A	B/B	B/B	B/B	B/B	B/B	A/A	A/A	A/A	A/A	B/B	A/A	A/A	B/B	A/A	A/A	B/B	A/A	B/B	A/A
mk1776	B/B	B/B	B/B	A/A	A/A	A/A	A/A	A/A	A/A	A/A	A/A	A/A	B/B	A/A	A/A	B/B	A/A	B/B	B/B	B/B	A/A	A/A	B/B	A/A	B/B	A/A	A/A	A/A	B/B	A/A	B/B	B/B	B/B	B/B	B/B	A/A	A/A	A/A	A/A	B/B	A/A	A/A	B/B	A/A	A/A	B/B	A/A	B/B	A/A
mk1777	A/A	A/A	A/A	B/B	B/B	B/B	B/B	B/B	B/B	B/B	B/B	B/B	A/A	B/B	B/B	A/A	B/B	A/A	A/A	A/A	B/B	B/B	A/A	B/B	A/A	B/B	B/B	B/B	A/A	B/B	A/A	A/A	A/A	A/A	A/A	B/B	B/B	B/B	B/B	A/A	B/B	B/B	A/A	B/B	B/B	A/A	B/B	A/A	B/B
mk1778	A/A	A/A	A/A	B/B	B/B	B/B	B/B	B/B	A/B	B/B	B/B	B/B	A/A	B/B	B/B	A/A	B/B	A/A	A/A	A/A	B/B	B/B	A/A	B/B	A/A	B/B	B/B	B/B	A/A	B/B	A/A	A/A	A/A	A/A	A/A	B/B	B/B	B/B	B/B	A/A	B/B	B/B	A/A	B/B	B/B	A/A	B/B	A/A	B/B
mk1779	A/A	A/A	A/A	B/B	B/B	B/B	B/B	B/B	B/B	B/B	B/B	B/B	A/A	B/B	B/B	A/A	B/B	A/A	A/A	A/A	B/B	B/B	A/A	B/B	A/A	B/B	B/B	B/B	A/A	B/B	A/A	A/A	A/A	A/A	A/A	B/B	B/B	B/B	B/B	A/A	B/B	B/B	A/A	B/B	B/B	A/A	B/B	A/A	B/B
mk1780	B/B	B/B	B/B	A/A	A/A	A/A	A/A	A/A	A/A	A/A	A/A	A/A	B/B	A/A	A/A	B/B	A/A	B/B	B/B	B/B	A/A	A/A	B/B	A/A	B/B	A/A	A/A	A/A	B/B	A/A	B/B	B/B	B/B	B/B	B/B	A/A	A/A	A/A	A/A	B/B	A/A	A/A	B/B	A/A	A/A	B/B	A/A	B/B	A/A
mk1781	A/A	A/A	A/A	B/B	B/B	B/B	B/B	B/B	A/B	B/B	B/B	B/B	A/A	B/B	B/B	A/A	B/B	A/A	A/A	A/A	B/B	B/B	A/A	B/B	A/A	B/B	B/B	B/B	A/A	B/B	A/A	A/A	A/A	A/A	A/A	B/B	B/B	B/B	B/B	A/A	B/B	B/B	A/A	B/B	B/B	A/A	B/B	A/A	B/B
mk1782	B/B	B/B	B/B	A/A	A/A	A/A	A/A	A/A	A/B	A/A	A/A	A/A	B/B	A/A	A/A	B/B	A/A	B/B	B/B	B/B	A/A	A/A	B/B	A/A	B/B	A/A	A/A	A/A	B/B	A/A	B/B	B/B	B/B	B/B	B/B	A/A	A/A	A/A	A/A	B/B	A/A	A/A	B/B	A/A	A/A	B/B	A/A	B/B	A/A
mk1783	A/A	A/A	A/A	B/B	B/B	B/B	B/B	B/B	B/B	B/B	B/B	B/B	A/A	B/B	B/B	A/A	B/B	A/A	A/A	A/A	B/B	B/B	A/A	B/B	A/A	B/B	B/B	B/B	A/A	B/B	A/A	A/A	A/A	A/A	A/A	B/B	B/B	B/B	B/B	A/A	B/B	B/B	A/A	B/B	B/B	A/A	B/B	A/A	B/B
mk1784	A/A	A/A	A/A	B/B	B/B	B/B	B/B	B/B	B/B	B/B	B/B	B/B	A/A	B/B	B/B	A/A	B/B	A/A	A/A	A/A	B/B	B/B	A/A	B/B	A/A	B/B	B/B	B/B	A/A	B/B	A/A	A/A	A/A	A/A	A/A	B/B	B/B	B/B	B/B	A/A	B/B	B/B	A/A	B/B	B/B	A/A	B/B	A/A	B/B
mk1785	B/B	B/B	B/B	A/A	A/A	A/A	A/A	A/A	A/A	A/A	A/A	A/A	B/B	A/A	A/A	B/B	A/A	B/B	B/B	B/B	A/A	A/A	B/B	A/A	B/B	A/A	A/A	A/A	B/B	A/A	B/B	B/B	B/B	B/B	B/B	A/A	A/A	A/A	A/A	B/B	A/A	A/A	B/B	A/A	A/A	B/B	A/A	B/B	A/A
mk1786	B/B	B/B	B/B	B/B	B/B	B/B	A/A	B/B	B/B	B/B	B/B	A/A	B/B	A/A	B/B	B/B	B/B	B/B	B/B	B/B	B/B	B/B	B/B	B/B	B/B	B/B	A/A	B/B	B/B	B/B	B/B	B/B	B/B	B/B	B/B	B/B	B/B	B/B	B/B	B/B	B/B	A/A	B/B	B/B	B/B	B/B	A/A	B/B	B/B
mk1787	B/B	B/B	B/B	A/A	A/A	A/A	A/A	A/A	A/B	A/A	A/A	A/A	B/B	A/A	A/A	B/B	A/A	A/A	B/B	B/B	A/A	A/A	B/B	A/A	B/B	A/A	A/A	A/A	B/B	A/A	B/B	B/B	B/B	B/B	B/B	A/A	A/A	A/A	A/A	B/B	A/A	A/A	B/B	A/A	A/A	B/B	A/A	B/B	A/A
mk1788	B/B	B/B	B/B	A/A	A/A	A/A	A/A	A/A	A/A	B/B	B/B	A/A	B/B	A/A	A/A	B/B	B/B	A/A	B/B	B/B	A/A	A/A	B/B	A/A	B/B	A/A	A/A	B/B	B/B	A/A	B/B	B/B	B/B	B/B	B/B	A/A	A/A	A/A	A/A	B/B	A/A	A/A	B/B	A/A	A/A	B/B	A/A	B/B	A/A
mk1789	A/A	A/A	A/A	B/B	B/B	B/B	B/B	B/B	A/A	A/A	A/A	B/B	A/A	B/B	B/B	A/A	A/A	B/B	A/A	A/A	B/B	B/B	A/A	B/B	A/A	B/B	B/B	A/A	A/A	B/B	A/A	A/A	A/A	A/A	A/A	B/B	B/B	B/B	B/B	A/A	B/B	B/B	A/A	B/B	B/B	A/A	B/B	A/A	B/B
mk1790	A/A	A/A	A/A	B/B	B/B	B/B	B/B	B/B	B/B	B/B	B/B	B/B	A/A	B/B	B/B	A/A	B/B	B/B	A/A	A/A	B/B	B/B	A/A	B/B	A/A	B/B	B/B	B/B	A/A	B/B	A/A	A/A	A/A	A/A	A/A	B/B	B/B	B/B	B/B	A/A	B/B	B/B	A/A	B/B	B/B	A/A	B/B	A/A	B/B
mk1791	A/A	A/A	A/A	B/B	B/B	B/B	B/B	B/B	B/B	B/B	B/B	B/B	A/A	B/B	B/B	A/A	B/B	B/B	A/A	A/A	B/B	B/B	A/A	B/B	A/A	B/B	B/B	B/B	A/A	B/B	A/A	A/A	A/A	A/A	A/A	B/B	B/B	B/B	B/B	A/A	B/B	B/B	A/A	B/B	B/B	A/A	B/B	A/A	B/B
mk1792	A/A	A/A	A/A	B/B	B/B	B/B	B/B	B/B	B/B	B/B	B/B	B/B	A/A	B/B	B/B	A/A	B/B	B/B	A/A	A/A	B/B	B/B	A/A	B/B	A/A	B/B	B/B	B/B	A/A	B/B	A/A	A/A	A/A	A/A	A/A	B/B	B/B	B/B	B/B	A/A	B/B	B/B	A/A	B/B	B/B	A/A	B/B	A/A	B/B
mk1793	A/A	A/A	A/A	B/B	B/B	B/B	B/B	B/B	A/B	B/B	B/B	B/B	A/A	B/B	B/B	A/A	B/B	B/B	A/A	A/A	B/B	B/B	A/A	B/B	A/A	B/B	B/B	B/B	A/A	B/B	A/A	A/A	A/A	A/A	A/A	B/B	B/B	B/B	B/B	A/A	B/B	B/B	A/A	B/B	B/B	A/A	B/B	A/A	B/B
mk1794	B/B	B/B	A/A	B/B	B/B	B/B	B/B	B/B	A/B	B/B	B/B	B/B	A/A	B/B	B/B	A/A	B/B	B/B	A/A	A/A	B/B	B/B	A/A	B/B	A/A	B/B	B/B	B/B	A/A	B/B	A/A	A/A	A/A	A/A	A/A	B/B	B/B	B/B	B/B	A/A	B/B	B/B	A/A	B/B	B/B	A/A	B/B	A/A	B/B
mk1795	B/B	B/B	B/B	B/B	B/B	B/B	B/B	B/B	B/B	A/A	A/B	B/B	B/B	B/B	B/B	B/B	A/B	B/B	B/B	B/B	B/B	B/B	B/B	B/B	B/B	B/B	B/B	A/A	B/B	B/B	B/B	B/B	B/B	B/B	B/B	B/B	B/B	B/B	B/B	B/B	B/B	B/B	B/B	B/B	B/B	B/B	B/B	B/B	B/B
mk1796	A/A	A/A	A/A	A/A	A/A	A/A	B/B	A/A	A/A	B/B	B/B	A/A	A/A	A/A	A/A	A/A	A/B	A/A	A/A	A/A	A/A	A/A	A/A	A/A	A/A	A/A	B/B	B/B	A/A	A/A	A/A	A/A	A/A	A/A	A/A	A/A	A/A	A/A	A/A	A/A	A/A	B/B	A/A	A/A	A/A	A/A	B/B	A/A	A/A
mk1797	A/A	A/A	A/A	A/A	A/A	A/A	B/B	A/A	A/A	B/B	B/B	A/A	A/A	A/A	A/A	A/A	B/B	A/A	A/A	A/A	A/A	A/A	A/A	A/A	A/A	A/A	B/B	B/B	A/A	A/A	A/A	A/A	A/A	A/A	A/A	A/A	A/A	A/A	A/A	A/A	A/A	B/B	A/A	A/A	A/A	A/A	B/B	A/A	A/A
mk1798	A/A	A/A	A/A	A/A	A/A	A/A	B/B	A/A	A/A	B/B	A/B	A/A	A/A	A/A	A/A	A/A	A/B	A/A	A/A	A/A	A/A	A/A	A/A	A/A	A/A	A/A	B/B	B/B	A/A	A/A	A/A	A/A	A/A	A/A	A/A	A/A	A/A	A/A	A/A	A/A	A/A	B/B	A/A	A/A	A/A	A/A	B/B	A/A	A/A
mk1799	B/B	B/B	B/B	B/B	B/B	B/B	A/A	B/B	B/B	A/A	A/A	B/B	B/B	B/B	B/B	B/B	A/A	B/B	B/B	B/B	B/B	B/B	B/B	B/B	B/B	B/B	A/A	A/A	B/B	B/B	B/B	B/B	B/B	B/B	B/B	B/B	B/B	B/B	B/B	B/B	B/B	A/A	B/B	B/B	B/B	B/B	A/A	B/B	B/B
mk1800	B/B	B/B	B/B	B/B	B/B	B/B	A/A	B/B	B/B	A/A	A/B	B/B	B/B	B/B	B/B	B/B	A/B	B/B	B/B	B/B	B/B	B/B	B/B	B/B	B/B	B/B	A/A	A/A	B/B	B/B	B/B	B/B	B/B	B/B	B/B	B/B	B/B	B/B	B/B	B/B	B/B	A/A	B/B	B/B	B/B	B/B	A/A	B/B	B/B
mk1801	B/B	B/B	B/B	A/A	A/A	A/A	A/A	A/A	A/A	B/B	B/B	A/A	B/B	A/A	A/A	B/B	B/B	A/A	B/B	B/B	A/A	A/A	B/B	A/A	B/B	A/A	A/A	B/B	B/B	A/A	B/B	B/B	B/B	B/B	B/B	A/A	A/A	A/A	A/A	B/B	A/A	A/A	B/B	A/A	A/A	B/B	A/A	B/B	A/A
mk1802	A/A	A/A	A/A	B/B	B/B	B/B	B/B	B/B	A/A	A/A	A/A	B/B	A/A	B/B	B/B	A/A	A/A	B/B	A/A	A/A	B/B	B/B	A/A	B/B	A/A	B/B	B/B	A/A	A/A	B/B	A/A	A/A	A/A	A/A	A/A	B/B	B/B	B/B	B/B	A/A	B/B	B/B	A/A	B/B	B/B	A/A	B/B	A/A	B/B
mk1803	B/B	B/B	B/B	A/A	A/A	A/A	A/A	A/A	A/A	B/B	B/B	A/A	B/B	A/A	A/A	B/B	B/B	A/A	B/B	B/B	A/A	A/A	B/B	A/A	B/B	A/A	A/A	B/B	B/B	A/A	B/B	B/B	B/B	B/B	B/B	A/A	A/A	A/A	A/A	B/B	A/A	A/A	B/B	A/A	A/A	B/B	A/A	B/B	A/A
mk1804	A/A	A/A	A/A	B/B	B/B	B/B	B/B	B/B	A/B	B/B	B/B	B/B	A/A	B/B	B/B	A/A	B/B	B/B	A/A	A/A	B/B	B/B	A/A	B/B	A/A	B/B	B/B	B/B	A/A	B/B	A/A	A/A	A/A	A/A	A/A	B/B	B/B	B/B	B/B	A/A	B/B	B/B	A/A	B/B	B/B	A/A	B/B	A/A	B/B
mk1805	B/B	B/B	B/B	A/A	A/A	A/A	A/A	A/A	B/B	B/B	A/B	A/A	B/B	A/A	A/A	B/B	A/B	A/A	B/B	B/B	A/A	A/A	B/B	A/A	B/B	A/A	A/A	B/B	B/B	A/A	B/B	B/B	B/B	B/B	B/B	A/A	A/A	A/A	A/A	B/B	A/A	A/A	B/B	A/A	A/A	B/B	A/A	B/B	A/A
mk1806	A/A	A/A	A/A	A/A	B/B	A/A	A/A	A/A	A/A	B/B	A/B	A/A	A/A	A/A	A/A	A/A	A/B	A/A	A/A	A/A	A/A	A/A	A/A	B/B	A/A	A/A	A/A	B/B	A/A	A/A	A/A	A/A	A/A	A/A	A/A	A/A	A/A	B/B	A/A	A/A	A/A	A/A	A/A	A/A	B/B	A/A	A/A	A/A	A/A
mk1807	A/A	A/A	A/A	A/A	B/B	B/B	A/A	B/B	B/B	A/A	A/A	B/B	A/A	B/B	B/B	A/A	A/A	B/B	A/A	A/A	B/B	B/B	A/A	B/B	A/A	A/A	A/A	A/A	A/A	B/B	A/A	A/A	A/A	A/A	A/A	A/A	B/B	B/B	B/B	A/A	A/A	A/A	A/A	B/B	B/B	A/A	A/A	A/A	B/B
mk1808	A/A	A/A	A/A	A/A	B/B	B/B	A/A	B/B	A/A	A/A	A/A	B/B	A/A	B/B	B/B	A/A	A/A	B/B	A/A	A/A	B/B	B/B	A/A	B/B	A/A	A/A	A/A	A/A	A/A	B/B	A/A	A/A	A/A	A/A	A/A	A/A	B/B	B/B	B/B	A/A	A/A	A/A	A/A	B/B	B/B	A/A	A/A	A/A	B/B
mk1809	A/A	A/A	A/A	B/B	B/B	B/B	B/B	B/B	A/B	B/B	B/B	B/B	A/A	B/B	B/B	A/A	B/B	B/B	A/A	A/A	B/B	B/B	A/A	B/B	A/A	B/B	B/B	B/B	A/A	B/B	A/A	A/A	A/A	A/A	A/A	B/B	B/B	B/B	B/B	A/A	B/B	B/B	A/A	B/B	B/B	A/A	B/B	A/A	B/B
mk1810	B/B	B/B	B/B	A/A	A/A	A/A	A/A	A/A	A/B	A/A	A/A	A/A	B/B	A/A	A/A	B/B	A/A	A/A	B/B	B/B	A/A	A/A	B/B	A/A	B/B	A/A	A/A	A/A	B/B	A/A	B/B	B/B	B/B	B/B	B/B	A/A	A/A	A/A	A/A	B/B	A/A	A/A	B/B	A/A	A/A	B/B	A/A	B/B	A/A
mk1811	B/B	B/B	B/B	A/A	A/A	A/A	A/A	A/A	A/B	A/A	A/A	A/A	B/B	A/A	A/A	B/B	A/A	A/A	B/B	B/B	A/A	A/A	B/B	A/A	B/B	A/A	A/A	A/A	B/B	A/A	B/B	B/B	B/B	B/B	B/B	A/A	A/A	A/A	A/A	B/B	A/A	A/A	B/B	A/A	A/A	B/B	A/A	B/B	A/A
mk1812	B/B	B/B	B/B	A/A	A/A	A/A	A/A	A/A	A/A	A/A	A/A	A/A	B/B	A/A	A/A	B/B	A/A	A/A	B/B	B/B	A/A	A/A	B/B	A/A	B/B	A/A	A/A	A/A	B/B	A/A	B/B	B/B	B/B	B/B	B/B	A/A	A/A	A/A	A/A	B/B	A/A	A/A	B/B	A/A	A/A	B/B	A/A	B/B	A/A
mk1813	A/A	A/A	A/A	B/B	B/B	B/B	B/B	B/B	B/B	B/B	B/B	B/B	A/A	B/B	B/B	A/A	B/B	B/B	A/A	A/A	B/B	B/B	A/A	B/B	A/A	B/B	B/B	B/B	A/A	B/B	A/A	A/A	A/A	A/A	A/A	B/B	B/B	B/B	B/B	A/A	B/B	B/B	A/A	B/B	B/B	A/A	B/B	A/A	B/B
mk1814	A/A	A/A	A/A	B/B	B/B	B/B	B/B	B/B	B/B	B/B	B/B	B/B	A/A	B/B	B/B	A/A	B/B	B/B	A/A	A/A	B/B	B/B	A/A	B/B	A/A	B/B	B/B	B/B	A/A	B/B	A/A	A/A	A/A	A/A	A/A	B/B	B/B	B/B	B/B	A/A	B/B	B/B	A/A	B/B	B/B	A/A	B/B	A/A	B/B
mk1815	B/B	B/B	B/B	A/A	A/A	A/A	A/A	A/A	A/A	A/A	A/A	A/A	B/B	A/A	A/A	B/B	A/A	A/A	B/B	B/B	A/A	A/A	B/B	A/A	B/B	A/A	A/A	A/A	B/B	A/A	B/B	B/B	B/B	B/B	B/B	A/A	A/A	A/A	A/A	B/B	A/A	A/A	B/B	A/A	A/A	B/B	A/A	B/B	A/A
mk1816	B/B	B/B	B/B	A/A	A/A	A/A	A/A	A/A	A/A	A/A	A/A	A/A	B/B	A/A	A/A	B/B	A/A	A/A	B/B	B/B	A/A	A/A	B/B	A/A	B/B	A/A	A/A	A/A	B/B	A/A	B/B	B/B	B/B	B/B	B/B	A/A	A/A	A/A	A/A	B/B	A/A	A/A	B/B	A/A	A/A	B/B	A/A	B/B	A/A
mk1817	B/B	B/B	B/B	A/A	A/A	A/A	A/A	A/A	A/A	A/A	A/A	A/A	B/B	A/A	A/A	B/B	A/A	A/A	B/B	B/B	A/A	A/A	B/B	A/A	B/B	A/A	A/A	A/A	B/B	A/A	B/B	B/B	B/B	B/B	B/B	A/A	A/A	A/A	A/A	B/B	A/A	A/A	B/B	A/A	A/A	B/B	A/A	B/B	A/A
mk1818	B/B	B/B	B/B	A/A	A/A	A/A	A/A	A/A	A/B	A/A	A/A	A/A	B/B	A/A	A/A	B/B	A/A	A/A	B/B	B/B	A/A	A/A	B/B	A/A	B/B	A/A	A/A	A/A	B/B	A/A	B/B	B/B	B/B	B/B	B/B	A/A	A/A	A/A	A/A	B/B	A/A	A/A	B/B	A/A	A/A	B/B	A/A	B/B	A/A
mk1819	B/B	B/B	B/B	A/A	A/A	A/A	A/A	A/A	A/B	A/A	A/A	A/A	B/B	A/A	A/A	B/B	A/A	A/A	B/B	B/B	A/A	A/A	B/B	A/A	B/B	A/A	A/A	A/A	B/B	A/A	B/B	B/B	B/B	B/B	B/B	A/A	A/A	A/A	A/A	B/B	A/A	A/A	B/B	A/A	A/A	B/B	A/A	B/B	A/A
mk1820	A/A	A/A	A/A	B/B	A/A	A/A	B/B	A/A	A/A	B/B	A/B	A/A	A/A	A/A	A/A	A/A	A/B	A/A	A/A	A/A	A/A	A/A	A/A	A/A	A/A	B/B	B/B	B/B	A/A	A/A	A/A	A/A	A/A	A/A	A/A	B/B	A/A	A/A	A/A	A/A	B/B	B/B	A/A	A/A	A/A	A/A	B/B	A/A	A/A
mk1821	A/A	A/A	A/A	B/B	B/B	B/B	B/B	B/B	A/B	B/B	B/B	B/B	A/A	B/B	B/B	A/A	B/B	B/B	A/A	A/A	B/B	B/B	A/A	B/B	A/A	B/B	B/B	B/B	A/A	B/B	A/A	A/A	A/A	A/A	A/A	B/B	B/B	B/B	B/B	A/A	B/B	B/B	A/A	B/B	B/B	A/A	B/B	A/A	B/B
mk1822	A/A	A/A	A/A	B/B	B/B	B/B	B/B	B/B	A/B	B/B	B/B	B/B	A/A	B/B	B/B	A/A	B/B	B/B	A/A	A/A	B/B	B/B	A/A	B/B	A/A	B/B	B/B	B/B	A/A	B/B	A/A	A/A	A/A	A/A	A/A	B/B	B/B	B/B	B/B	A/A	B/B	B/B	A/A	B/B	B/B	A/A	B/B	A/A	B/B
mk1823	B/B	B/B	B/B	A/A	A/A	A/A	A/A	A/A	A/B	A/A	A/A	A/A	B/B	A/A	A/A	B/B	A/A	A/A	B/B	B/B	A/A	A/A	B/B	A/A	B/B	A/A	A/A	A/A	B/B	A/A	B/B	B/B	B/B	B/B	B/B	A/A	A/A	A/A	A/A	B/B	A/A	A/A	B/B	A/A	A/A	B/B	A/A	B/B	A/A
mk1824	B/B	B/B	B/B	A/A	A/A	A/A	A/A	A/A	A/A	A/A	A/A	A/A	B/B	A/A	A/A	B/B	A/A	A/A	B/B	B/B	A/A	A/A	B/B	A/A	B/B	A/A	A/A	A/A	B/B	A/A	B/B	B/B	B/B	B/B	B/B	A/A	A/A	A/A	A/A	B/B	A/A	A/A	B/B	A/A	A/A	B/B	A/A	B/B	A/A
mk1825	B/B	B/B	A/A	B/B	B/B	B/B	B/B	B/B	A/B	B/B	B/B	B/B	A/A	B/B	B/B	A/A	B/B	B/B	A/A	A/A	B/B	B/B	A/A	B/B	A/A	B/B	B/B	B/B	A/A	B/B	A/A	A/A	A/A	A/A	A/A	B/B	B/B	B/B	B/B	A/A	B/B	B/B	A/A	B/B	B/B	A/A	B/B	A/A	B/B
mk1826	A/A	A/A	A/A	B/B	B/B	B/B	B/B	B/B	A/B	B/B	B/B	B/B	A/A	B/B	B/B	A/A	B/B	B/B	A/A	A/A	B/B	B/B	A/A	B/B	A/A	B/B	B/B	B/B	A/A	B/B	A/A	A/A	A/A	A/A	A/A	B/B	B/B	B/B	B/B	A/A	B/B	B/B	A/A	B/B	B/B	A/A	B/B	A/A	B/B
mk1827	A/A	A/A	A/A	B/B	B/B	B/B	B/B	B/B	B/B	B/B	B/B	B/B	A/A	B/B	B/B	A/A	B/B	B/B	A/A	A/A	B/B	B/B	A/A	B/B	A/A	B/B	B/B	B/B	A/A	B/B	A/A	A/A	A/A	A/A	A/A	B/B	B/B	B/B	B/B	A/A	B/B	B/B	A/A	B/B	B/B	A/A	B/B	A/A	B/B
mk1828	A/A	A/A	A/A	A/A	B/B	B/B	A/A	B/B	A/A	A/A	A/A	B/B	A/A	B/B	B/B	A/A	A/A	B/B	A/A	A/A	B/B	B/B	A/A	B/B	A/A	B/B	A/A	A/A	A/A	B/B	A/A	A/A	A/A	A/A	A/A	A/A	B/B	B/B	B/B	A/A	A/A	A/A	A/A	B/B	B/B	A/A	A/A	A/A	B/B
mk1829	B/B	B/B	B/B	B/B	A/A	A/A	B/B	A/A	B/B	B/B	B/B	A/A	B/B	A/A	A/A	B/B	B/B	A/A	B/B	B/B	A/A	A/A	B/B	A/A	B/B	A/A	B/B	B/B	B/B	A/A	B/B	B/B	B/B	B/B	B/B	B/B	A/A	A/A	A/A	B/B	B/B	B/B	B/B	A/A	A/A	B/B	B/B	B/B	A/A
mk1830	B/B	B/B	B/B	B/B	A/A	A/A	B/B	A/A	B/B	B/B	B/B	A/A	B/B	A/A	A/A	B/B	B/B	A/A	B/B	B/B	A/A	A/A	B/B	A/A	B/B	A/A	B/B	B/B	B/B	A/A	B/B	B/B	B/B	B/B	B/B	B/B	A/A	A/A	A/A	B/B	B/B	B/B	B/B	A/A	A/A	B/B	B/B	B/B	A/A
mk1831	A/A	A/A	A/A	B/B	B/B	B/B	A/A	B/B	A/B	B/B	B/B	B/B	A/A	B/B	B/B	A/A	B/B	B/B	A/A	A/A	B/B	B/B	A/A	B/B	A/A	B/B	A/A	B/B	A/A	B/B	A/A	A/A	A/A	A/A	A/A	B/B	B/B	B/B	B/B	A/A	B/B	A/A	A/A	B/B	B/B	A/A	A/A	A/A	B/B
mk1832	A/A	A/A	A/A	B/B	B/B	B/B	A/A	B/B	A/B	B/B	B/B	B/B	A/A	B/B	B/B	A/A	B/B	B/B	A/A	A/A	B/B	B/B	A/A	B/B	A/A	B/B	A/A	B/B	A/A	B/B	A/A	A/A	A/A	A/A	A/A	B/B	B/B	B/B	B/B	A/A	B/B	A/A	A/A	B/B	B/B	A/A	A/A	A/A	B/B
mk1833	B/B	B/B	B/B	A/A	A/A	A/A	A/A	A/A	A/A	A/A	A/A	A/A	B/B	A/A	A/A	B/B	A/A	A/A	B/B	B/B	A/A	A/A	B/B	A/A	B/B	A/A	A/A	A/A	B/B	A/A	B/B	B/B	B/B	B/B	B/B	A/A	A/A	A/A	A/A	B/B	A/A	A/A	B/B	A/A	A/A	B/B	A/A	B/B	A/A
mk1834	A/A	A/A	A/A	A/A	B/B	B/B	A/A	B/B	A/B	A/A	A/A	B/B	A/A	B/B	B/B	A/A	A/B	B/B	A/A	A/A	B/B	B/B	A/A	B/B	A/A	B/B	A/A	A/A	A/A	B/B	A/A	A/A	A/A	A/A	A/A	A/A	B/B	B/B	B/B	A/A	A/A	A/A	A/A	B/B	B/B	A/A	A/A	A/A	B/B
mk1835	B/B	B/B	A/A	B/B	B/B	B/B	B/B	B/B	B/B	B/B	B/B	B/B	A/A	B/B	B/B	B/B	B/B	B/B	A/A	A/A	B/B	B/B	A/A	B/B	A/A	B/B	B/B	B/B	A/A	B/B	A/A	A/A	A/A	A/A	A/A	B/B	B/B	B/B	B/B	A/A	B/B	B/B	A/A	B/B	B/B	A/A	B/B	A/A	B/B
mk1836	A/A	A/A	A/A	A/A	B/B	B/B	A/A	A/A	A/A	A/A	A/A	B/B	A/A	B/B	B/B	A/A	A/A	B/B	A/A	A/A	B/B	A/A	A/A	B/B	A/A	A/A	A/A	A/A	A/A	A/A	A/A	A/A	A/A	A/A	A/A	A/A	B/B	B/B	B/B	A/A	A/A	A/A	A/A	B/B	B/B	A/A	A/A	A/A	A/A
mk1837	A/A	A/A	A/A	A/A	B/B	B/B	A/A	A/A	A/A	A/A	A/A	B/B	A/A	B/B	B/B	A/A	A/A	B/B	A/A	A/A	B/B	A/A	A/A	B/B	A/A	A/A	A/A	A/A	A/A	A/A	A/A	A/A	A/A	A/A	A/A	A/A	B/B	B/B	B/B	A/A	A/A	A/A	A/A	B/B	B/B	A/A	A/A	A/A	A/A
mk1838	B/B	B/B	B/B	B/B	A/A	A/A	B/B	B/B	B/B	B/B	B/B	A/A	B/B	A/A	A/A	B/B	B/B	A/A	B/B	B/B	A/A	B/B	B/B	A/A	B/B	B/B	B/B	B/B	B/B	B/B	B/B	B/B	B/B	B/B	B/B	B/B	A/A	A/A	A/A	B/B	B/B	B/B	B/B	A/A	A/A	B/B	B/B	B/B	B/B
mk1839	B/B	B/B	B/B	B/B	A/A	A/A	B/B	B/B	B/B	B/B	B/B	A/A	B/B	A/A	A/A	B/B	B/B	A/A	B/B	B/B	A/A	B/B	B/B	A/A	B/B	B/B	B/B	B/B	B/B	B/B	B/B	B/B	B/B	B/B	B/B	B/B	A/A	A/A	A/A	B/B	B/B	B/B	B/B	A/A	A/A	B/B	B/B	B/B	B/B
mk1840	A/A	A/A	A/A	A/A	B/B	B/B	A/A	A/A	A/A	A/A	A/A	B/B	A/A	B/B	B/B	A/A	A/A	B/B	A/A	A/A	B/B	A/A	A/A	B/B	A/A	A/A	A/A	A/A	A/A	A/A	A/A	A/A	A/A	A/A	A/A	A/A	B/B	B/B	B/B	A/A	A/A	A/A	A/A	B/B	B/B	A/A	A/A	A/A	A/A
mk1841	B/B	B/B	B/B	B/B	A/A	A/A	B/B	B/B	B/B	B/B	B/B	A/A	B/B	A/A	A/A	B/B	B/B	A/A	B/B	B/B	A/A	B/B	B/B	A/A	B/B	B/B	B/B	B/B	B/B	B/B	B/B	B/B	B/B	B/B	B/B	B/B	A/A	A/A	A/A	B/B	B/B	B/B	B/B	A/A	A/A	B/B	B/B	B/B	B/B
mk1842	A/A	A/A	A/A	A/A	B/B	B/B	A/A	A/A	A/A	A/A	A/A	B/B	A/A	B/B	B/B	A/A	A/A	B/B	A/A	A/A	B/B	A/A	A/A	B/B	A/A	A/A	A/A	A/A	A/A	A/A	A/A	A/A	A/A	A/A	A/A	A/A	B/B	B/B	B/B	A/A	A/A	A/A	A/A	B/B	B/B	A/A	A/A	A/A	A/A
mk1843	A/A	A/A	A/A	A/A	B/B	B/B	A/A	A/A	A/A	A/A	A/A	B/B	A/A	B/B	B/B	A/A	A/A	B/B	A/A	A/A	B/B	A/A	A/A	B/B	A/A	A/A	A/A	A/A	A/A	A/A	A/A	A/A	A/A	A/A	A/A	A/A	B/B	B/B	B/B	A/A	A/A	A/A	A/A	B/B	B/B	A/A	A/A	A/A	A/A
mk1844	A/A	A/A	A/A	A/A	B/B	B/B	A/A	A/A	A/A	A/A	A/A	B/B	A/A	B/B	B/B	A/A	A/A	B/B	A/A	A/A	B/B	A/A	A/A	B/B	A/A	A/A	A/A	A/A	A/A	A/A	A/A	A/A	A/A	A/A	A/A	A/A	B/B	B/B	B/B	A/A	A/A	A/A	A/A	B/B	B/B	A/A	A/A	A/A	A/A
mk1845	A/A	A/A	A/A	A/A	B/B	B/B	A/A	A/A	A/A	A/A	A/A	B/B	A/A	B/B	B/B	A/A	A/A	B/B	A/A	A/A	B/B	A/A	A/A	B/B	A/A	A/A	A/A	A/A	A/A	A/A	A/A	A/A	A/A	A/A	A/A	A/A	B/B	B/B	B/B	A/A	A/A	A/A	A/A	B/B	B/B	A/A	A/A	A/A	A/A
mk1846	A/A	A/A	A/A	A/A	B/B	B/B	A/A	A/A	A/A	A/A	A/A	B/B	A/A	B/B	B/B	A/A	A/A	B/B	A/A	A/A	B/B	A/A	A/A	B/B	A/A	A/A	A/A	A/A	A/A	A/A	A/A	A/A	A/A	A/A	A/A	A/A	B/B	B/B	B/B	A/A	A/A	A/A	A/A	B/B	B/B	A/A	A/A	A/A	A/A
mk1847	B/B	B/B	B/B	B/B	A/A	A/A	B/B	B/B	B/B	B/B	B/B	A/A	B/B	A/A	A/A	B/B	B/B	A/A	B/B	B/B	A/A	B/B	B/B	A/A	B/B	B/B	B/B	B/B	B/B	B/B	B/B	B/B	B/B	B/B	B/B	B/B	A/A	A/A	A/A	B/B	B/B	B/B	B/B	A/A	A/A	B/B	B/B	B/B	B/B
mk1848	B/B	B/B	B/B	B/B	A/A	A/A	B/B	B/B	B/B	B/B	B/B	A/A	B/B	A/A	A/A	B/B	B/B	A/A	B/B	B/B	A/A	B/B	B/B	A/A	B/B	B/B	B/B	B/B	B/B	B/B	B/B	B/B	B/B	B/B	B/B	B/B	A/A	A/A	A/A	B/B	B/B	B/B	B/B	A/A	A/A	B/B	B/B	B/B	B/B
mk1849	A/A	A/A	A/A	A/A	B/B	B/B	A/A	A/A	A/A	A/A	A/A	B/B	A/A	B/B	B/B	A/A	A/A	B/B	A/A	A/A	B/B	A/A	A/A	B/B	A/A	A/A	A/A	A/A	A/A	A/A	A/A	A/A	A/A	A/A	A/A	A/A	B/B	B/B	B/B	A/A	A/A	A/A	A/A	B/B	B/B	A/A	A/A	A/A	A/A
mk1850	A/A	A/A	A/A	A/A	B/B	B/B	A/A	A/A	A/A	A/A	A/A	B/B	A/A	B/B	B/B	A/A	A/A	B/B	A/A	A/A	B/B	A/A	A/A	B/B	A/A	A/A	A/A	A/A	A/A	A/A	A/A	A/A	A/A	A/A	A/A	A/A	B/B	B/B	B/B	A/A	A/A	A/A	A/A	B/B	B/B	A/A	A/A	A/A	A/A
mk1851	A/A	A/A	A/A	A/A	B/B	B/B	A/A	A/A	A/A	A/A	A/A	B/B	A/A	B/B	B/B	A/A	A/A	B/B	A/A	A/A	B/B	A/A	A/A	B/B	A/A	A/A	A/A	A/A	A/A	A/A	A/A	A/A	A/A	A/A	A/A	A/A	B/B	B/B	B/B	A/A	A/A	A/A	A/A	B/B	B/B	A/A	A/A	A/A	A/A
mk1852	B/B	B/B	B/B	B/B	A/A	A/A	B/B	B/B	B/B	B/B	B/B	A/A	B/B	A/A	A/A	B/B	B/B	A/A	B/B	B/B	A/A	B/B	B/B	A/A	B/B	B/B	B/B	B/B	B/B	B/B	B/B	B/B	B/B	B/B	B/B	B/B	A/A	A/A	A/A	B/B	B/B	B/B	B/B	A/A	A/A	B/B	B/B	B/B	B/B
mk1853	A/A	A/A	A/A	A/A	B/B	B/B	A/A	A/A	A/A	A/A	A/A	B/B	A/A	B/B	B/B	A/A	A/A	B/B	A/A	A/A	B/B	A/A	A/A	B/B	A/A	A/A	A/A	A/A	A/A	A/A	A/A	A/A	A/A	A/A	A/A	A/A	B/B	B/B	B/B	A/A	A/A	A/A	A/A	B/B	B/B	A/A	A/A	A/A	A/A
mk1854	A/A	A/A	A/A	A/A	B/B	B/B	A/A	A/A	A/A	A/A	A/A	B/B	A/A	B/B	B/B	A/A	A/A	B/B	A/A	A/A	B/B	A/A	A/A	B/B	A/A	A/A	A/A	A/A	A/A	A/A	A/A	A/A	A/A	A/A	A/A	A/A	B/B	B/B	B/B	A/A	A/A	A/A	A/A	B/B	B/B	A/A	A/A	A/A	A/A
mk1855	B/B	B/B	B/B	B/B	A/A	A/A	B/B	B/B	B/B	B/B	B/B	A/A	B/B	A/A	A/A	B/B	B/B	A/A	B/B	B/B	A/A	B/B	B/B	A/A	B/B	B/B	B/B	B/B	B/B	B/B	B/B	B/B	B/B	B/B	B/B	B/B	A/A	A/A	A/A	B/B	B/B	B/B	B/B	A/A	A/A	B/B	B/B	B/B	B/B
mk1856	A/A	A/A	A/A	A/A	B/B	B/B	A/A	A/A	A/A	A/A	A/A	B/B	A/A	B/B	B/B	A/A	A/A	B/B	A/A	A/A	B/B	A/A	A/A	B/B	A/A	A/A	A/A	A/A	A/A	A/A	A/A	A/A	A/A	A/A	A/A	A/A	B/B	B/B	B/B	A/A	A/A	A/A	A/A	B/B	B/B	A/A	A/A	A/A	A/A
mk1857	B/B	B/B	B/B	B/B	A/A	A/A	B/B	B/B	B/B	B/B	B/B	A/A	B/B	A/A	A/A	B/B	B/B	A/A	B/B	B/B	A/A	B/B	B/B	A/A	B/B	B/B	B/B	B/B	B/B	B/B	B/B	B/B	B/B	B/B	B/B	B/B	A/A	A/A	A/A	B/B	B/B	B/B	B/B	A/A	A/A	B/B	B/B	B/B	B/B
mk1858	B/B	B/B	B/B	B/B	A/A	A/A	B/B	B/B	B/B	B/B	B/B	A/A	B/B	A/A	A/A	B/B	B/B	A/A	B/B	B/B	A/A	B/B	B/B	A/A	B/B	B/B	B/B	B/B	B/B	B/B	B/B	B/B	B/B	B/B	B/B	B/B	A/A	A/A	A/A	B/B	B/B	B/B	B/B	A/A	A/A	B/B	B/B	B/B	B/B
mk1859	A/A	A/A	A/A	A/A	B/B	B/B	A/A	A/A	A/A	A/A	A/A	B/B	A/A	B/B	B/B	A/A	A/A	B/B	A/A	A/A	B/B	A/A	A/A	B/B	A/A	A/A	A/A	A/A	A/A	A/A	A/A	A/A	A/A	A/A	A/A	A/A	B/B	B/B	B/B	A/A	A/A	A/A	A/A	B/B	B/B	A/A	A/A	A/A	A/A
mk1860	B/B	B/B	B/B	B/B	A/A	A/A	B/B	B/B	B/B	B/B	B/B	A/A	B/B	A/A	A/A	B/B	B/B	A/A	B/B	B/B	A/A	B/B	B/B	A/A	B/B	B/B	B/B	B/B	B/B	B/B	B/B	B/B	B/B	B/B	B/B	B/B	A/A	A/A	A/A	B/B	B/B	B/B	B/B	A/A	A/A	B/B	B/B	B/B	B/B
mk1861	B/B	B/B	B/B	B/B	A/A	A/A	B/B	B/B	B/B	B/B	B/B	A/A	B/B	A/A	A/A	B/B	B/B	A/A	B/B	B/B	A/A	B/B	B/B	A/A	B/B	B/B	B/B	B/B	B/B	B/B	B/B	B/B	B/B	B/B	B/B	B/B	A/A	A/A	A/A	B/B	B/B	B/B	B/B	A/A	A/A	B/B	B/B	B/B	B/B
mk1862	A/A	A/A	A/A	A/A	B/B	B/B	A/A	A/A	A/A	A/A	A/A	B/B	A/A	B/B	B/B	A/A	A/A	B/B	A/A	A/A	B/B	A/A	A/A	B/B	A/A	A/A	A/A	A/A	A/A	A/A	A/A	A/A	A/A	A/A	A/A	A/A	B/B	B/B	B/B	A/A	A/A	A/A	A/A	B/B	B/B	A/A	A/A	A/A	A/A
mk1863	B/B	B/B	B/B	B/B	A/A	A/A	B/B	B/B	B/B	B/B	B/B	A/A	B/B	A/A	A/A	B/B	B/B	A/A	B/B	B/B	A/A	B/B	B/B	A/A	B/B	B/B	B/B	B/B	B/B	B/B	B/B	B/B	B/B	B/B	B/B	B/B	A/A	A/A	A/A	B/B	B/B	B/B	B/B	A/A	A/A	B/B	B/B	B/B	B/B
mk1864	B/B	B/B	B/B	B/B	A/A	A/A	B/B	B/B	B/B	B/B	B/B	A/A	B/B	A/A	A/A	B/B	B/B	A/A	B/B	B/B	A/A	B/B	B/B	A/A	B/B	B/B	B/B	B/B	B/B	B/B	B/B	B/B	B/B	B/B	B/B	B/B	A/A	A/A	A/A	B/B	B/B	B/B	B/B	A/A	A/A	B/B	B/B	B/B	B/B
mk1865	A/A	A/A	A/A	A/A	B/B	B/B	A/A	A/A	A/A	A/A	A/A	B/B	A/A	B/B	B/B	A/A	A/A	B/B	A/A	A/A	B/B	A/A	A/A	B/B	A/A	A/A	A/A	A/A	A/A	A/A	A/A	A/A	A/A	A/A	A/A	A/A	B/B	B/B	B/B	A/A	A/A	A/A	A/A	B/B	B/B	A/A	A/A	A/A	A/A
mk1866	A/A	A/A	A/A	A/A	B/B	B/B	A/A	A/A	A/A	A/A	A/A	B/B	A/A	B/B	B/B	A/A	A/A	B/B	A/A	A/A	B/B	A/A	A/A	B/B	A/A	A/A	A/A	A/A	A/A	A/A	A/A	A/A	A/A	A/A	A/A	A/A	B/B	B/B	B/B	A/A	A/A	A/A	A/A	B/B	B/B	A/A	A/A	A/A	A/A
mk1867	A/A	A/A	A/A	A/A	B/B	B/B	A/A	A/A	A/A	A/A	A/A	B/B	A/A	B/B	B/B	A/A	A/A	B/B	A/A	A/A	B/B	A/A	A/A	B/B	A/A	A/A	A/A	A/A	A/A	A/A	A/A	A/A	A/A	A/A	A/A	A/A	B/B	B/B	B/B	A/A	A/A	A/A	A/A	B/B	B/B	A/A	A/A	A/A	A/A
mk1868	B/B	B/B	B/B	B/B	A/A	A/A	B/B	B/B	B/B	B/B	B/B	A/A	B/B	A/A	A/A	B/B	B/B	A/A	B/B	B/B	A/A	B/B	B/B	A/A	B/B	B/B	B/B	B/B	B/B	B/B	B/B	B/B	B/B	B/B	B/B	B/B	A/A	A/A	A/A	B/B	B/B	B/B	B/B	A/A	A/A	B/B	B/B	B/B	B/B
mk1869	A/A	A/A	A/A	A/A	B/B	B/B	A/A	A/A	A/A	A/A	A/A	B/B	A/A	B/B	B/B	A/A	A/A	B/B	A/A	A/A	B/B	A/A	A/A	B/B	A/A	A/A	A/A	A/A	A/A	A/A	A/A	A/A	A/A	A/A	A/A	A/A	B/B	B/B	B/B	A/A	A/A	A/A	A/A	B/B	B/B	A/A	A/A	A/A	A/A
mk1870	B/B	B/B	B/B	B/B	A/A	A/A	B/B	B/B	B/B	B/B	B/B	A/A	B/B	A/A	A/A	B/B	B/B	A/A	B/B	B/B	A/A	B/B	B/B	A/A	B/B	B/B	B/B	B/B	B/B	B/B	B/B	B/B	B/B	B/B	B/B	B/B	A/A	A/A	A/A	B/B	B/B	B/B	B/B	A/A	A/A	B/B	B/B	B/B	B/B
mk1871	A/A	A/A	A/A	A/A	B/B	B/B	A/A	A/A	A/A	A/A	A/A	B/B	A/A	B/B	B/B	A/A	A/A	B/B	A/A	A/A	B/B	A/A	A/A	B/B	A/A	A/A	A/A	A/A	A/A	A/A	A/A	A/A	A/A	A/A	A/A	A/A	B/B	B/B	B/B	A/A	A/A	A/A	A/A	B/B	B/B	A/A	A/A	A/A	A/A
mk1872	B/B	B/B	B/B	B/B	A/A	A/A	B/B	B/B	B/B	B/B	B/B	A/A	B/B	A/A	A/A	B/B	B/B	A/A	B/B	B/B	A/A	B/B	B/B	A/A	B/B	B/B	B/B	B/B	B/B	B/B	B/B	B/B	B/B	B/B	B/B	B/B	A/A	A/A	A/A	B/B	B/B	B/B	B/B	A/A	A/A	B/B	B/B	B/B	B/B
mk1873	B/B	B/B	B/B	B/B	A/A	A/A	B/B	B/B	B/B	B/B	B/B	A/A	B/B	A/A	A/A	B/B	B/B	A/A	B/B	B/B	A/A	B/B	B/B	A/A	B/B	B/B	B/B	B/B	B/B	B/B	B/B	B/B	B/B	B/B	B/B	B/B	A/A	A/A	A/A	B/B	B/B	B/B	B/B	A/A	A/A	B/B	B/B	B/B	B/B
mk1874	A/A	A/A	A/A	A/A	B/B	B/B	A/A	A/A	A/A	A/A	A/A	B/B	A/A	B/B	A/A	A/A	A/A	B/B	A/A	A/A	B/B	A/A	A/A	B/B	A/A	A/A	A/A	A/A	A/A	A/A	A/A	A/A	A/A	A/A	A/A	A/A	B/B	B/B	B/B	A/A	A/A	A/A	A/A	B/B	B/B	A/A	A/A	A/A	A/A
mk1875	A/A	A/A	A/A	A/A	B/B	B/B	A/A	A/A	A/A	A/A	A/A	B/B	A/A	B/B	A/A	A/A	A/A	B/B	A/A	A/A	B/B	A/A	A/A	B/B	A/A	A/A	A/A	A/A	A/A	A/A	A/A	A/A	A/A	A/A	A/A	A/A	B/B	B/B	B/B	A/A	A/A	A/A	A/A	B/B	B/B	A/A	A/A	A/A	A/A
mk1876	B/B	B/B	B/B	B/B	A/A	A/A	B/B	B/B	B/B	B/B	B/B	A/A	B/B	A/A	B/B	B/B	B/B	A/A	B/B	B/B	A/A	B/B	B/B	A/A	B/B	B/B	B/B	B/B	B/B	B/B	B/B	B/B	B/B	B/B	B/B	B/B	A/A	A/A	A/A	B/B	B/B	B/B	B/B	A/A	A/A	B/B	B/B	B/B	B/B
mk1877	A/A	A/A	A/A	A/A	B/B	B/B	A/A	A/A	A/A	A/A	A/A	B/B	A/A	B/B	A/A	A/A	A/A	B/B	A/A	A/A	B/B	A/A	A/A	B/B	A/A	A/A	A/A	A/A	A/A	A/A	A/A	A/A	A/A	A/A	A/A	A/A	B/B	B/B	B/B	A/A	A/A	A/A	A/A	B/B	B/B	A/A	A/A	A/A	A/A
mk1878	A/A	A/A	A/A	A/A	B/B	B/B	A/A	A/A	A/A	A/A	A/A	B/B	A/A	B/B	A/A	A/A	A/A	B/B	A/A	A/A	B/B	A/A	A/A	B/B	A/A	A/A	A/A	A/A	A/A	A/A	A/A	A/A	A/A	A/A	A/A	A/A	B/B	B/B	B/B	A/A	A/A	A/A	A/A	B/B	B/B	A/A	A/A	A/A	A/A
mk1879	B/B	B/B	B/B	B/B	A/A	A/A	B/B	B/B	B/B	B/B	B/B	A/A	B/B	A/A	B/B	B/B	B/B	A/A	B/B	B/B	A/A	B/B	B/B	A/A	B/B	B/B	B/B	B/B	B/B	B/B	B/B	B/B	B/B	B/B	B/B	B/B	A/A	A/A	A/A	B/B	B/B	B/B	B/B	A/A	A/A	B/B	B/B	B/B	B/B
mk1880	B/B	B/B	B/B	B/B	A/A	A/A	B/B	B/B	B/B	B/B	B/B	A/A	B/B	A/A	B/B	B/B	B/B	A/A	B/B	B/B	A/A	B/B	B/B	A/A	B/B	B/B	B/B	B/B	B/B	B/B	B/B	B/B	B/B	B/B	B/B	B/B	A/A	A/A	A/A	B/B	B/B	B/B	B/B	A/A	A/A	B/B	B/B	B/B	B/B
mk1881	A/A	A/A	A/A	A/A	B/B	B/B	A/A	A/A	A/A	A/A	A/A	B/B	A/A	B/B	A/A	A/A	A/A	B/B	A/A	A/A	B/B	A/A	A/A	B/B	A/A	A/A	A/A	A/A	A/A	A/A	A/A	A/A	A/A	A/A	A/A	A/A	B/B	B/B	B/B	A/A	A/A	A/A	A/A	B/B	B/B	A/A	A/A	A/A	A/A
mk1882	A/A	A/A	A/A	A/A	B/B	B/B	A/A	A/A	A/A	A/A	A/A	B/B	A/A	B/B	A/A	A/A	A/A	B/B	A/A	A/A	B/B	A/A	A/A	B/B	A/A	A/A	A/A	A/A	A/A	A/A	A/A	A/A	A/A	A/A	A/A	A/A	B/B	B/B	B/B	A/A	A/A	A/A	A/A	B/B	B/B	A/A	A/A	A/A	A/A
mk1883	A/A	A/A	A/A	A/A	B/B	B/B	A/A	A/A	A/A	A/A	A/A	B/B	A/A	B/B	A/A	A/A	A/A	B/B	A/A	A/A	B/B	A/A	A/A	B/B	A/A	A/A	A/A	A/A	A/A	A/A	A/A	A/A	A/A	A/A	A/A	A/A	B/B	B/B	B/B	A/A	A/A	A/A	A/A	B/B	B/B	A/A	A/A	A/A	A/A
mk1884	B/B	B/B	B/B	B/B	A/A	A/A	B/B	B/B	B/B	B/B	B/B	A/A	B/B	A/A	B/B	B/B	B/B	A/A	B/B	B/B	A/A	B/B	B/B	A/A	B/B	B/B	B/B	B/B	B/B	B/B	B/B	B/B	B/B	B/B	B/B	B/B	A/A	A/A	A/A	B/B	B/B	B/B	B/B	A/A	A/A	B/B	B/B	B/B	B/B
mk1885	B/B	B/B	B/B	B/B	A/A	A/A	B/B	B/B	B/B	B/B	B/B	A/A	B/B	A/A	B/B	B/B	B/B	A/A	B/B	B/B	A/A	B/B	B/B	A/A	B/B	B/B	B/B	B/B	B/B	B/B	B/B	B/B	B/B	B/B	B/B	B/B	A/A	A/A	A/A	B/B	B/B	B/B	B/B	A/A	A/A	B/B	B/B	B/B	B/B
mk1886	B/B	B/B	B/B	B/B	A/A	A/A	B/B	B/B	B/B	B/B	B/B	A/A	B/B	A/A	B/B	B/B	B/B	A/A	B/B	B/B	A/A	B/B	B/B	A/A	B/B	B/B	B/B	B/B	B/B	B/B	B/B	B/B	B/B	B/B	B/B	B/B	A/A	A/A	A/A	B/B	B/B	B/B	B/B	A/A	A/A	B/B	B/B	B/B	B/B
mk1887	A/A	A/A	A/A	A/A	B/B	B/B	A/A	A/A	A/A	A/A	A/A	B/B	A/A	B/B	A/A	A/A	A/A	B/B	A/A	A/A	B/B	A/A	A/A	B/B	A/A	A/A	A/A	A/A	A/A	A/A	A/A	A/A	A/A	A/A	A/A	A/A	B/B	B/B	B/B	A/A	A/A	A/A	A/A	B/B	B/B	A/A	A/A	A/A	A/A
mk1888	B/B	B/B	B/B	B/B	A/A	A/A	B/B	B/B	A/B	B/B	B/B	A/A	B/B	A/A	B/B	B/B	B/B	A/A	B/B	B/B	A/A	B/B	B/B	A/A	B/B	B/B	B/B	B/B	A/A	B/B	B/B	B/B	A/A	B/B	B/B	B/B	A/A	A/A	A/A	B/B	B/B	B/B	B/B	A/A	A/A	B/B	B/B	A/A	B/B
mk1889	B/B	B/B	B/B	B/B	A/A	A/A	B/B	B/B	B/B	B/B	B/B	A/A	B/B	A/A	B/B	B/B	B/B	A/A	B/B	B/B	A/A	B/B	B/B	A/A	B/B	B/B	B/B	B/B	B/B	B/B	B/B	B/B	B/B	B/B	B/B	B/B	A/A	A/A	A/A	B/B	B/B	B/B	B/B	A/A	A/A	B/B	B/B	B/B	B/B
mk1890	A/A	A/A	A/A	A/A	A/A	A/A	A/A	A/A	A/B	A/A	A/A	A/A	A/A	A/A	A/A	A/A	A/A	A/A	A/A	A/A	A/A	A/A	A/A	A/A	A/A	A/A	A/A	A/A	B/B	A/A	A/A	A/A	B/B	A/A	A/A	A/A	A/A	A/A	A/A	A/A	A/A	A/A	A/A	B/B	A/A	A/A	A/A	B/B	A/A
mk1891	A/A	A/A	A/A	A/A	A/A	A/A	A/A	A/A	A/B	A/A	A/A	A/A	A/A	A/A	A/A	A/A	A/A	A/A	A/A	A/A	A/A	A/A	A/A	A/A	A/A	A/A	A/A	A/A	B/B	A/A	A/A	A/A	B/B	A/A	A/A	A/A	A/A	A/A	A/A	A/A	A/A	A/A	A/A	B/B	A/A	A/A	A/A	B/B	A/A
mk1892	A/A	A/A	A/A	A/A	A/A	A/A	A/A	A/A	A/B	A/A	A/A	A/A	A/A	A/A	A/A	A/A	A/A	A/A	A/A	A/A	A/A	A/A	A/A	A/A	A/A	A/A	A/A	A/A	B/B	A/A	A/A	A/A	B/B	A/A	A/A	A/A	A/A	A/A	A/A	A/A	A/A	A/A	A/A	B/B	A/A	A/A	A/A	B/B	A/A
mk1893	B/B	B/B	B/B	B/B	B/B	B/B	B/B	B/B	A/B	B/B	B/B	B/B	B/B	B/B	B/B	B/B	B/B	B/B	B/B	B/B	B/B	B/B	B/B	B/B	B/B	B/B	B/B	B/B	A/A	B/B	B/B	B/B	A/A	B/B	B/B	B/B	B/B	B/B	B/B	B/B	B/B	B/B	B/B	A/A	B/B	B/B	B/B	A/A	B/B
mk1894	B/B	B/B	B/B	B/B	B/B	B/B	B/B	B/B	A/B	B/B	B/B	B/B	B/B	B/B	B/B	B/B	B/B	B/B	B/B	B/B	B/B	B/B	B/B	B/B	B/B	B/B	B/B	B/B	A/A	B/B	B/B	B/B	A/A	B/B	B/B	B/B	B/B	B/B	B/B	B/B	B/B	B/B	B/B	A/A	B/B	B/B	B/B	A/A	B/B
mk1895	B/B	B/B	B/B	B/B	B/B	B/B	B/B	B/B	B/B	B/B	B/B	B/B	B/B	B/B	B/B	B/B	B/B	B/B	B/B	B/B	B/B	B/B	B/B	B/B	B/B	B/B	B/B	B/B	A/A	B/B	B/B	B/B	A/A	B/B	B/B	B/B	B/B	B/B	B/B	B/B	B/B	B/B	B/B	A/A	B/B	B/B	B/B	A/A	B/B
mk1896	A/A	A/A	A/A	A/A	A/A	A/A	A/A	A/A	A/B	A/A	A/A	A/A	A/A	A/A	A/A	A/A	A/A	A/A	A/A	A/A	A/A	A/A	A/A	A/A	A/A	A/A	A/A	A/A	B/B	A/A	A/A	A/A	B/B	A/A	A/A	A/A	A/A	A/A	A/A	A/A	A/A	A/A	A/A	B/B	A/A	A/A	A/A	B/B	A/A
mk1897	A/A	A/A	A/A	A/A	A/A	A/A	A/A	A/A	A/B	A/A	A/A	A/A	A/A	A/A	A/A	A/A	A/A	A/A	A/A	A/A	A/A	A/A	A/A	A/A	A/A	A/A	A/A	A/A	B/B	A/A	A/A	A/A	B/B	A/A	A/A	A/A	A/A	A/A	A/A	A/A	A/A	A/A	A/A	B/B	A/A	A/A	A/A	B/B	A/A
mk1898	B/B	B/B	B/B	B/B	A/A	A/A	B/B	B/B	B/B	B/B	B/B	A/A	B/B	A/A	B/B	B/B	B/B	A/A	B/B	B/B	A/A	B/B	B/B	A/A	B/B	B/B	B/B	B/B	B/B	B/B	B/B	B/B	B/B	B/B	B/B	B/B	A/A	A/A	A/A	B/B	B/B	B/B	B/B	A/A	A/A	B/B	B/B	B/B	B/B
mk1899	A/A	A/A	A/A	A/A	A/A	A/A	A/A	A/A	A/A	A/A	A/A	A/A	A/A	A/A	A/A	A/A	A/A	A/A	A/A	A/A	A/A	A/A	A/A	A/A	A/A	A/A	A/A	A/A	B/B	A/A	A/A	A/A	B/B	A/A	A/A	A/A	A/A	A/A	A/A	A/A	A/A	A/A	A/A	B/B	A/A	A/A	A/A	B/B	A/A
mk1900	B/B	B/B	B/B	B/B	B/B	B/B	A/A	A/A	B/B	B/B	B/B	B/B	B/B	B/B	B/B	A/A	B/B	B/B	B/B	B/B	B/B	A/A	B/B	B/B	B/B	A/A	A/A	B/B	B/B	A/A	B/B	B/B	B/B	B/B	B/B	B/B	B/B	B/B	B/B	B/B	B/B	A/A	B/B	B/B	B/B	B/B	A/A	B/B	A/A
mk1901	A/A	A/A	A/A	A/A	A/A	A/A	A/A	A/A	A/B	A/A	A/A	A/A	A/A	A/A	A/A	A/A	A/A	A/A	A/A	A/A	A/A	A/A	A/A	A/A	A/A	A/A	A/A	A/A	B/B	A/A	A/A	A/A	B/B	A/A	A/A	A/A	A/A	A/A	A/A	A/A	A/A	A/A	A/A	B/B	A/A	A/A	A/A	B/B	A/A
mk1902	A/A	A/A	A/A	A/A	A/A	A/A	A/A	A/A	A/B	A/A	A/A	A/A	A/A	A/A	A/A	A/A	A/A	A/A	A/A	A/A	A/A	A/A	A/A	A/A	A/A	A/A	A/A	A/A	B/B	A/A	A/A	A/A	B/B	A/A	A/A	A/A	A/A	A/A	A/A	A/A	A/A	A/A	A/A	B/B	A/A	A/A	A/A	B/B	A/A
mk1903	A/A	A/A	A/A	A/A	A/A	A/A	A/A	A/A	A/B	A/A	A/A	A/A	A/A	A/A	A/A	A/A	A/A	A/A	A/A	A/A	A/A	A/A	A/A	A/A	A/A	A/A	A/A	A/A	B/B	A/A	A/A	A/A	B/B	A/A	A/A	A/A	A/A	A/A	A/A	A/A	A/A	A/A	A/A	B/B	A/A	A/A	A/A	B/B	A/A
mk1904	B/B	B/B	B/B	B/B	B/B	B/B	B/B	B/B	A/B	B/B	B/B	B/B	B/B	B/B	B/B	B/B	B/B	B/B	B/B	B/B	B/B	B/B	B/B	B/B	B/B	B/B	B/B	B/B	A/A	B/B	B/B	B/B	A/A	B/B	B/B	B/B	B/B	B/B	B/B	B/B	B/B	B/B	B/B	A/A	B/B	B/B	B/B	A/A	B/B
mk1905	A/A	A/A	A/A	A/A	A/A	A/A	A/A	A/A	A/B	A/A	A/A	A/A	A/A	A/A	A/A	A/A	A/A	A/A	A/A	A/A	A/A	A/A	A/A	A/A	A/A	A/A	A/A	A/A	B/B	A/A	A/A	A/A	B/B	A/A	A/A	A/A	A/A	A/A	A/A	A/A	A/A	A/A	A/A	B/B	A/A	A/A	A/A	B/B	A/A
mk1906	B/B	B/B	B/B	B/B	B/B	B/B	B/B	B/B	A/B	B/B	B/B	B/B	B/B	B/B	B/B	B/B	B/B	B/B	B/B	B/B	B/B	B/B	B/B	B/B	B/B	B/B	B/B	B/B	A/A	B/B	B/B	B/B	A/A	B/B	B/B	B/B	B/B	B/B	B/B	B/B	B/B	B/B	B/B	A/A	B/B	B/B	B/B	A/A	B/B
mk1907	A/A	A/A	A/A	A/A	A/A	A/A	A/A	A/A	A/A	A/A	A/A	A/A	A/A	A/A	A/A	A/A	A/A	A/A	A/A	A/A	A/A	A/A	A/A	A/A	A/A	A/A	A/A	A/A	B/B	A/A	A/A	A/A	B/B	A/A	A/A	A/A	A/A	A/A	A/A	A/A	A/A	A/A	A/A	B/B	A/A	A/A	A/A	B/B	A/A
mk1908	B/B	B/B	B/B	B/B	A/A	A/A	A/A	A/A	A/A	B/B	B/B	A/A	B/B	A/A	B/B	A/A	B/B	A/A	B/B	B/B	A/A	B/B	B/B	A/A	B/B	B/B	A/A	B/B	A/A	A/A	B/B	B/B	A/A	B/B	B/B	B/B	A/A	A/A	A/A	B/B	B/B	A/A	B/B	A/A	A/A	B/B	A/A	A/A	A/A
mk1909	B/B	B/B	B/B	B/B	A/A	A/A	B/B	B/B	B/B	B/B	B/B	A/A	B/B	A/A	B/B	B/B	B/B	A/A	B/B	B/B	A/A	B/B	B/B	A/A	B/B	B/B	B/B	B/B	B/B	B/B	B/B	B/B	B/B	A/A	B/B	B/B	A/A	A/A	A/A	B/B	B/B	B/B	B/B	A/A	A/A	B/B	B/B	B/B	B/B
mk1910	A/A	A/A	A/A	A/A	A/A	A/A	A/A	A/A	A/B	A/A	A/A	A/A	A/A	A/A	A/A	A/A	A/A	A/A	A/A	A/A	A/A	A/A	A/A	A/A	A/A	A/A	A/A	A/A	B/B	A/A	A/A	A/A	B/B	A/A	A/A	A/A	A/A	A/A	A/A	A/A	A/A	A/A	A/A	B/B	A/A	A/A	A/A	B/B	A/A
mk1911	B/B	B/B	B/B	B/B	A/A	A/A	B/B	B/B	B/B	B/B	B/B	A/A	B/B	A/A	A/A	B/B	B/B	A/A	B/B	B/B	A/A	B/B	B/B	A/A	B/B	B/B	B/B	B/B	B/B	B/B	B/B	B/B	B/B	B/B	B/B	B/B	A/A	A/A	A/A	B/B	B/B	B/B	B/B	A/A	A/A	B/B	B/B	B/B	B/B
mk1912	B/B	B/B	B/B	B/B	B/B	B/B	B/B	B/B	A/B	B/B	B/B	B/B	B/B	B/B	B/B	B/B	B/B	B/B	B/B	B/B	B/B	B/B	B/B	B/B	B/B	B/B	B/B	B/B	A/A	B/B	B/B	B/B	A/A	B/B	B/B	B/B	B/B	B/B	B/B	B/B	B/B	B/B	B/B	A/A	B/B	B/B	B/B	A/A	B/B
mk1913	B/B	B/B	B/B	B/B	B/B	B/B	B/B	B/B	B/B	B/B	B/B	B/B	B/B	B/B	B/B	B/B	B/B	B/B	B/B	B/B	B/B	B/B	B/B	B/B	B/B	B/B	B/B	B/B	A/A	B/B	B/B	B/B	A/A	B/B	B/B	B/B	B/B	B/B	B/B	B/B	B/B	B/B	B/B	A/A	B/B	B/B	B/B	A/A	B/B
mk1914	B/B	B/B	B/B	B/B	B/B	B/B	B/B	B/B	B/B	B/B	B/B	B/B	B/B	B/B	B/B	B/B	B/B	B/B	B/B	B/B	B/B	B/B	B/B	B/B	B/B	B/B	B/B	B/B	A/A	B/B	B/B	B/B	A/A	B/B	B/B	B/B	B/B	B/B	B/B	B/B	B/B	B/B	B/B	A/A	B/B	B/B	B/B	A/A	B/B
mk1915	A/A	A/A	A/A	A/A	A/A	A/A	A/A	A/A	A/B	A/A	A/A	A/A	A/A	A/A	A/A	A/A	A/A	A/A	A/A	A/A	A/A	A/A	A/A	A/A	A/A	A/A	A/A	A/A	B/B	A/A	A/A	A/A	B/B	A/A	A/A	A/A	A/A	A/A	A/A	A/A	A/A	A/A	A/A	B/B	A/A	A/A	A/A	B/B	A/A
mk1916	A/A	A/A	A/A	A/A	A/A	A/A	A/A	A/A	A/B	A/A	A/A	A/A	A/A	A/A	A/A	A/A	A/A	A/A	A/A	A/A	A/A	A/A	A/A	A/A	A/A	A/A	A/A	A/A	B/B	A/A	A/A	A/A	B/B	A/A	A/A	A/A	A/A	A/A	A/A	A/A	A/A	A/A	A/A	B/B	A/A	A/A	A/A	B/B	A/A
mk1917	A/A	A/A	A/A	A/A	A/A	A/A	A/A	A/A	A/B	A/A	A/A	A/A	A/A	A/A	A/A	A/A	A/A	A/A	A/A	A/A	A/A	A/A	A/A	A/A	A/A	A/A	A/A	A/A	B/B	A/A	A/A	A/A	B/B	A/A	A/A	A/A	A/A	A/A	A/A	A/A	A/A	A/A	A/A	B/B	A/A	A/A	A/A	B/B	A/A
mk1918	B/B	B/B	B/B	B/B	A/A	A/A	B/B	B/B	B/B	B/B	B/B	A/A	B/B	A/A	A/A	B/B	B/B	A/A	B/B	B/B	A/A	B/B	B/B	A/A	B/B	B/B	B/B	B/B	B/B	B/B	B/B	B/B	B/B	B/B	B/B	B/B	A/A	A/A	A/A	B/B	B/B	B/B	B/B	A/A	A/A	B/B	B/B	B/B	B/B
mk1919	B/B	B/B	B/B	B/B	B/B	B/B	B/B	B/B	B/B	B/B	B/B	B/B	B/B	B/B	B/B	B/B	B/B	B/B	B/B	B/B	B/B	B/B	B/B	B/B	B/B	B/B	B/B	B/B	A/A	B/B	B/B	B/B	A/A	B/B	B/B	B/B	B/B	B/B	B/B	B/B	B/B	B/B	B/B	A/A	B/B	B/B	B/B	A/A	B/B
mk1920	B/B	B/B	B/B	A/A	A/A	A/A	A/A	A/A	A/A	A/A	A/A	A/A	B/B	A/A	A/A	A/A	A/A	A/A	B/B	B/B	A/A	A/A	B/B	A/A	B/B	A/A	A/A	A/A	A/A	A/A	B/B	B/B	A/A	A/A	B/B	A/A	A/A	A/A	A/A	B/B	A/A	A/A	B/B	B/B	A/A	B/B	A/A	A/A	A/A
mk1921	B/B	B/B	A/A	A/A	B/B	B/B	A/A	A/A	A/B	A/A	A/A	B/B	A/A	B/B	B/B	A/A	A/A	B/B	B/B	B/B	B/B	A/A	A/A	B/B	A/A	A/A	A/A	A/B	B/B	A/A	A/A	A/A	B/B	B/B	A/A	A/A	B/B	B/B	B/B	B/B	A/A	A/A	B/B	B/B	B/B	A/A	A/A	B/B	A/A
mk1922	B/B	B/B	A/A	A/A	A/A	B/B	A/A	A/A	A/A	A/A	A/A	B/B	A/A	B/B	B/B	A/A	A/A	B/B	B/B	B/B	B/B	A/A	A/A	A/A	A/A	A/A	A/A	A/A	A/A	A/A	A/A	A/A	A/A	B/B	A/A	A/A	B/B	A/A	B/B	B/B	A/A	A/A	B/B	B/B	A/A	A/A	A/A	A/A	A/A
mk1923	A/A	A/A	A/A	A/A	A/A	A/A	A/A	A/A	A/A	A/A	A/A	A/A	A/A	A/A	A/A	A/A	A/A	A/A	A/A	A/A	A/A	A/A	A/A	A/A	A/A	A/A	A/A	A/A	A/A	A/A	A/A	A/A	A/A	A/A	A/A	A/A	A/A	A/A	A/A	A/A	A/A	A/A	A/A	B/B	A/A	A/A	A/A	A/A	A/A
mk1924	A/A	A/A	B/B	A/A	B/B	A/A	A/A	A/A	A/B	A/A	A/A	A/A	A/A	A/A	A/A	A/A	A/A	A/A	A/A	A/A	A/A	A/A	B/B	B/B	B/B	A/A	A/A	A/A	B/B	A/A	B/B	B/B	B/B	A/A	B/B	A/A	A/A	B/B	A/A	A/A	A/A	A/A	A/A	B/B	B/B	B/B	A/A	B/B	A/A
mk1925	A/A	A/A	A/A	A/A	A/A	A/A	A/A	A/A	A/A	A/A	A/A	A/A	A/A	A/A	A/A	A/A	A/A	A/A	A/A	A/A	A/A	A/A	A/A	A/A	A/A	A/A	A/A	A/A	A/A	A/A	A/A	A/A	A/A	A/A	A/A	A/A	A/A	A/A	A/A	A/A	A/A	A/A	A/A	B/B	A/A	A/A	A/A	A/A	A/A
mk1926	B/B	B/B	B/B	B/B	B/B	B/B	B/B	B/B	B/B	B/B	B/B	B/B	B/B	B/B	B/B	B/B	B/B	B/B	B/B	B/B	B/B	B/B	B/B	B/B	B/B	B/B	B/B	B/B	B/B	B/B	B/B	B/B	B/B	B/B	B/B	B/B	B/B	B/B	B/B	B/B	B/B	B/B	B/B	A/A	B/B	B/B	B/B	B/B	B/B
mk1927	B/B	B/B	A/A	B/B	A/A	B/B	B/B	B/B	B/B	B/B	B/B	B/B	B/B	B/B	B/B	B/B	B/B	B/B	B/B	B/B	B/B	B/B	A/A	A/A	A/A	B/B	B/B	B/B	A/A	B/B	A/A	A/A	A/A	B/B	A/A	B/B	B/B	A/A	B/B	B/B	B/B	B/B	B/B	A/A	A/A	A/A	B/B	A/A	B/B
mk1928	A/A	A/A	B/B	B/B	B/B	B/B	B/B	B/B	B/B	B/B	B/B	B/B	B/B	B/B	B/B	B/B	B/B	B/B	B/B	B/B	B/B	B/B	B/B	B/B	B/B	B/B	B/B	B/B	B/B	B/B	B/B	B/B	B/B	B/B	B/B	B/B	B/B	B/B	B/B	B/B	B/B	B/B	B/B	A/A	B/B	B/B	B/B	B/B	B/B
mk1929	A/A	A/A	A/A	A/A	A/A	A/A	A/A	A/A	A/A	A/A	A/A	A/A	A/A	A/A	A/A	A/A	A/A	A/A	A/A	A/A	A/A	A/A	A/A	A/A	A/A	A/A	A/A	A/A	A/A	A/A	A/A	A/A	A/A	A/A	A/A	A/A	A/A	A/A	A/A	A/A	A/A	A/A	A/A	B/B	A/A	A/A	A/A	A/A	A/A
mk1930	A/A	A/A	A/A	A/A	A/A	A/A	A/A	A/A	A/A	A/A	A/A	B/B	A/A	A/A	A/A	A/A	A/A	B/B	A/A	B/B	A/A	A/A	A/A	A/A	A/A	A/A	A/A	A/A	B/B	A/A	A/A	A/A	A/A	A/A	A/A	A/A	B/B	A/A	A/A	A/A	A/A	A/A	A/A	B/B	A/A	A/A	A/A	A/A	A/A
mk1931	B/B	B/B	B/B	A/A	B/B	B/B	B/B	B/B	B/B	A/A	A/B	B/B	B/B	B/B	B/B	B/B	A/B	B/B	B/B	B/B	B/B	B/B	B/B	B/B	B/B	B/B	B/B	A/A	B/B	B/B	B/B	B/B	B/B	B/B	B/B	A/A	B/B	B/B	B/B	B/B	A/A	B/B	B/B	B/B	B/B	B/B	B/B	B/B	B/B
mk1932	A/A	A/A	A/A	B/B	A/A	A/A	A/A	A/A	A/A	B/B	A/B	A/A	A/A	A/A	A/A	A/A	A/B	A/A	A/A	A/A	A/A	A/A	A/A	A/A	A/A	A/A	A/A	B/B	A/A	A/A	A/A	A/A	A/A	A/A	A/A	B/B	A/A	A/A	A/A	A/A	B/B	A/A	A/A	A/A	A/A	A/A	A/A	A/A	A/A
mk1933	A/A	A/A	A/A	B/B	A/A	A/A	A/A	A/A	A/A	B/B	A/B	A/A	A/A	A/A	A/A	A/A	A/B	A/A	A/A	A/A	A/A	A/A	A/A	A/A	A/A	A/A	A/A	B/B	A/A	A/A	A/A	A/A	A/A	A/A	A/A	B/B	A/A	A/A	A/A	A/A	B/B	A/A	A/A	A/A	A/A	A/A	A/A	A/A	A/A
mk1934	B/B	B/B	B/B	A/A	B/B	B/B	B/B	B/B	B/B	A/A	A/A	B/B	B/B	B/B	B/B	B/B	A/A	B/B	B/B	B/B	B/B	B/B	B/B	B/B	B/B	B/B	B/B	A/A	B/B	B/B	B/B	B/B	B/B	B/B	B/B	A/A	B/B	B/B	B/B	B/B	A/A	B/B	B/B	B/B	B/B	B/B	B/B	B/B	B/B
mk1935	B/B	B/B	B/B	A/A	B/B	B/B	B/B	B/B	B/B	A/A	A/B	B/B	B/B	B/B	B/B	B/B	A/A	B/B	B/B	B/B	B/B	B/B	B/B	B/B	B/B	B/B	B/B	A/A	B/B	B/B	B/B	B/B	B/B	B/B	B/B	A/A	B/B	B/B	B/B	B/B	A/A	B/B	B/B	B/B	B/B	B/B	B/B	B/B	B/B
mk1936	A/A	A/A	A/A	B/B	A/A	A/A	A/A	A/A	A/A	B/B	A/B	A/A	A/A	A/A	A/A	A/A	A/B	A/A	A/A	A/A	A/A	A/A	A/A	A/A	A/A	A/A	A/A	B/B	A/A	A/A	A/A	A/A	A/A	A/A	A/A	B/B	A/A	A/A	A/A	A/A	B/B	A/A	A/A	A/A	A/A	A/A	A/A	A/A	A/A
mk1937	B/B	B/B	B/B	A/A	B/B	B/B	B/B	B/B	B/B	A/A	B/B	B/B	B/B	B/B	B/B	B/B	B/B	B/B	B/B	B/B	B/B	B/B	B/B	B/B	B/B	B/B	B/B	A/A	B/B	B/B	B/B	B/B	B/B	B/B	B/B	A/A	B/B	B/B	B/B	B/B	A/A	B/B	B/B	B/B	B/B	B/B	B/B	B/B	B/B
mk1938	B/B	B/B	B/B	A/A	B/B	B/B	B/B	B/B	B/B	A/A	A/B	B/B	B/B	B/B	B/B	B/B	A/A	B/B	B/B	B/B	B/B	B/B	B/B	B/B	B/B	B/B	B/B	A/A	B/B	B/B	B/B	B/B	B/B	B/B	B/B	A/A	B/B	B/B	B/B	B/B	A/A	B/B	B/B	B/B	B/B	B/B	B/B	B/B	B/B
mk1939	B/B	B/B	B/B	A/A	B/B	B/B	B/B	B/B	B/B	A/A	A/B	B/B	B/B	B/B	B/B	B/B	A/B	B/B	B/B	B/B	B/B	B/B	B/B	B/B	B/B	B/B	B/B	A/A	B/B	B/B	B/B	B/B	B/B	B/B	B/B	A/A	B/B	B/B	B/B	B/B	A/A	B/B	B/B	B/B	B/B	B/B	B/B	B/B	B/B
mk1940	A/A	A/A	A/A	B/B	A/A	A/A	B/B	B/B	B/B	B/B	B/B	B/B	B/B	B/B	B/B	B/B	B/B	B/B	B/B	B/B	B/B	B/B	A/A	A/A	A/A	B/B	B/B	B/B	A/A	B/B	A/A	A/A	A/A	B/B	A/A	B/B	B/B	A/A	B/B	B/B	B/B	B/B	B/B	A/A	A/A	A/A	B/B	A/A	B/B
mk1941	B/B	B/B	B/B	A/A	B/B	B/B	A/A	A/A	A/B	A/A	A/A	A/A	A/A	A/A	A/A	A/A	A/A	A/A	A/A	A/A	A/A	A/A	B/B	B/B	B/B	A/A	A/A	A/A	B/B	A/A	B/B	B/B	B/B	A/A	B/B	A/A	A/A	B/B	A/A	A/A	A/A	A/A	A/A	B/B	B/B	B/B	A/A	B/B	A/A
mk1942	B/B	B/B	B/B	B/B	A/A	B/B	B/B	B/B	B/B	B/B	B/B	B/B	B/B	B/B	B/B	B/B	B/B	B/B	B/B	B/B	B/B	B/B	B/B	A/A	B/B	B/B	B/B	B/B	B/B	B/B	B/B	B/B	B/B	B/B	B/B	B/B	B/B	A/A	B/B	B/B	B/B	B/B	B/B	A/A	A/A	B/B	B/B	B/B	B/B
mk1943	B/B	B/B	B/B	A/A	B/B	A/A	B/B	A/A	A/A	A/A	A/A	B/B	A/A	A/A	B/B	A/A	A/A	B/B	A/A	A/A	B/B	A/A	B/B	B/B	B/B	A/A	B/B	A/A	A/A	A/A	B/B	B/B	B/B	A/A	B/B	A/A	B/B	B/B	A/A	A/A	A/A	B/B	A/A	B/B	B/B	B/B	B/B	B/B	A/A
mk1944	A/A	A/A	A/A	A/A	A/A	A/A	A/A	A/A	A/A	A/A	A/A	A/A	A/A	A/A	A/A	A/A	A/A	A/A	A/A	A/A	A/A	A/A	A/A	A/A	A/A	A/A	A/A	A/A	A/A	A/A	A/A	A/A	A/A	A/A	A/A	A/A	A/A	A/A	A/A	A/A	A/A	A/A	A/A	B/B	A/A	A/A	A/A	A/A	A/A
mk1945	A/A	A/A	A/A	A/A	B/B	B/B	B/B	A/A	A/A	A/A	A/A	A/A	A/A	A/A	A/A	A/A	A/A	A/A	B/B	B/B	A/A	A/A	A/A	B/B	A/A	A/A	B/B	A/A	A/A	A/A	A/A	A/A	A/A	B/B	A/A	A/A	A/A	A/A	B/B	B/B	A/A	B/B	A/A	A/A	B/B	A/A	B/B	A/A	A/A
mk1946	B/B	B/B	A/A	B/B	B/B	B/B	B/B	B/B	B/B	B/B	B/B	B/B	B/B	B/B	B/B	B/B	B/B	B/B	B/B	B/B	B/B	B/B	A/A	B/B	A/A	B/B	B/B	B/B	B/B	B/B	A/A	A/A	B/B	B/B	A/A	B/B	B/B	B/B	B/B	B/B	B/B	B/B	B/B	B/B	B/B	A/A	B/B	B/B	B/B
mk1947	A/A	A/A	A/A	A/A	A/A	A/A	A/A	A/A	A/A	A/A	A/A	B/B	A/A	A/A	A/A	A/A	A/A	B/B	A/A	B/B	A/A	A/A	A/A	A/A	A/A	A/A	A/A	A/A	A/A	A/A	A/A	A/A	A/A	A/A	A/A	A/A	B/B	A/A	A/A	A/A	A/A	A/A	A/A	B/B	A/A	A/A	A/A	A/A	A/A
mk1948	B/B	B/B	B/B	B/B	A/A	B/B	B/B	B/B	B/B	B/B	B/B	B/B	B/B	B/B	B/B	B/B	B/B	B/B	B/B	B/B	B/B	B/B	B/B	A/A	B/B	B/B	A/A	B/B	A/A	B/B	B/B	B/B	A/A	A/A	B/B	B/B	B/B	B/B	B/B	B/B	B/B	B/B	B/B	B/B	A/A	B/B	B/B	B/B	B/B
[truncated: 1,806 more rows]
[truncated: 100 more columns]
